# Supplementary material for: Liver and Kidney Function Biomarkers, Blood Cell Traits and Risk of Severe COVID-19: A Mendelian Randomization Study
Source: Front Genet. 2021 May 27;12:647303. doi: 10.3389/fgene.2021.647303 (PMC8191502; doi:10.3389/fgene.2021.647303)
Supplement: Supplementary file 2 [file Data_Sheet_2.xlsx]

## Sheet: Table_S1_sCr
SNP	effect_allele.exposure	other_allele.exposure	beta.exposure	se.exposure	pval.exposure	beta.outcome	se.outcome	pval.outcome
rs10015716	G	A	0.011941	0.0020278	3.8979e-09	0.015628	0.029139	0.5917
rs10060641	C	T	0.015343	0.0020498	7.1737e-14	0.0076497	0.024712	0.7569
rs10066469	A	T	0.014143	0.0019639	5.9576e-13	0.014239	0.030074	0.6359
rs10130904	T	C	0.013654	0.0021433	1.8815e-10	0.017909	0.026517	0.4994
rs1015150	C	T	0.012521	0.0019544	1.4877e-10	0.056775	0.023822	0.01716
rs10152428	G	C	0.01381	0.0021881	2.7698e-10	-0.0072969	0.031294	0.8156
rs10206899	T	C	0.041449	0.0023298	8.9255e-71	0.0088995	0.027886	0.7496
rs10231342	A	C	0.022194	0.0034059	7.2209e-11	-0.04161	0.05259	0.4288
rs10269643	G	A	0.017228	0.0023867	5.2759e-13	-0.0052441	0.029956	0.861
rs10271360	A	G	0.017079	0.0020683	1.4919e-16	-0.011951	0.032834	0.7159
rs10283145	T	C	0.016616	0.0019391	1.048e-17	-0.076649	0.028626	0.007414
rs10421262	G	T	0.013606	0.0019891	7.9317e-12	-0.019455	0.029561	0.5105
rs10475275	C	T	0.01731	0.0029821	6.4571e-09	-0.011544	0.041878	0.7828
rs1047891	A	C	0.042797	0.002083	9.5676e-94	-0.0088067	0.024754	0.722
rs10483801	C	A	0.014699	0.0025158	5.1368e-09	0.0024536	0.029451	0.9336
rs10492436	C	T	0.013647	0.0019901	7.0283e-12	-0.030126	0.023979	0.209
rs1051978	C	A	0.025971	0.0029452	1.1692e-18	-0.046647	0.05384	0.3863
rs1053764	A	G	0.046255	0.0063639	3.6446e-13	0.086233	0.12102	0.4761
rs1057868	C	T	0.020651	0.0021437	5.8196e-22	0.039424	0.025724	0.1254
rs1064193	A	T	0.011238	0.0020488	4.1346e-08	-0.0017111	0.030469	0.9552
rs10650807	GCT	G	0.014012	0.0019649	9.9946e-13	-0.036542	0.030506	0.231
rs10741191	G	C	0.015708	0.0019685	1.4689e-15	0.024531	0.028832	0.3949
rs10767859	T	C	0.011175	0.0019722	1.4578e-08	0.081116	0.029399	0.005796
rs10769256	T	C	0.01274	0.0019818	1.292e-10	-0.00013948	0.028601	0.9961
rs10790456	G	A	0.016447	0.0024183	1.0386e-11	0.010556	0.03753	0.7785
rs10821905	G	A	0.030952	0.0025406	3.8869e-34	0.041839	0.036355	0.2498
rs10857147	A	T	0.015315	0.0021397	8.232e-13	-0.0089741	0.032603	0.7831
rs1087289	G	T	0.011776	0.0019904	3.2977e-09	-0.011389	0.030281	0.7068
rs10881997	T	C	0.014787	0.0020001	1.4359e-13	0.026423	0.030502	0.3863
rs10887149	G	A	0.011166	0.0020457	4.8092e-08	-0.03365	0.030407	0.2684
rs10887869	A	G	0.011639	0.0019599	2.8743e-09	0.054135	0.02408	0.02457
rs10896004	G	A	0.016908	0.002425	3.127e-12	0.007607	0.029298	0.7951
rs10898707	T	C	0.011664	0.0019776	3.6737e-09	0.028761	0.023851	0.2279
rs10933138	G	C	0.013743	0.0022586	1.169e-09	-0.024277	0.034555	0.4823
rs10948653	A	C	0.014487	0.0020168	6.8104e-13	-0.0094105	0.024	0.695
rs10951878	T	C	0.010612	0.0019397	4.4793e-08	0.013796	0.02343	0.556
rs10974435	T	C	0.012871	0.0019422	3.4292e-11	0.012302	0.028368	0.6645
rs10997991	A	T	0.016316	0.0019405	4.187e-17	-0.0058704	0.023836	0.8055
rs11001102	T	C	0.018053	0.0026395	7.9562e-12	0.020472	0.031638	0.5176
rs11006778	A	G	0.010753	0.0019435	3.1487e-08	0.031568	0.023652	0.182
rs11007622	T	C	0.014536	0.0023906	1.2e-09	0.042764	0.036883	0.2463
rs11062102	C	T	0.027571	0.0020484	2.7515e-41	-0.022593	0.02443	0.3551
rs11070991	A	C	0.01608	0.0023605	9.6264e-12	-0.064821	0.035487	0.06776
rs11074454	C	G	0.032256	0.0030887	1.5855e-25	-0.02009	0.035815	0.5749
rs11103387	C	T	0.015224	0.0019876	1.8703e-14	0.016141	0.025004	0.5186
rs11121627	C	T	0.012678	0.0020669	8.582e-10	0.053915	0.032667	0.09886
rs11123169	C	T	0.016879	0.0020976	8.5466e-16	0.023637	0.029509	0.4231
rs111239279	T	C	0.074575	0.0072666	1.0458e-24	-0.076644	0.16666	0.6456
rs111293916	C	T	0.012219	0.0020162	1.3586e-09	-0.05301	0.030152	0.07873
rs111424562	A	G	0.018044	0.0023768	3.1616e-14	0.038605	0.039349	0.3265
rs111470070	A	G	0.022652	0.0040004	1.494e-08	0.0046504	0.066317	0.9441
rs111486063	T	C	0.032532	0.0056568	8.8787e-09	0.095626	0.072391	0.1865
rs111590267	G	C	0.029969	0.005482	4.5858e-08	-0.072153	0.087651	0.4104
rs111653425	T	C	0.16485	0.0087972	2.6108e-78	-0.20208	0.21641	0.3504
rs11172147	G	A	0.020374	0.0022616	2.0952e-19	0.015734	0.029654	0.5957
rs11175842	C	A	0.016234	0.0024466	3.2432e-11	-0.0027553	0.031006	0.9292
rs111872658	C	T	0.033492	0.005758	6.0116e-09	-0.11692	0.093287	0.2101
rs11190774	C	T	0.021411	0.0036692	5.3702e-09	0.016898	0.05913	0.775
rs11191288	C	T	0.013983	0.0020916	2.3084e-11	0.032701	0.030412	0.2823
rs11204421	T	C	0.010995	0.0019593	2.0021e-08	-0.0076386	0.028704	0.7902
rs11204701	T	A	0.017248	0.002302	6.7792e-14	0.027992	0.028269	0.3221
rs112068790	T	C	0.042726	0.0056734	5.0511e-14	-0.0076631	0.069979	0.9128
rs112128757	T	C	0.020043	0.0033473	2.1314e-09	-0.028306	0.047769	0.5535
rs11213979	G	A	0.011432	0.0020328	1.8687e-08	0.018603	0.031075	0.5494
rs112200190	C	G	0.071751	0.0091628	4.8649e-15	-0.17861	0.19632	0.3629
rs112402118	A	G	0.017748	0.0028486	4.6559e-10	-0.023826	0.035543	0.5026
rs112532908	T	C	0.018067	0.003118	6.8644e-09	0.01788	0.040509	0.6589
rs112694524	A	G	0.038381	0.003822	1.0029e-23	-0.024548	0.067946	0.7179
rs112701950	T	C	0.05932	0.01082	4.1981e-08	0.097495	0.16937	0.5649
rs112905092	T	C	0.05364	0.007968	1.6777e-11	-0.0078181	0.14962	0.9583
rs113097792	T	C	0.033621	0.0051977	9.9229e-11	-0.030724	0.069455	0.6582
rs113441031	T	C	0.019542	0.0025782	3.4771e-14	0.019357	0.033687	0.5656
rs113600170	T	G	0.018808	0.003313	1.3726e-08	0.042993	0.042862	0.3158
rs1136201	G	A	0.028232	0.0022404	2.1129e-36	-0.032758	0.029847	0.2724
rs113956264	C	T	0.045076	0.0056281	1.16e-15	-0.052373	0.071429	0.4634
rs114118094	T	A	0.037424	0.0037139	7.052e-24	0.067792	0.063302	0.2842
rs114261008	C	G	0.031358	0.0047348	3.5281e-11	-0.1056	0.066604	0.1128
rs11428949	A	AG	0.016263	0.0020742	4.5018e-15	-0.058996	0.031662	0.06242
rs114327304	G	A	0.078498	0.010171	1.1843e-14	-0.042538	0.1847	0.8178
rs11446	G	A	0.013365	0.0020416	5.8972e-11	-0.02076	0.030517	0.4963
rs11468196	G	GTCC	0.013742	0.0019756	3.5117e-12	0.072365	0.030924	0.01928
rs114744942	T	C	0.047634	0.0074686	1.7972e-10	-0.22537	0.12649	0.0748
rs115017931	C	G	0.03395	0.0060628	2.148e-08	0.042061	0.10322	0.6837
rs115304283	T	A	0.029824	0.0050488	3.4844e-09	0.0024875	0.087321	0.9773
rs11534411	A	G	0.012805	0.0020895	8.9124e-10	0.053435	0.038345	0.1635
rs11543260	G	A	0.036307	0.0064995	2.3237e-08	-0.10694	0.082529	0.195
rs115450633	C	T	0.028069	0.0044761	3.5939e-10	0.040314	0.083276	0.6283
rs11545169	G	T	0.014997	0.0026357	1.2726e-08	0.037523	0.033429	0.2617
rs11546345	C	G	0.041128	0.0066511	6.273e-10	0.19853	0.14985	0.1852
rs11556924	C	T	0.016875	0.0019876	2.0761e-17	0.043192	0.024713	0.0805
rs11557049	T	C	0.030251	0.003882	6.5792e-15	0.023616	0.069058	0.7324
rs11576753	C	G	0.01294	0.0020347	2.0217e-10	-0.0062043	0.032764	0.8498
rs115860509	G	C	0.047805	0.0086056	2.7765e-08	0.12658	0.12338	0.3049
rs11602582	A	G	0.029459	0.0045602	1.0485e-10	-0.0038087	0.058932	0.9485
rs116074049	G	A	0.069454	0.012315	1.7049e-08	0.32041	0.26099	0.2196
rs11616030	A	C	0.026391	0.0034531	2.1315e-14	-0.032258	0.043648	0.4599
rs116182046	T	A	0.03758	0.0049765	4.3121e-14	-0.071093	0.093014	0.4447
rs11623989	T	C	0.015554	0.0021695	7.5357e-13	-0.032397	0.031584	0.305
rs11633788	T	A	0.014239	0.0020535	4.1001e-12	0.0078687	0.024779	0.7508
rs11633804	A	C	0.01581	0.0027643	1.0692e-08	-0.042711	0.036742	0.245
rs11634260	G	T	0.039105	0.0022077	3.5673e-70	0.014992	0.035425	0.6721
rs116402366	G	A	0.06001	0.0063487	3.337e-21	0.060969	0.090069	0.4985
rs116515388	A	C	0.063703	0.010929	5.5899e-09	0.07884	0.12177	0.5173
rs11670056	T	C	0.027454	0.003686	9.4792e-14	0.026639	0.054728	0.6264
rs11672343	A	G	0.011623	0.0019398	2.0771e-09	-0.03634	0.031245	0.2448
rs11676357	G	A	0.011389	0.0019395	4.3118e-09	0.008535	0.023381	0.7151
rs11678448	T	C	0.020792	0.0024708	3.9413e-17	0.0091905	0.041612	0.8252
rs11691721	G	A	0.010949	0.0019433	1.7623e-08	0.00090342	0.029016	0.9752
rs11702255	A	G	0.012589	0.0020417	7.0229e-10	0.015652	0.029182	0.5917
rs117047297	C	T	0.039929	0.006612	1.5533e-09	0.035412	0.08402	0.6734
rs11706480	C	T	0.030932	0.0020804	5.5115e-50	0.031432	0.025257	0.2133
rs117116870	A	C	0.046023	0.0074772	7.5085e-10	0.046093	0.11211	0.681
rs11722932	G	C	0.014478	0.0024369	2.8303e-09	-0.0036707	0.037189	0.9214
rs117291242	T	C	0.029665	0.0051218	6.9691e-09	-0.05932	0.070236	0.3983
rs11743326	A	G	0.012748	0.002256	1.5998e-08	-0.00012586	0.026176	0.9962
rs117456198	T	C	0.050599	0.0084697	2.3157e-09	0.037112	0.18581	0.8417
rs11745891	C	T	0.033785	0.0031203	2.5765e-27	0.071578	0.03917	0.06764
rs117462728	C	T	0.060598	0.0061266	4.5878e-23	0.11401	0.093908	0.2247
rs11747792	C	G	0.012369	0.0021883	1.5848e-08	0.044679	0.030477	0.1427
rs117514972	G	A	0.082122	0.012561	6.2596e-11	0.1679	0.26159	0.521
rs117530233	T	C	0.032794	0.005268	4.82e-10	0.098449	0.086703	0.2562
rs117608881	T	C	0.037345	0.0066062	1.5779e-08	-0.064589	0.09867	0.5127
rs117707738	C	G	0.057469	0.010345	2.7741e-08	-0.19635	0.15422	0.2029
rs117730319	G	A	0.030138	0.00425	1.3316e-12	-0.10851	0.079157	0.1704
rs117792586	A	G	0.06263	0.011	1.2427e-08	0.45002	0.23551	0.05602
rs117793008	G	A	0.023205	0.0038057	1.0798e-09	-0.034319	0.054113	0.5259
rs11786896	T	C	0.041038	0.0044865	5.8853e-20	0.005247	0.074231	0.9436
rs11794633	C	T	0.01373	0.0022271	7.0627e-10	0.023598	0.032314	0.4652
rs118147395	G	T	0.031698	0.0054246	5.1188e-09	-0.09744	0.071605	0.1736
rs11829293	G	A	0.013826	0.0022938	1.6637e-09	0.00053967	0.030775	0.986
rs11845147	G	A	0.014521	0.0021198	7.3742e-12	0.019702	0.026164	0.4514
rs11856921	C	A	0.016254	0.001956	9.622e-17	-0.016243	0.023927	0.4972
rs11886547	G	A	0.016817	0.0027817	1.4913e-09	0.058712	0.033329	0.07814
rs11953871	T	A	0.015567	0.0022931	1.1344e-11	-0.014074	0.02817	0.6173
rs1198975	A	G	0.015079	0.0019684	1.8571e-14	-0.023404	0.029	0.4196
rs12090008	C	G	0.014184	0.00237	2.169e-09	0.034881	0.033788	0.3019
rs12119630	T	C	0.020619	0.002918	1.5962e-12	-0.031867	0.035529	0.3698
rs12129991	A	G	0.012967	0.0022228	5.4368e-09	-0.06526	0.027855	0.01914
rs12144217	T	C	0.016174	0.0020148	9.9682e-16	-0.036269	0.024664	0.1414
rs1214759	G	A	0.016323	0.002076	3.7727e-15	0.0073583	0.024593	0.7648
rs12159089	A	G	0.01337	0.0019605	9.1445e-12	0.015567	0.023952	0.5157
rs12190287	G	C	0.014883	0.0020012	1.0341e-13	0.051674	0.030284	0.08795
rs12190605	C	T	0.010903	0.0019451	2.0816e-08	-0.010904	0.028443	0.7015
rs12211281	C	T	0.015006	0.0023575	1.9517e-10	0.031215	0.028688	0.2766
rs1235105	T	A	0.012477	0.0020221	6.8293e-10	0.0032303	0.032559	0.921
rs12376362	A	C	0.021973	0.0024866	9.9222e-19	-0.0076649	0.028225	0.786
rs1242488	A	C	0.013056	0.0022474	6.2803e-09	-0.092881	0.031274	0.002979
rs12426678	G	A	0.012299	0.0021126	5.8267e-09	0.01867	0.029705	0.5297
rs12434266	G	A	0.013181	0.001987	3.2782e-11	-0.036256	0.031698	0.2527
rs12448840	T	A	0.014063	0.0020917	1.7785e-11	0.035634	0.031805	0.2625
rs12449763	A	T	0.014927	0.0023419	1.8451e-10	0.016344	0.034347	0.6342
rs12471240	G	C	0.015243	0.0025788	3.4093e-09	-0.037856	0.040313	0.3477
rs12472159	G	C	0.012387	0.0021245	5.5346e-09	0.0014439	0.032167	0.9642
rs12476256	T	C	0.018445	0.0019715	8.3631e-21	0.032298	0.029901	0.2801
rs12479682	T	C	0.025097	0.0032233	6.9281e-15	-0.065548	0.046463	0.1583
rs12483377	A	G	0.018864	0.0034197	3.462e-08	0.0064741	0.042223	0.8781
rs12536253	G	C	0.016134	0.0022459	6.7804e-13	-0.040011	0.027252	0.1421
rs12544197	A	G	0.013424	0.0019643	8.2717e-12	-0.014432	0.028478	0.6123
rs12548	C	A	0.02327	0.0031405	1.2714e-13	-0.047824	0.052062	0.3583
rs12575164	T	C	0.014607	0.0023384	4.2048e-10	0.0059408	0.029555	0.8407
rs12581220	C	T	0.013755	0.0020944	5.1157e-11	0.02862	0.031384	0.3618
rs1258179	A	G	0.014548	0.0019417	6.7704e-14	0.013932	0.028751	0.628
rs12582837	G	A	0.013967	0.0024479	1.1598e-08	0.0040423	0.038909	0.9173
rs12596890	G	A	0.016503	0.0024184	8.8828e-12	0.040677	0.036667	0.2673
rs12602010	A	G	0.013588	0.0022583	1.778e-09	-0.0030113	0.027771	0.9137
rs1260326	C	T	0.037145	0.0019812	2.1906e-78	0.035888	0.023961	0.1342
rs12618952	G	A	0.010903	0.0019396	1.8965e-08	0.022253	0.029148	0.4452
rs1264377	A	G	0.021235	0.0025076	2.5073e-17	0.043997	0.033598	0.1904
rs1264541	A	C	0.027647	0.0045991	1.8402e-09	-0.04959	0.058822	0.3992
rs12652254	G	T	0.018056	0.002442	1.4294e-13	-0.031909	0.035394	0.3673
rs1265842	T	C	0.011495	0.0019474	3.5796e-09	-0.0028306	0.028779	0.9216
rs1269139	T	C	0.015132	0.0023978	2.7777e-10	-0.044619	0.034596	0.1971
rs12736457	G	C	0.03926	0.0028938	6.4518e-42	-0.092409	0.036808	0.01205
rs12826808	A	T	0.025237	0.0024145	1.4427e-25	-0.022359	0.029115	0.4425
rs12883201	C	T	0.014024	0.0022902	9.1564e-10	-0.015733	0.033188	0.6355
rs12902855	A	G	0.025889	0.0019513	3.6647e-40	-0.0074232	0.031312	0.8126
rs12903858	T	C	0.014567	0.0019754	1.6565e-13	0.021307	0.02934	0.4677
rs12921541	G	C	0.051579	0.0087559	3.8464e-09	-0.16126	0.17016	0.3433
rs12944412	T	G	0.011621	0.0020811	2.3521e-08	-0.034869	0.031263	0.2647
rs13031685	G	A	0.017555	0.0027288	1.2497e-10	-0.047096	0.03612	0.1923
rs13036344	G	A	0.015349	0.0027283	1.8497e-08	-0.01542	0.041267	0.7087
rs13052469	T	C	0.014858	0.0021132	2.051e-12	-0.0064808	0.03063	0.8324
rs13058138	G	A	0.015536	0.0024443	2.0744e-10	-0.014801	0.037377	0.6921
rs13059257	T	C	0.044099	0.005749	1.7139e-14	-0.074527	0.073726	0.3121
rs13064938	C	T	0.020487	0.0019852	5.7723e-25	0.0021653	0.024276	0.9289
rs13069721	C	A	0.014189	0.0021846	8.3095e-11	-0.029658	0.026341	0.2602
rs13159523	A	G	0.01586	0.0019684	7.8241e-16	-0.025343	0.030232	0.4019
rs1317983	C	T	0.034518	0.0020983	8.8551e-61	-0.032264	0.030802	0.2949
rs13181355	C	G	0.012214	0.0022069	3.1288e-08	0.028485	0.036554	0.4358
rs132639	A	T	0.014909	0.0025175	3.1777e-09	-0.009291	0.030421	0.7601
rs13283908	T	C	0.013218	0.0023728	2.5389e-08	0.014304	0.029372	0.6263
rs13296330	A	C	0.018601	0.0031748	4.6649e-09	-0.083805	0.04601	0.06854
rs13325064	A	G	0.013617	0.0019392	2.1941e-12	-0.037245	0.028677	0.194
rs133298	T	G	0.019161	0.0024037	1.5763e-15	-0.0024377	0.033731	0.9424
rs13354604	C	T	0.025472	0.0035741	1.0294e-12	-0.045531	0.056494	0.4203
rs13357124	A	G	0.032493	0.0048442	1.9806e-11	0.09086	0.049269	0.06516
rs13379042	C	T	0.014148	0.002205	1.3996e-10	0.052363	0.030104	0.08196
rs138248638	A	G	0.0317	0.0055316	1.0007e-08	-0.11802	0.108	0.2745
rs138321418	C	CAGAA	0.032005	0.0056792	1.7464e-08	0.082681	0.085061	0.331
rs138504720	T	C	0.2122	0.027661	1.7034e-14	-0.017335	0.22305	0.9381
rs138533851	C	A	0.034578	0.0040467	1.2941e-17	0.02374	0.066412	0.7207
rs138749087	T	C	0.056374	0.0072752	9.3009e-15	0.019464	0.1396	0.8891
rs139081674	A	G	0.032809	0.0056926	8.2518e-09	0.03421	0.087856	0.697
rs139143154	T	G	0.046941	0.0063237	1.1479e-13	0.070415	0.081718	0.3889
rs139323761	G	C	0.051543	0.0064655	1.5659e-15	0.074666	0.12411	0.5474
rs139369470	T	C	0.026894	0.0045192	2.6653e-09	0.055791	0.061146	0.3615
rs139617547	G	C	0.047217	0.0052481	2.3319e-19	0.085642	0.067664	0.2056
rs140245912	A	G	0.035614	0.0063711	2.2736e-08	-0.1097	0.10473	0.2949
rs140279115	C	T	0.022661	0.0029452	1.4273e-14	0.015692	0.038521	0.6837
rs140335340	G	A	0.053088	0.0095733	2.9348e-08	0.029498	0.13106	0.8219
rs140567388	G	A	0.036713	0.0055549	3.8729e-11	0.095072	0.096486	0.3245
rs1405832	A	G	0.01886	0.0024561	1.6112e-14	0.0087445	0.027915	0.7541
rs141389770	G	T	0.068851	0.012474	3.3967e-08	0.1197	0.26378	0.65
rs142051912	T	C	0.065893	0.0081874	8.4376e-16	-0.043293	0.16425	0.7921
rs142356235	T	C	0.05369	0.0096444	2.5934e-08	-0.055199	0.18843	0.7696
rs142481473	G	A	0.053808	0.0081212	3.4643e-11	0.11408	0.14172	0.4208
rs1430148	C	T	0.015083	0.0024648	9.416e-10	0.034974	0.029751	0.2398
rs143383546	A	G	0.077012	0.0089181	5.8722e-18	0.13539	0.17039	0.4269
rs143384	G	A	0.013501	0.0019749	8.1294e-12	-0.00086848	0.028502	0.9757
rs143735728	CT	C	0.034234	0.0058647	5.3111e-09	0.031009	0.068134	0.649
rs143956755	TG	T	0.017039	0.0022127	1.3591e-14	-0.021299	0.035622	0.5499
rs1441994	C	T	0.013472	0.0019499	4.8876e-12	-0.040895	0.023798	0.08572
rs1443065	G	C	0.01335	0.0019999	2.471e-11	0.010104	0.024411	0.6789
rs144709877	CA	C	0.015723	0.0026032	1.5442e-09	-0.040644	0.04267	0.3408
rs144914372	A	T	0.029476	0.0049382	2.3893e-09	-0.064454	0.07884	0.4136
rs145632295	G	T	0.049983	0.0091373	4.4979e-08	0.2853	0.13057	0.02889
rs1456575	C	G	0.0109	0.0019684	3.0683e-08	-0.022695	0.029025	0.4343
rs145669770	CCT	C	0.015277	0.0024041	2.095e-10	-0.050312	0.03504	0.151
rs145879352	T	C	0.024206	0.0044219	4.4024e-08	-0.14837	0.077722	0.05627
rs146625690	A	G	0.073031	0.0067448	2.5722e-27	0.18744	0.096617	0.05237
rs146814310	G	A	0.070617	0.0079915	9.9168e-19	-0.18543	0.18398	0.3135
rs1471431	T	C	0.013059	0.0019629	2.8736e-11	0.074742	0.02391	0.001772
rs147280768	G	GCCCATTTAC	0.028105	0.0040735	5.2288e-12	-0.048417	0.071181	0.4964
rs148113593	C	T	0.025514	0.0039823	1.4884e-10	-0.09443	0.068551	0.1684
rs148241480	A	G	0.060818	0.010081	1.6116e-09	0.0081899	0.17061	0.9617
rs148309049	G	T	0.026094	0.0041397	2.9172e-10	-0.014654	0.082374	0.8588
rs148605744	G	A	0.058542	0.0085505	7.5768e-12	-0.13278	0.18394	0.4704
rs148635648	G	A	0.022718	0.0033906	2.0819e-11	0.028833	0.043971	0.512
rs149575163	C	T	0.027736	0.004907	1.5849e-08	-0.042719	0.080573	0.596
rs149605019	C	T	0.047023	0.0080926	6.232e-09	0.07965	0.11654	0.4943
rs149624874	A	AC	0.012976	0.0019817	5.8548e-11	0.014379	0.030304	0.6352
rs149649485	TAATAA	T	0.023215	0.0040273	8.2e-09	-0.12149	0.069659	0.08114
rs149822599	T	C	0.036284	0.0064483	1.8368e-08	-0.07584	0.15067	0.6147
rs150196269	G	A	0.068763	0.01259	4.7219e-08	0.23435	0.21823	0.2829
rs151043118	GTC	G	0.052115	0.0093124	2.1917e-08	-0.16949	0.15086	0.2612
rs151245	T	G	0.016057	0.001982	5.4509e-16	0.031436	0.024327	0.1963
rs1540293	C	T	0.018946	0.0032946	8.8992e-09	0.02925	0.04733	0.5366
rs1545715	A	G	0.015117	0.0020701	2.8266e-13	0.013297	0.02902	0.6468
rs1545837	T	C	0.015656	0.0020171	8.4054e-15	0.018371	0.024834	0.4594
rs1547256	G	C	0.028164	0.0047158	2.3416e-09	-0.22437	0.067248	0.0008484
rs1561919	T	C	0.011083	0.0019577	1.504e-08	0.069313	0.023778	0.003557
rs1565287	G	A	0.016557	0.002793	3.066e-09	-0.038563	0.03352	0.25
rs16532	C	G	0.014758	0.002011	2.1655e-13	0.018022	0.036996	0.6262
rs166575	A	C	0.021606	0.0033632	1.3254e-10	0.035456	0.054162	0.5127
rs166775	T	C	0.013054	0.0021763	1.9968e-09	-0.021304	0.031111	0.4935
rs16823029	A	C	0.0294	0.0035705	1.8158e-16	-0.029787	0.041019	0.4677
rs16851858	A	C	0.02693	0.0046584	7.4302e-09	0.14523	0.074559	0.05143
rs16874052	A	G	0.029732	0.0045657	7.4301e-11	0.0035949	0.053567	0.9465
rs16946803	G	A	0.021208	0.003779	2.0005e-08	0.1242	0.05809	0.03251
rs17050272	A	G	0.021949	0.0019701	8.0165e-29	0.058893	0.023812	0.01339
rs17081071	T	A	0.025733	0.004677	3.7576e-08	-0.0051496	0.052152	0.9213
rs17113967	C	T	0.027615	0.004906	1.8161e-08	-0.099509	0.081233	0.2206
rs17177326	G	A	0.031889	0.0055159	7.4148e-09	0.0039555	0.082355	0.9617
rs17206784	C	T	0.010672	0.0019451	4.0973e-08	-0.0042864	0.028824	0.8818
rs17227716	T	G	0.02728	0.0047277	7.9256e-09	0.22102	0.078402	0.004816
rs17420882	G	T	0.018263	0.0021598	2.7816e-17	0.057557	0.026433	0.02944
rs17602729	G	A	0.020323	0.0028998	2.4125e-12	-0.017962	0.036232	0.6201
rs17647588	C	T	0.022162	0.0020007	1.637e-28	0.00048079	0.024258	0.9842
rs1772976	C	T	0.014161	0.0019387	2.7975e-13	-0.033374	0.023792	0.1607
rs17749927	G	A	0.01661	0.0029945	2.9117e-08	0.030368	0.063195	0.6308
rs17786744	G	A	0.032734	0.0019764	1.379e-61	0.016382	0.023963	0.4942
rs1799895	G	C	0.065425	0.0089343	2.4314e-13	0.026773	0.15345	0.8615
rs1800546	C	G	0.088997	0.012927	5.8167e-12	-0.19109	0.29191	0.5127
rs1800574	T	C	0.045056	0.0057576	5.0694e-15	0.019705	0.069908	0.778
rs184561571	G	A	0.025531	0.003907	6.3809e-11	-0.14383	0.068014	0.03446
rs184695735	A	G	0.11772	0.013874	2.1637e-17	0.47167	0.30851	0.1263
rs1858800	C	T	0.017505	0.00205	1.3594e-17	0.06239	0.029285	0.03314
rs1867784	T	C	0.012782	0.0019429	4.7546e-11	0.037016	0.023888	0.1212
rs187061989	C	T	0.033264	0.0035893	1.9175e-20	0.018617	0.0575	0.7461
rs187355703	G	C	0.072617	0.0061586	4.3972e-32	-0.011838	0.084461	0.8885
rs187876534	G	A	0.035646	0.0058907	1.4383e-09	-0.078041	0.1179	0.508
rs1880544	T	C	0.016135	0.0027825	6.6894e-09	0.058701	0.041953	0.1618
rs1887249	C	T	0.019072	0.0020185	3.46e-21	-0.0012418	0.029845	0.9668
rs190767572	G	T	0.057747	0.006956	1.03e-16	-0.096488	0.10899	0.376
rs1913641	T	G	0.012482	0.0019379	1.1868e-10	-0.021413	0.023609	0.3644
rs191949735	T	C	0.065355	0.0097493	2.0374e-11	-0.044255	0.13539	0.7438
rs1949651	T	C	0.012525	0.00195	1.3385e-10	0.022986	0.028516	0.4202
rs1994887	A	C	0.012388	0.0021986	1.7542e-08	0.0023379	0.033652	0.9446
rs2001129	G	T	0.012683	0.0019555	8.8484e-11	-0.021111	0.024335	0.3857
rs2014520	G	A	0.013468	0.0019807	1.0504e-11	-0.044529	0.029047	0.1253
rs201613791	CAG	C	0.046846	0.008346	1.9897e-08	-0.19974	0.15056	0.1846
rs2016939	G	A	0.016534	0.0019741	5.5222e-17	-0.056685	0.023839	0.01742
rs201736780	A	ACT	0.063799	0.0071042	2.7083e-19	-0.12753	0.1262	0.3122
rs2034899	G	T	0.012536	0.0021516	5.6699e-09	-0.0087457	0.025074	0.7272
rs2043059	C	A	0.021145	0.0021192	1.9128e-23	-0.02476	0.02689	0.3572
rs2057069	T	A	0.017965	0.0019435	2.3893e-20	-0.002046	0.023867	0.9317
rs2068888	A	G	0.021814	0.0019461	3.7323e-29	-0.016691	0.023485	0.4773
rs2075252	C	T	0.021908	0.0022543	2.5394e-22	0.061028	0.034969	0.08095
rs2104010	T	C	0.012222	0.0021649	1.65e-08	0.013709	0.033895	0.6859
rs2106727	A	G	0.017795	0.0020169	1.1205e-18	0.0024645	0.024174	0.9188
rs2110381	T	C	0.013752	0.0023318	3.689e-09	0.09763	0.039142	0.01262
rs2149129	G	A	0.024419	0.0036495	2.2189e-11	-0.024019	0.047359	0.612
rs2191906	A	G	0.018744	0.0028241	3.197e-11	0.063321	0.037553	0.09176
rs2194079	A	G	0.012297	0.0019435	2.4998e-10	-0.012561	0.028125	0.6552
rs219778	A	G	0.016144	0.0021939	1.8619e-13	0.021534	0.026742	0.4207
rs2208856	T	A	0.011101	0.0019543	1.3448e-08	-0.010658	0.023493	0.6501
rs2219647	A	G	0.022162	0.0023102	8.6278e-22	-0.024522	0.027621	0.3746
rs2234185	T	C	0.011881	0.0019381	8.7845e-10	0.019505	0.023686	0.4102
rs2237286	G	T	0.024259	0.0033604	5.2447e-13	-0.027319	0.050308	0.5871
rs2240013	A	G	0.010956	0.0019499	1.9263e-08	-0.0098818	0.028395	0.7278
rs2247828	G	A	0.018093	0.002808	1.1718e-10	-0.027768	0.03369	0.4098
rs2250264	G	A	0.012613	0.0022554	2.2415e-08	-0.024241	0.027752	0.3824
rs2252371	C	T	0.021603	0.0033017	6.044e-11	0.010093	0.047207	0.8307
rs2255293	T	C	0.014131	0.0023931	3.5322e-09	0.011741	0.035565	0.7413
rs2256079	A	G	0.012039	0.0019781	1.159e-09	-0.015182	0.030458	0.6182
rs2271322	A	T	0.016515	0.0021134	5.5398e-15	0.010563	0.025246	0.6756
rs2273312	G	T	0.012994	0.0022928	1.4529e-08	-0.0058724	0.027194	0.829
rs227727	T	A	0.016842	0.0019481	5.3829e-18	-0.0070565	0.028644	0.8054
rs2279252	G	A	0.051148	0.0088157	6.5643e-09	-0.072198	0.14246	0.6123
rs2297374	T	C	0.0196	0.0020038	1.3666e-22	-0.00094201	0.024146	0.9689
rs2301343	T	G	0.01759	0.0022675	8.6844e-15	-0.049541	0.033058	0.134
rs2362452	A	G	0.012498	0.0019452	1.3222e-10	0.0067632	0.028513	0.8125
rs2390793	C	T	0.072377	0.0085445	2.4501e-17	-0.02197	0.072992	0.7634
rs2412608	C	T	0.02145	0.0019502	3.9098e-28	-0.020722	0.028519	0.4675
rs2433601	C	T	0.054717	0.0020164	5.4174e-162	0.076984	0.029983	0.01024
rs2439275	A	T	0.01565	0.0025153	4.9158e-10	-0.022449	0.03081	0.4662
rs2453580	C	T	0.026925	0.0019906	1.1202e-41	-0.013422	0.02426	0.5801
rs2457390	A	G	0.012061	0.0021246	1.3753e-08	0.010975	0.025636	0.6686
rs2469562	C	G	0.015193	0.0022443	1.292e-11	-0.015436	0.033797	0.6479
rs2471604	C	A	0.030456	0.0021313	2.6287e-46	-0.034184	0.026215	0.1922
rs2471980	C	G	0.020505	0.002069	3.7776e-23	0.079618	0.025111	0.001521
rs2472297	C	T	0.026231	0.002188	4.151e-33	-0.019125	0.030167	0.5261
rs2499506	C	T	0.012189	0.002205	3.2412e-08	0.010485	0.031493	0.7392
rs2524096	G	T	0.016798	0.0019618	1.1105e-17	0.041336	0.023882	0.08347
rs2530739	A	T	0.01548	0.0023021	1.7641e-11	-0.0084557	0.032154	0.7926
rs2544025	C	G	0.012875	0.002188	4.0009e-09	-0.00031663	0.030867	0.9918
rs255746	A	T	0.01941	0.002374	2.9415e-16	-0.027229	0.033906	0.4219
rs2580009	C	T	0.017731	0.0019793	3.3178e-19	-0.036526	0.028342	0.1975
rs2585431	C	T	0.014878	0.0020182	1.6903e-13	-0.036076	0.02945	0.2206
rs2585441	C	G	0.023177	0.0025009	1.9164e-20	0.020719	0.038098	0.5866
rs2604414	T	C	0.014451	0.0021493	1.7747e-11	-0.029662	0.033004	0.3688
rs2667773	G	A	0.01202	0.0020917	9.117e-09	0.0021344	0.024601	0.9309
rs2670806	A	G	0.021735	0.0022423	3.2319e-22	0.012326	0.027172	0.6501
rs267738	T	G	0.033728	0.0023349	2.7588e-47	-0.040631	0.029561	0.1693
rs2682323	A	C	0.013891	0.0019774	2.1465e-12	-0.0065719	0.024216	0.7861
rs2749153	A	G	0.017485	0.0022107	2.6001e-15	-0.015981	0.026246	0.5426
rs2756028	C	T	0.014521	0.0025434	1.1349e-08	-0.062678	0.030624	0.04069
rs2762942	A	G	0.039047	0.0042654	5.5007e-20	-0.060842	0.075337	0.4193
rs2803956	G	A	0.012109	0.0019502	5.3369e-10	-0.040877	0.028839	0.1564
rs281380	T	C	0.014109	0.0020237	3.1398e-12	-0.037532	0.024082	0.1191
rs2823139	A	G	0.022895	0.0020567	8.8613e-29	0.034059	0.029163	0.2429
rs2834317	A	G	0.027606	0.0027034	1.7731e-24	-0.056156	0.039124	0.1512
rs2834318	G	T	0.013214	0.0020416	9.6523e-11	-0.03713	0.025112	0.1393
rs2835435	T	C	0.013913	0.0023631	3.9224e-09	-0.0043509	0.037862	0.9085
rs28375625	A	C	0.01125	0.0019466	7.5109e-09	0.032433	0.028732	0.259
rs28394165	C	T	0.052675	0.0019414	5.9124e-162	-0.014261	0.02374	0.548
rs2842870	T	C	0.01177	0.0020181	5.4814e-09	0.046729	0.02439	0.05538
rs284859	G	T	0.022449	0.0025513	1.388e-18	-0.024666	0.030332	0.4161
rs28542318	A	T	0.0203	0.00261	7.4086e-15	-0.016181	0.051067	0.7514
rs2855530	G	C	0.01226	0.0019387	2.5557e-10	0.010664	0.023368	0.6481
rs28570489	G	C	0.011123	0.0019957	2.4981e-08	-0.02478	0.034792	0.4763
rs28601761	G	C	0.023749	0.0019867	6.2461e-33	0.027716	0.028489	0.3306
rs28651387	T	C	0.011471	0.0019876	7.8868e-09	-0.043438	0.028687	0.13
rs286544	A	G	0.011879	0.0019522	1.1662e-09	-0.019954	0.029139	0.4935
rs28698504	G	A	0.012639	0.0021525	4.3183e-09	-0.046748	0.032891	0.1552
rs2875930	T	C	0.012855	0.0022445	1.0197e-08	-0.00098287	0.028027	0.972
rs288766	T	A	0.02201	0.0020312	2.3562e-27	-0.020888	0.024725	0.3982
rs28930677	T	C	0.039113	0.0045785	1.3143e-17	-0.016685	0.058403	0.7751
rs2903386	T	C	0.011065	0.0020079	3.5794e-08	0.064467	0.023875	0.006931
rs2950849	A	G	0.017642	0.0031659	2.5138e-08	0.029201	0.036511	0.4238
rs2976181	C	T	0.016963	0.0021883	9.0917e-15	0.045472	0.02539	0.07331
rs2980478	T	C	0.017154	0.0019785	4.3345e-18	-0.069125	0.034766	0.04678
rs3091342	T	C	0.02025	0.0024764	2.9098e-16	0.00024887	0.040123	0.9951
rs3111258	T	G	0.011524	0.0019597	4.0922e-09	0.011289	0.023696	0.6338
rs3118920	G	T	0.019367	0.0023751	3.535e-16	-0.015976	0.028843	0.5797
rs316009	C	T	0.051589	0.0031955	1.3136e-58	0.046193	0.039426	0.2413
rs3219195	C	CCT	0.051399	0.0028021	4.0881e-75	-0.060185	0.048642	0.216
rs3220814	A	G	0.015415	0.0020262	2.7912e-14	0.013572	0.033159	0.6823
rs34005843	G	C	0.024465	0.0021335	1.9534e-30	-0.0073317	0.025714	0.7755
rs34230842	G	A	0.017609	0.002563	6.4094e-12	-0.014039	0.029177	0.6304
rs34354261	TA	T	0.017174	0.001949	1.2375e-18	0.076749	0.030125	0.01084
rs34355135	C	T	0.11777	0.013633	5.719e-18	0.26041	0.18875	0.1677
rs34400381	G	A	0.054437	0.0052813	6.576e-25	-0.070678	0.067373	0.2942
rs34602370	T	C	0.011694	0.0020878	2.1312e-08	0.019392	0.024691	0.4322
rs34730887	G	A	0.016505	0.0019424	1.9507e-17	-0.038616	0.028244	0.1716
rs34736619	G	C	0.015842	0.0020115	3.403e-15	0.049788	0.029313	0.08942
rs34742405	T	C	0.01234	0.0019669	3.5303e-10	-0.0071222	0.031512	0.8212
rs34783010	T	G	0.0143	0.0024498	5.3168e-09	-0.0093487	0.029621	0.7523
rs34794528	C	CCAGT	0.012037	0.002074	6.4904e-09	0.011649	0.030959	0.7067
rs34868706	CA	C	0.017083	0.0026008	5.0933e-11	-0.00045198	0.04457	0.9919
rs34974281	A	T	0.013549	0.0021612	3.6351e-10	-0.03315	0.033792	0.3266
rs350070	G	A	0.013599	0.0022709	2.1201e-09	-0.030719	0.034238	0.3696
rs35042646	C	T	0.044864	0.0065321	6.5135e-12	0.3711	0.1199	0.001968
rs35084919	T	TG	0.011708	0.0020648	1.4282e-08	-0.04144	0.033815	0.2204
rs351157	C	A	0.012792	0.0023288	3.9509e-08	0.022019	0.03226	0.4949
rs35234468	AT	A	0.064582	0.0059207	1.0683e-27	0.091208	0.079234	0.2497
rs35331719	A	C	0.014448	0.001968	2.114e-13	0.01131	0.023927	0.6365
rs35379140	CT	C	0.020616	0.0020263	2.6134e-24	-0.01525	0.031064	0.6235
rs35380952	G	A	0.011772	0.0020241	6.0311e-09	-0.0096742	0.029929	0.7465
rs35411989	T	C	0.013057	0.0019419	1.7735e-11	9.8863e-05	0.028145	0.9972
rs35445224	T	C	0.016294	0.0025826	2.8079e-10	0.022711	0.034715	0.513
rs35601686	CAA	C	0.014165	0.0022019	1.2517e-10	0.0098394	0.034719	0.7769
rs35601737	G	C	0.012366	0.0021072	4.3988e-09	-0.0051324	0.037787	0.892
rs35610898	C	G	0.041889	0.0020954	7.3632e-89	0.05934	0.030792	0.05396
rs35654664	CAT	C	0.012218	0.001975	6.1615e-10	0.026075	0.030411	0.3912
rs35672141	T	C	0.011268	0.0019456	6.9901e-09	-0.0154	0.028714	0.5917
rs35770984	A	T	0.014643	0.002068	1.4339e-12	-0.012908	0.031197	0.679
rs35833524	G	A	0.030566	0.0053227	9.3325e-09	0.042332	0.066804	0.5263
rs35846135	CG	C	0.013546	0.0021848	5.6475e-10	-0.015281	0.035897	0.6703
rs35934045	T	C	0.012264	0.0022342	4.0357e-08	-0.042667	0.03289	0.1945
rs35959977	T	TG	0.011493	0.001963	4.7785e-09	-0.0094467	0.03077	0.7588
rs35971149	CT	C	0.012509	0.0020962	2.4134e-09	-0.03563	0.03318	0.2829
rs36089652	AT	A	0.013435	0.0020456	5.1148e-11	-0.0059769	0.032846	0.8556
rs36105782	A	G	0.013907	0.0022275	4.2855e-10	0.024177	0.026606	0.3635
rs36111056	A	G	0.020145	0.0023834	2.8672e-17	-0.032061	0.029462	0.2765
rs3741212	A	G	0.013527	0.0020732	6.8219e-11	-0.011154	0.030771	0.717
rs3744274	A	C	0.012164	0.0020371	2.357e-09	-0.033612	0.025259	0.1833
rs3757387	C	T	0.016615	0.0019486	1.5103e-17	-0.0065381	0.023427	0.7802
rs3783914	T	C	0.015337	0.0024861	6.8726e-10	-0.0049312	0.029642	0.8679
rs3795503	C	T	0.016082	0.0020855	1.2474e-14	0.042461	0.026092	0.1037
rs3799354	C	A	0.027477	0.0030278	1.1445e-19	0.036689	0.036259	0.3116
rs3814995	C	T	0.017422	0.0020909	7.9608e-17	0.024877	0.025678	0.3326
rs3818802	G	A	0.017017	0.00195	2.6376e-18	0.031076	0.023745	0.1906
rs3820201	A	G	0.012826	0.0020288	2.5891e-10	-0.046289	0.029287	0.114
rs3832825	GA	G	0.014955	0.002672	2.1806e-08	0.072072	0.044669	0.1066
rs3836523	T	TA	0.019763	0.0028445	3.7161e-12	-0.056863	0.044707	0.2034
rs3836791	G	GGCATTATT	0.040151	0.0019671	1.5248e-92	0.017936	0.030623	0.5581
rs3842761	G	C	0.027722	0.0023063	2.8385e-33	-0.047139	0.030983	0.1281
rs3850625	G	A	0.033239	0.0029946	1.2729e-28	-0.003272	0.03723	0.93
rs3918226	T	C	0.020002	0.0035939	2.6178e-08	-0.067312	0.051448	0.1908
rs3925584	T	C	0.032068	0.0019418	3.0324e-61	0.035646	0.023745	0.1333
rs41302867	A	G	0.02092	0.0029452	1.2208e-12	0.027314	0.035933	0.4472
rs4143074	T	C	0.013007	0.0021823	2.5165e-09	0.0035348	0.02989	0.9059
rs4275190	T	C	0.013058	0.0021159	6.7763e-10	-0.010951	0.024878	0.6598
rs4290474	G	C	0.02508	0.0031961	4.2665e-15	-0.071011	0.035891	0.04787
rs429358	T	C	0.02795	0.0026678	1.1119e-25	0.012078	0.034956	0.7297
rs434320	C	T	0.019183	0.0022178	5.1805e-18	0.031939	0.025865	0.2169
rs4372964	C	T	0.012114	0.0019633	6.8252e-10	-0.06204	0.028929	0.03199
rs4379311	G	A	0.011683	0.0020897	2.2606e-08	-0.076683	0.030599	0.01221
rs4422737	G	A	0.01545	0.0019977	1.0474e-14	0.017984	0.028633	0.5299
rs4456957	C	G	0.01237	0.0022216	2.5805e-08	-0.031739	0.02814	0.2594
rs4461202	T	C	0.012984	0.0019424	2.3166e-11	0.049383	0.024111	0.04054
rs4480309	C	T	0.01248	0.0019546	1.7167e-10	-0.015978	0.029231	0.5846
rs4491726	G	A	0.020629	0.0020812	3.7178e-23	-0.0079398	0.031427	0.8005
rs453056	T	C	0.020281	0.0034913	6.2931e-09	-0.052077	0.046017	0.2578
rs453528	C	A	0.0202	0.0019742	1.4354e-24	0.046941	0.029279	0.1089
rs4587164	G	T	0.013575	0.002437	2.5403e-08	0.017468	0.032631	0.5924
rs4621452	C	T	0.016135	0.0020462	3.1432e-15	-0.037333	0.025106	0.137
rs4666821	G	T	0.01306	0.001938	1.5989e-11	0.0069612	0.023377	0.7659
rs4672892	A	G	0.011605	0.0020432	1.3521e-08	-0.00027716	0.0259	0.9915
rs4711697	C	T	0.015358	0.0027175	1.5924e-08	-0.014806	0.037989	0.6967
rs4715353	C	T	0.013685	0.0019605	2.9532e-12	-0.034943	0.023905	0.1438
rs4716919	C	G	0.025621	0.0041539	6.9322e-10	-0.028532	0.065083	0.6611
rs4744712	A	C	0.03005	0.0019794	4.8658e-52	-0.0317	0.023747	0.1819
rs476569	T	C	0.016453	0.0019582	4.4131e-17	0.058712	0.028582	0.03996
rs4766232	G	A	0.011224	0.0019876	1.6338e-08	-0.04011	0.029757	0.1777
rs4774940	G	C	0.012963	0.0020884	5.3976e-10	-0.020295	0.030193	0.5015
rs4792846	G	A	0.010672	0.0019527	4.6309e-08	0.037718	0.028337	0.1832
rs4809344	C	G	0.025962	0.0035401	2.2439e-13	-0.084733	0.053372	0.1124
rs4809370	C	T	0.016914	0.0019756	1.1209e-17	-0.0053086	0.02391	0.8243
rs4837613	G	C	0.016151	0.001947	1.0831e-16	-0.005484	0.02847	0.8473
rs4848700	G	C	0.014637	0.0022421	6.6617e-11	0.0081681	0.033691	0.8084
rs4903116	G	A	0.011629	0.0020628	1.7272e-08	-0.017118	0.029521	0.562
rs4909314	T	A	0.012726	0.0019805	1.3152e-10	-0.016348	0.023994	0.4957
rs4916712	C	T	0.011117	0.0019602	1.4181e-08	-0.036767	0.028499	0.197
rs4946930	G	A	0.02514	0.0026719	5.0471e-21	0.032194	0.036731	0.3808
rs4962238	C	T	0.030825	0.0036402	2.5063e-17	0.024626	0.061933	0.6909
rs4965044	A	G	0.014678	0.0019941	1.8321e-13	0.013446	0.024311	0.5802
rs4966019	C	T	0.01729	0.002023	1.2721e-17	0.015731	0.024161	0.515
rs4987719	T	C	0.031345	0.0053837	5.8145e-09	0.08248	0.067511	0.2218
rs500049	T	C	0.010871	0.0019562	2.7463e-08	0.043204	0.028499	0.1295
rs5029969	T	G	0.018066	0.0020847	4.495e-18	-0.046519	0.029891	0.1196
rs514595	T	C	0.01989	0.0026517	6.3571e-14	0.053255	0.031596	0.09189
rs534912145	C	G	0.037169	0.004542	2.7709e-16	0.065705	0.092671	0.4783
rs55708286	G	C	0.013579	0.0023564	8.2945e-09	-0.042463	0.037904	0.2626
rs55743020	T	G	0.020034	0.0019902	7.8387e-24	0.051087	0.02494	0.04052
rs55842084	C	A	0.016796	0.0029333	1.0283e-08	0.0016052	0.03546	0.9639
rs55842281	A	G	0.018298	0.0020433	3.4151e-19	-0.017429	0.029825	0.559
rs559435190	G	GT	0.062151	0.0091836	1.3115e-11	0.11434	0.20834	0.5831
rs56003370	C	T	0.017396	0.0024265	7.5642e-13	0.024692	0.037054	0.5052
rs56032671	C	A	0.05282	0.0072769	3.919e-13	0.022369	0.10062	0.8241
rs56152258	A	C	0.028115	0.0043853	1.4454e-10	0.11956	0.066164	0.07076
rs56184400	G	A	0.013987	0.0020938	2.3951e-11	-0.0093486	0.030752	0.7611
rs56210058	A	G	0.016659	0.0024711	1.5692e-11	0.062252	0.034463	0.07086
rs56238214	C	T	0.042727	0.0058043	1.8267e-13	0.045055	0.088187	0.6094
rs56255430	C	A	0.024651	0.003493	1.6993e-12	0.011616	0.045209	0.7972
rs56306291	A	T	0.017457	0.0022752	1.6876e-14	-0.017393	0.036141	0.6303
rs56348719	CA	C	0.013254	0.001977	2.0334e-11	-0.061829	0.03048	0.04251
rs56362645	G	A	0.015133	0.002508	1.6016e-09	-0.022419	0.041741	0.5912
rs56376587	C	A	0.036615	0.0019682	3.3104e-77	-0.029011	0.032721	0.3753
rs569446	C	T	0.018166	0.0031083	5.0859e-09	-0.074332	0.037736	0.04886
rs569502	T	C	0.013537	0.002045	3.6108e-11	0.018445	0.030179	0.5411
rs570801	G	A	0.013352	0.0024284	3.8366e-08	0.001285	0.033879	0.9697
rs57174931	C	CT	0.012851	0.0022763	1.6472e-08	-0.021633	0.034451	0.5301
rs5750561	T	A	0.015641	0.0019777	2.6089e-15	0.0003121	0.023865	0.9896
rs5758896	C	T	0.014076	0.0019711	9.2756e-13	-0.033618	0.02383	0.1583
rs58221005	A	G	0.015509	0.0024371	1.9695e-10	-0.0014499	0.036652	0.9684
rs59343080	A	T	0.019408	0.0027558	1.8928e-12	-0.0041476	0.033572	0.9017
rs59366264	T	G	0.014235	0.0023759	2.0821e-09	-0.050555	0.03802	0.1836
rs602457	T	C	0.019779	0.0026464	7.7958e-14	0.055216	0.043379	0.2031
rs6058108	G	A	0.026336	0.0019848	3.5811e-40	-0.015347	0.023829	0.5195
rs60582805	G	GA	0.017257	0.0031642	4.9378e-08	-0.042465	0.048461	0.3809
rs6062363	G	A	0.012402	0.0019869	4.3369e-10	-0.013357	0.029489	0.6506
rs6070151	G	A	0.020357	0.0027999	3.5881e-13	0.024574	0.041892	0.5575
rs60865276	G	T	0.015556	0.0020318	1.9186e-14	0.0050376	0.031319	0.8722
rs61211547	ACT	A	0.032211	0.0033469	6.3786e-22	-0.028056	0.049376	0.5699
rs6123359	G	A	0.019668	0.0031883	6.8833e-10	-0.0092601	0.045628	0.8392
rs6127099	A	T	0.026328	0.0022091	9.6678e-33	0.012424	0.031787	0.6959
rs6142296	A	G	0.012742	0.0019815	1.2746e-10	0.043577	0.032053	0.174
rs6150982	A	ACAGAGTGAGACTCCGTCT	0.012953	0.002099	6.7902e-10	-0.00047867	0.034834	0.989
rs61681982	G	GCACAGCTGGGGCTGA	0.022131	0.0023985	2.8052e-20	0.031974	0.03732	0.3916
rs61830291	A	C	0.028611	0.0032826	2.8951e-18	-0.074901	0.045756	0.1016
rs61869325	T	C	0.020453	0.002939	3.4279e-12	-0.05445	0.034301	0.1124
rs61882187	T	C	0.014727	0.0021561	8.4915e-12	0.028	0.031922	0.3804
rs61986331	G	A	0.013455	0.0021655	5.187e-10	0.0083759	0.026731	0.754
rs62027291	A	G	0.015397	0.0026399	5.4731e-09	0.067617	0.03893	0.0824
rs62035088	G	A	0.017462	0.0025874	1.4916e-11	0.046873	0.041079	0.2539
rs62236231	T	C	0.02481	0.0045207	4.0635e-08	0.071848	0.05848	0.2192
rs62275880	A	T	0.014739	0.0022136	2.7696e-11	-0.0086298	0.031427	0.7836
rs62292473	C	G	0.018984	0.0030499	4.8419e-10	0.0041065	0.0373	0.9123
rs62303262	C	T	0.034394	0.0039231	1.8422e-18	0.034154	0.059959	0.5689
rs62331274	C	G	0.014949	0.0022289	1.9926e-11	0.019751	0.033541	0.556
rs62435145	T	G	0.042343	0.002164	3.3023e-85	0.039214	0.031253	0.2096
rs62440432	C	T	0.015856	0.0025473	4.8287e-10	-0.030928	0.034825	0.3745
rs62489459	C	T	0.013463	0.0022795	3.5026e-09	0.00425	0.028898	0.8831
rs62502212	C	T	0.023197	0.0038065	1.1014e-09	0.014546	0.049719	0.7699
rs62583579	C	T	0.018537	0.0032436	1.098e-08	-0.026861	0.038786	0.4886
rs629301	G	T	0.026038	0.0023283	4.9798e-29	0.015153	0.033933	0.6552
rs6421983	T	C	0.011792	0.0019688	2.1094e-09	0.0024454	0.03158	0.9383
rs6464168	A	G	0.012383	0.0019724	3.4252e-10	-0.028669	0.028501	0.3145
rs6495089	T	C	0.016745	0.0020306	1.6395e-16	-0.0016214	0.030396	0.9575
rs654169	A	G	0.012753	0.0021582	3.4443e-09	0.0064251	0.034586	0.8526
rs6569648	C	T	0.02124	0.0022621	6.0649e-21	0.02215	0.028587	0.4384
rs6601299	T	C	0.01775	0.0031994	2.8928e-08	-0.029174	0.040361	0.4698
rs6606676	T	C	0.019271	0.0034851	3.2114e-08	0.022182	0.03957	0.5751
rs66551027	CCAT	C	0.011991	0.0019579	9.1103e-10	0.03344	0.030967	0.2802
rs665731	T	C	0.014012	0.0024859	1.7367e-08	-0.011478	0.035055	0.7433
rs6660884	T	C	0.012428	0.0020709	1.9599e-09	-0.016858	0.029147	0.563
rs6685648	C	T	0.016986	0.0020841	3.647e-16	0.0095926	0.025363	0.7053
rs6700683	T	A	0.015311	0.0019461	3.6233e-15	-0.00097351	0.029669	0.9738
rs6747041	G	C	0.02268	0.0020625	4.0071e-28	-0.026632	0.024401	0.2751
rs6749936	T	C	0.015097	0.0023784	2.1875e-10	-0.019119	0.028296	0.4992
rs67648215	T	C	0.019223	0.0026849	8.1095e-13	0.034508	0.041532	0.406
rs67672535	T	C	0.043269	0.0040215	5.4148e-27	-0.012793	0.049359	0.7955
rs6779689	C	T	0.015275	0.0021661	1.7676e-12	-0.049113	0.027072	0.06965
rs6789761	A	G	0.017164	0.0020454	4.8143e-17	0.028054	0.03193	0.3796
rs67991923	G	C	0.013374	0.0022702	3.837e-09	0.051408	0.028224	0.06854
rs67998478	C	T	0.017311	0.0021903	2.7242e-15	0.0038653	0.026772	0.8852
rs6805118	C	T	0.019472	0.0031643	7.582e-10	0.050926	0.053735	0.3433
rs6814067	G	T	0.013738	0.0019366	1.3079e-12	-0.0094009	0.028057	0.7376
rs6946107	G	A	0.021477	0.0028573	5.6391e-14	0.028063	0.039277	0.4749
rs6968534	A	G	0.012113	0.0019855	1.0569e-09	-0.058773	0.030666	0.05529
rs6971098	A	G	0.013562	0.0021393	2.3059e-10	0.0058023	0.029375	0.8434
rs700184	C	T	0.017213	0.002074	1.0481e-16	0.044549	0.024888	0.07345
rs700750	A	C	0.021969	0.0020041	5.8744e-28	0.021148	0.029093	0.4673
rs7012814	G	A	0.02124	0.0019531	1.526e-27	-0.060685	0.028465	0.03301
rs71000609	AT	A	0.012119	0.0020044	1.4839e-09	0.022444	0.031202	0.472
rs7122754	G	A	0.013684	0.0019421	1.843e-12	0.010471	0.023677	0.6583
rs714832	A	C	0.012722	0.002131	2.3758e-09	-0.045158	0.031273	0.1487
rs7162890	G	A	0.016933	0.0019424	2.8575e-18	-0.022638	0.023462	0.3346
rs7166281	G	T	0.021162	0.0022456	4.3862e-21	-0.029298	0.030465	0.3362
rs7179841	T	C	0.0113	0.0019963	1.5124e-08	-0.019636	0.024536	0.4235
rs7199508	G	C	0.011696	0.0019664	2.7139e-09	0.0039312	0.031209	0.8998
rs7203220	A	C	0.01678	0.0021342	3.7717e-15	-0.068985	0.026637	0.009602
rs7214245	A	T	0.012112	0.0019423	4.4946e-10	-0.070188	0.028909	0.01519
rs724029	A	G	0.018021	0.0031823	1.4893e-08	-0.091821	0.048291	0.05725
rs7247977	T	C	0.033027	0.0019819	2.5172e-62	-0.017332	0.025239	0.4923
rs7250988	A	T	0.017947	0.0022931	5.0198e-15	0.003398	0.027402	0.9013
rs72552254	G	A	0.031389	0.005258	2.3786e-09	-0.072081	0.069302	0.2983
rs72629024	G	C	0.020801	0.0028128	1.4163e-13	0.0087659	0.041656	0.8333
rs72657837	C	G	0.035116	0.0040571	4.9269e-18	0.11649	0.067046	0.0823
rs72681869	G	C	0.074714	0.009201	4.6699e-16	0.21172	0.22909	0.3554
rs72702714	A	G	0.015567	0.0021034	1.3561e-13	-0.019161	0.033047	0.562
rs72706174	G	A	0.0477	0.0066551	7.6519e-13	-0.042022	0.096174	0.6622
rs72719021	A	G	0.040877	0.0072719	1.8972e-08	0.058814	0.094479	0.5336
rs72724253	C	T	0.017666	0.0029912	3.5132e-09	-0.041148	0.049171	0.4027
rs7274186	A	G	0.011841	0.0019538	1.3563e-09	-0.00043512	0.023749	0.9854
rs72744822	G	A	0.020674	0.0035985	9.1876e-09	0.01646	0.052459	0.7537
rs72752884	T	C	0.019292	0.003091	4.3399e-10	0.045416	0.044566	0.3082
rs72795121	A	T	0.014473	0.0019485	1.1077e-13	-0.0057477	0.028824	0.8419
rs72801812	C	T	0.051691	0.0055098	6.5391e-21	-0.03793	0.080506	0.6375
rs72813187	T	C	0.03506	0.0060077	5.3576e-09	0.098462	0.09886	0.3193
rs72830456	A	G	0.023403	0.0039775	4.0101e-09	0.036072	0.04988	0.4696
rs72833461	T	G	0.012596	0.0021059	2.2169e-09	0.011205	0.03234	0.729
rs72838857	A	G	0.014551	0.002365	7.6155e-10	0.01725	0.029601	0.5601
rs72868875	C	A	0.025573	0.0038371	2.6571e-11	0.032158	0.051915	0.5356
rs72930659	C	T	0.026471	0.0032802	7.0592e-16	-0.0057689	0.049462	0.9071
rs73007652	T	C	0.022554	0.0040088	1.8437e-08	-0.065377	0.066387	0.3247
rs73089698	C	G	0.018618	0.0023293	1.3216e-15	0.025427	0.029805	0.3936
rs73116951	C	T	0.039414	0.0034733	7.7078e-30	-0.038608	0.041811	0.3558
rs73158869	G	A	0.014725	0.002487	3.2036e-09	-0.046144	0.035993	0.1998
rs73199643	A	T	0.014371	0.002566	2.1414e-08	-0.061181	0.039659	0.1229
rs7329456	T	C	0.013761	0.0020033	6.4733e-12	-0.02376	0.023906	0.3203
rs7337206	C	T	0.01352	0.0024799	4.9875e-08	0.027712	0.034087	0.4162
rs73542824	A	G	0.041982	0.0055327	3.256e-14	0.0099945	0.057759	0.8626
rs736820	A	G	0.01254	0.0020034	3.8645e-10	-0.056663	0.030578	0.06387
rs737092	C	T	0.012659	0.0019438	7.3973e-11	0.018522	0.028266	0.5123
rs73728279	T	G	0.051081	0.0021531	2.5382e-124	0.0037852	0.032427	0.9071
rs7386288	T	C	0.014246	0.0022347	1.831e-10	-0.0044417	0.031276	0.8871
rs738755	C	G	0.011919	0.0019833	1.8586e-09	-0.0066012	0.029604	0.8235
rs74419274	C	A	0.018815	0.0030417	6.1962e-10	0.02301	0.038993	0.5551
rs74607912	A	G	0.024549	0.0028217	3.329e-18	-0.021042	0.034265	0.5391
rs74623003	T	C	0.038124	0.0066149	8.2523e-09	-0.06449	0.08014	0.421
rs74902680	C	T	0.028059	0.0049053	1.0648e-08	0.027852	0.069596	0.689
rs75097049	T	C	0.023676	0.0040072	3.4591e-09	-0.039556	0.083573	0.636
rs7514180	G	A	0.021401	0.0023742	1.9947e-19	-0.013714	0.029185	0.6384
rs7514579	A	C	0.014844	0.0023021	1.1354e-10	-0.027465	0.034389	0.4245
rs75365253	C	T	0.10841	0.015433	2.15e-12	-0.1859	0.29	0.5215
rs75460349	A	C	0.054687	0.0064739	2.9943e-17	-0.18776	0.083682	0.02485
rs756038	A	G	0.016767	0.0019678	1.5931e-17	-0.06391	0.028997	0.02752
rs75611964	G	A	0.040434	0.006386	2.4274e-10	-0.048392	0.079056	0.5405
rs7590829	G	A	0.012132	0.0019564	5.6106e-10	-0.057698	0.028817	0.04526
rs7597735	G	A	0.014939	0.0020082	1.0171e-13	0.02303	0.029488	0.4348
rs7606595	G	A	0.010995	0.0019481	1.6617e-08	0.044703	0.028318	0.1144
rs7640031	G	C	0.025735	0.0043756	4.0685e-09	0.011006	0.043791	0.8016
rs76448484	T	C	0.028383	0.0043089	4.4911e-11	-0.030997	0.065247	0.6347
rs76476582	C	T	0.029716	0.0042324	2.2051e-12	-0.036845	0.054083	0.4957
rs7667050	C	T	0.011355	0.0019418	4.9922e-09	0.015335	0.023752	0.5185
rs76821850	C	T	0.02326	0.0040798	1.1898e-08	-0.0040697	0.045496	0.9287
rs77266888	C	A	0.025411	0.0045044	1.6872e-08	0.033061	0.058542	0.5722
rs77375846	C	T	0.022585	0.0028513	2.3627e-15	0.025577	0.037645	0.4969
rs77758342	A	G	0.040246	0.006254	1.2342e-10	0.034756	0.094	0.7116
rs77759957	A	G	0.035613	0.0054842	8.3843e-11	0.032465	0.073164	0.6572
rs7779637	A	G	0.018129	0.0019521	1.5981e-20	0.010478	0.02361	0.6572
rs7780804	C	T	0.013751	0.0021888	3.3314e-10	-0.028592	0.032203	0.3746
rs7784701	A	G	0.012223	0.0020349	1.8934e-09	0.0048005	0.02998	0.8728
rs77898327	C	T	0.017287	0.0028437	1.2088e-09	0.010061	0.046098	0.8272
rs77924615	G	A	0.063753	0.0024523	7.3547e-149	0.019145	0.037849	0.613
rs7811917	G	A	0.01236	0.0020706	2.3891e-09	-0.014627	0.031515	0.6426
rs78120546	T	A	0.022992	0.0038326	1.9885e-09	-0.023685	0.048757	0.6271
rs78343805	C	T	0.029342	0.0053031	3.1495e-08	0.10758	0.068472	0.1161
rs7838717	C	T	0.011703	0.0020455	1.0565e-08	-0.019179	0.03157	0.5435
rs78412834	A	G	0.029981	0.0054577	3.9477e-08	-0.03359	0.069052	0.6266
rs78444298	A	G	0.079682	0.0070427	1.13e-29	0.17838	0.10534	0.0904
rs78829599	C	T	0.078839	0.011143	1.4945e-12	0.48774	0.25377	0.05461
rs78831364	C	A	0.026959	0.0042733	2.819e-10	-0.081476	0.058198	0.1615
rs78833343	A	G	0.039308	0.0062861	4.0271e-10	0.029741	0.078741	0.7056
rs78882866	G	T	0.027716	0.0034905	2.0202e-15	0.031418	0.044933	0.4844
rs78940216	A	G	0.021374	0.0031404	1.0041e-11	0.00038742	0.053507	0.9942
rs78946096	A	G	0.023618	0.0041511	1.2752e-08	-0.069542	0.071333	0.3296
rs79168752	T	G	0.021133	0.0031875	3.3608e-11	0.01659	0.044964	0.7122
rs792214	C	G	0.012144	0.0019962	1.1744e-09	0.038298	0.0246	0.1195
rs7927722	C	T	0.01706	0.0025831	3.9905e-11	0.01079	0.035295	0.7598
rs79639185	A	G	0.036148	0.0054794	4.199e-11	-0.016003	0.078843	0.8392
rs79675564	A	C	0.025555	0.0036161	1.5864e-12	0.1001	0.061016	0.1009
rs796869	T	G	0.010731	0.0019467	3.5457e-08	-0.032029	0.023957	0.1812
rs80004404	T	A	0.05401	0.0096661	2.3049e-08	0.10917	0.12178	0.37
rs80078453	T	C	0.022491	0.0029268	1.5397e-14	-0.071564	0.036548	0.05022
rs80138475	C	T	0.040941	0.0030725	1.6935e-40	0.048738	0.045403	0.2831
rs80282103	T	A	0.05157	0.0035181	1.2325e-48	-0.013204	0.041496	0.7503
rs80349960	T	C	0.029894	0.0033624	6.1052e-19	-0.065293	0.051206	0.2023
rs8059629	C	G	0.020689	0.0026938	1.5929e-14	0.012289	0.037944	0.746
rs8060932	G	A	0.011534	0.002112	4.7378e-08	0.054068	0.032394	0.0951
rs8064243	C	G	0.022341	0.0020607	2.2094e-27	0.031347	0.025175	0.2131
rs807624	G	T	0.024278	0.0020186	2.591e-33	0.024196	0.024571	0.3247
rs810078	G	A	0.015847	0.0024813	1.6978e-10	-0.016118	0.038141	0.6726
rs8109944	T	C	0.013324	0.0020139	3.6903e-11	-0.0315	0.030523	0.3021
rs8110029	A	G	0.011072	0.0019652	1.7597e-08	0.003695	0.024335	0.8793
rs81205	C	A	0.019191	0.0019825	3.6763e-22	0.034868	0.028547	0.2219
rs833805	G	A	0.021211	0.003182	2.6328e-11	0.035486	0.0571	0.5343
rs847202	G	T	0.013742	0.002325	3.4159e-09	0.0019565	0.03227	0.9517
rs858193	G	A	0.014319	0.0019498	2.0798e-13	-0.0017049	0.028271	0.9519
rs863678	T	G	0.023202	0.0020761	5.4278e-29	-0.034566	0.030088	0.2506
rs882759	A	G	0.017775	0.0020224	1.512e-18	0.0087753	0.023997	0.7146
rs883870	T	C	0.012117	0.0019957	1.2663e-09	-0.023456	0.028686	0.4135
rs904477	A	G	0.013121	0.0020961	3.857e-10	-0.0038007	0.030501	0.9008
rs921385	T	G	0.01561	0.0021112	1.4296e-13	0.031905	0.02605	0.2207
rs9258375	G	A	0.021035	0.0029705	1.4322e-12	0.016143	0.065508	0.8054
rs9264098	C	T	0.013426	0.0019984	1.8447e-11	0.049886	0.024233	0.03953
rs9295778	T	G	0.01847	0.0025131	1.9942e-13	-0.0056761	0.031708	0.8579
rs9296646	C	G	0.01095	0.0019934	3.9515e-08	0.004564	0.023798	0.8479
rs9318186	G	A	0.012665	0.00197	1.2853e-10	-0.0037843	0.028428	0.8941
rs932046	T	C	0.061346	0.0071985	1.5738e-17	-0.11234	0.11236	0.3174
rs9321534	T	G	0.010967	0.0019434	1.6723e-08	0.016708	0.023517	0.4774
rs9385649	G	A	0.017485	0.0020721	3.2254e-17	0.00095696	0.024783	0.9692
rs9393701	C	T	0.013551	0.0019993	1.2202e-11	-0.011276	0.02481	0.6495
rs9394971	G	A	0.016835	0.0028114	2.1266e-09	-0.051396	0.042119	0.2224
rs9397738	G	A	0.019012	0.002781	8.1424e-12	-0.019688	0.033301	0.5544
rs940131	C	T	0.016958	0.0019692	7.223e-18	0.022727	0.02908	0.4345
rs9411463	T	C	0.022089	0.0040198	3.9074e-08	0.038847	0.045567	0.3939
rs9462932	T	C	0.01361	0.0022391	1.2168e-09	0.010758	0.034564	0.7556
rs9465741	C	A	0.01581	0.0019641	8.3394e-16	0.0079595	0.02856	0.7805
rs9469583	C	T	0.012115	0.0019423	4.453e-10	0.016425	0.028708	0.5672
rs9482719	G	C	0.011461	0.0020037	1.0652e-08	-0.0010046	0.031219	0.9743
rs948494	A	G	0.021163	0.0020391	3.1409e-25	0.011673	0.024665	0.636
rs950965	A	G	0.011321	0.0020464	3.1697e-08	0.011134	0.031863	0.7268
rs952359	A	G	0.016357	0.0020507	1.5099e-15	-0.023295	0.024476	0.3412
rs9529913	T	C	0.017105	0.0019847	6.8049e-18	0.010798	0.02885	0.7082
rs9534949	C	G	0.019186	0.0021775	1.2457e-18	0.0089669	0.031158	0.7735
rs9682756	T	C	0.011994	0.0020462	4.5985e-09	0.028009	0.031079	0.3675
rs9691744	G	T	0.015719	0.0020481	1.6613e-14	0.075629	0.030268	0.01247
rs980792	T	G	0.014392	0.0026159	3.7629e-08	-0.0088143	0.03035	0.7715
rs9823161	G	A	0.016139	0.0021157	2.3935e-14	-0.061492	0.02974	0.03867
rs9836128	C	G	0.012598	0.0019831	2.115e-10	0.03067	0.029256	0.2945
rs9895661	C	T	0.054158	0.0025864	2.6704e-97	-0.0091543	0.030232	0.762
rs9905432	C	A	0.035993	0.0022293	1.2785e-58	0.0053305	0.026636	0.8414
rs9905744	C	T	0.025	0.0038196	5.9424e-11	-0.023491	0.052383	0.6538
rs9912811	T	C	0.021941	0.0030251	4.0868e-13	-0.01946	0.044275	0.6603
rs9913430	A	T	0.013781	0.002208	4.3429e-10	-0.011595	0.030441	0.7033
rs9944185	A	C	0.015757	0.0022508	2.5535e-12	-0.025986	0.033281	0.4349
rs9945126	C	G	0.015171	0.0019592	9.6933e-15	-0.023315	0.028574	0.4145
rs9960465	C	T	0.02281	0.0023925	1.5222e-21	0.023941	0.02899	0.4089

## Sheet: Table_S2_TP
SNP	effect_allele.exposure	other_allele.exposure	beta.exposure	se.exposure	pval.exposure	beta.outcome	se.outcome	pval.outcome
rs10004084	C	T	0.035473	0.0033958	1.54e-25	-0.047659	0.036114	0.1869
rs10065637	C	T	0.039914	0.0031144	1.3645e-37	0.012582	0.029007	0.6645
rs10069690	C	T	0.021817	0.0028706	2.9676e-14	0.03192	0.025993	0.2194
rs10111287	T	C	0.018742	0.0027962	2.0522e-11	-0.065446	0.025126	0.009195
rs10160596	G	A	0.020316	0.0028601	1.2188e-12	0.017876	0.032675	0.5843
rs10176042	T	C	0.026334	0.0026362	1.7138e-23	0.026545	0.029371	0.3661
rs1020048	A	C	0.02673	0.0032332	1.3755e-16	-0.0087054	0.035296	0.8052
rs10209559	G	A	0.016395	0.0026323	4.7222e-10	-0.044278	0.029737	0.1365
rs10236879	A	G	0.022019	0.0039246	2.0189e-08	-0.063462	0.037862	0.09371
rs1047891	C	A	0.025697	0.0027011	1.853e-21	0.0088067	0.024754	0.722
rs10484395	A	G	0.03401	0.0050541	1.7097e-11	0.053597	0.040607	0.1869
rs10536288	C	CAAA	0.016322	0.0027263	2.1437e-09	-0.017367	0.035827	0.6278
rs1054378	C	T	0.016123	0.0025584	2.9391e-10	-0.036273	0.029101	0.2126
rs10647217	TCTC	T	0.028626	0.0026228	9.9682e-28	-0.024482	0.030943	0.4288
rs10745495	C	G	0.017412	0.0030161	7.8024e-09	0.0055332	0.028252	0.8447
rs10750400	G	A	0.018489	0.0025202	2.2004e-13	-0.01806	0.028661	0.5286
rs10774624	G	A	0.021452	0.0025381	2.8675e-17	-0.041376	0.0306	0.1763
rs10786052	C	T	0.015435	0.0025175	8.7462e-10	0.042134	0.023385	0.07159
rs10795726	A	G	0.014432	0.0025945	2.6593e-08	-0.011618	0.031543	0.7126
rs10846690	C	T	0.026178	0.0035187	1.012e-13	-0.0019126	0.041878	0.9636
rs10887917	C	G	0.018342	0.0026037	1.8667e-12	-0.052266	0.030184	0.08335
rs10917688	T	C	0.066177	0.0030427	8.3838e-105	-0.040964	0.036642	0.2636
rs10955449	A	C	0.019524	0.0035505	3.827e-08	-0.029548	0.033197	0.3734
rs11066309	A	G	0.017833	0.002563	3.4646e-12	-0.014735	0.030668	0.6309
rs11078597	C	T	0.038573	0.0032206	4.7666e-33	-0.057967	0.029362	0.04835
rs11084376	C	G	0.01787	0.0026398	1.2952e-11	0.018879	0.032615	0.5627
rs11099882	T	C	0.020536	0.0026497	9.2073e-15	0.018764	0.029173	0.5201
rs11102009	C	T	0.019592	0.0025315	1.0035e-14	0.072393	0.029055	0.01272
rs11118057	T	C	0.015897	0.0026716	2.6815e-09	-0.0047282	0.030637	0.8774
rs11118320	G	C	0.017259	0.0025316	9.2773e-12	0.012859	0.023787	0.5888
rs111347301	G	A	0.074066	0.011307	5.74e-11	0.43468	0.18353	0.01787
rs111378714	C	T	0.026988	0.0044052	9.0065e-10	0.043193	0.03605	0.2309
rs1114348	A	G	0.014517	0.0025093	7.2481e-09	0.0085993	0.023587	0.7154
rs111434977	T	A	0.036293	0.0063495	1.0926e-08	-0.04979	0.060417	0.4099
rs111620634	T	C	0.093288	0.013191	1.5318e-12	0.19161	0.20509	0.3502
rs111639824	C	T	0.042641	0.0071334	2.2651e-09	0.0059192	0.086202	0.9453
rs11187263	T	C	0.023692	0.0043349	4.6196e-08	0.027978	0.052292	0.5926
rs112020444	T	C	0.047974	0.0072999	4.977e-11	0.032085	0.097137	0.7412
rs11211176	A	G	0.015583	0.0025283	7.1229e-10	0.014985	0.028238	0.5956
rs11217863	A	G	0.023259	0.0039235	3.0659e-09	-0.025089	0.038361	0.5131
rs112234915	T	C	0.033139	0.0059022	1.9719e-08	0.038631	0.047934	0.4203
rs112428763	T	TA	0.025979	0.0041485	3.7973e-10	-0.017777	0.05368	0.7405
rs112543847	T	C	0.030428	0.0055503	4.2045e-08	0.069031	0.054058	0.2016
rs113041088	G	A	0.12496	0.022552	3.0097e-08	-0.2202	0.3196	0.4908
rs1131114	T	C	0.049651	0.0028497	5.9175e-68	-0.024171	0.028001	0.388
rs113169954	G	C	0.046038	0.0042347	1.5896e-27	0.031511	0.049493	0.5243
rs113651836	A	C	0.021765	0.0028002	7.7157e-15	0.0080492	0.03579	0.8221
rs113810201	G	A	0.025186	0.0039486	1.7917e-10	0.01408	0.038164	0.7122
rs113896775	G	A	0.036161	0.0062233	6.2304e-09	-0.054638	0.060633	0.3675
rs114004955	A	G	0.10287	0.017199	2.2229e-09	0.15627	0.27474	0.5695
rs114303452	G	A	0.074349	0.01223	1.2103e-09	0.027142	0.10853	0.8025
rs114310991	G	A	0.11455	0.010419	4.1034e-28	-0.040971	0.13744	0.7656
rs114727710	G	C	0.073895	0.0075386	1.1089e-22	0.033377	0.093465	0.721
rs115002999	G	A	0.060407	0.0069464	3.4485e-18	0.085121	0.10014	0.3953
rs115383270	G	A	0.14506	0.0048732	1.9501e-194	0.0019995	0.053824	0.9704
rs11589479	A	G	0.020739	0.0033849	8.9763e-10	0.020425	0.031462	0.5162
rs11594976	T	C	0.014109	0.0025209	2.1823e-08	-0.037726	0.02885	0.191
rs116205652	G	A	0.06042	0.0080009	4.3104e-14	-0.03138	0.085758	0.7144
rs11620783	T	C	0.017963	0.0025526	1.9647e-12	0.00056623	0.029534	0.9847
rs11633292	T	A	0.020514	0.0032216	1.9198e-10	0.021528	0.034314	0.5304
rs116617231	C	T	0.038536	0.0048899	3.2658e-15	0.040645	0.048163	0.3987
rs116912917	A	G	0.027058	0.0048141	1.9056e-08	-0.056133	0.053227	0.2916
rs11711621	T	C	0.018268	0.0029197	3.936e-10	0.010455	0.027801	0.7069
rs117192546	C	T	0.13175	0.018244	5.1536e-13	-0.056842	0.30414	0.8517
rs11721021	T	G	0.01385	0.0025264	4.2045e-08	0.01332	0.023717	0.5744
rs117556162	G	A	0.031655	0.005272	1.9225e-09	0.073957	0.06043	0.221
rs11775865	G	A	0.017706	0.0032458	4.8986e-08	0.0076543	0.032677	0.8148
rs11784209	T	C	0.014843	0.0025726	7.9518e-09	-0.036171	0.028541	0.205
rs118072143	G	A	0.063896	0.01104	7.1433e-09	0.031546	0.097503	0.7463
rs118115443	A	T	0.075467	0.011158	1.3516e-11	-0.14684	0.12286	0.232
rs1182922	G	A	0.021775	0.0025301	7.5749e-18	0.049744	0.029707	0.09404
rs11879090	C	T	0.014306	0.0025261	1.4867e-08	0.028778	0.023805	0.2267
rs11963083	T	C	0.076019	0.013136	7.1601e-09	0.065023	0.10374	0.5308
rs1196751	G	A	0.01762	0.0025327	3.481e-12	0.037919	0.028684	0.1862
rs12121085	G	T	0.024534	0.0025314	3.2851e-22	0.017168	0.023634	0.4676
rs12148425	C	T	0.015605	0.0027576	1.5236e-08	-0.036123	0.031672	0.2541
rs12166267	T	C	0.017138	0.003122	4.0372e-08	0.018723	0.036689	0.6098
rs12207974	G	C	0.03952	0.0030333	8.5781e-39	0.022027	0.031806	0.4886
rs1229984	C	T	0.077436	0.0085055	8.7371e-20	0.11993	0.060019	0.04569
rs12314162	C	T	0.01913	0.0034181	2.1858e-08	0.04991	0.032052	0.1194
rs1233578	A	G	0.0444	0.0032772	8.353e-42	0.0023479	0.032707	0.9428
rs12363520	T	A	0.017376	0.0030348	1.0319e-08	0.019938	0.035649	0.576
rs12377600	A	G	0.016946	0.0026376	1.3234e-10	0.02736	0.024347	0.2611
rs12386224	C	G	0.015394	0.0027796	3.0557e-08	-0.046913	0.026417	0.07575
rs12453969	A	G	0.022134	0.0027036	2.6918e-16	0.01756	0.025781	0.4958
rs12505932	G	T	0.014586	0.0025513	1.085e-08	0.041997	0.029159	0.1498
rs12544863	C	T	0.020686	0.002583	1.1651e-15	0.015038	0.028756	0.601
rs12550717	A	G	0.018974	0.0026028	3.1102e-13	0.099787	0.029523	0.000725
rs12588969	G	C	0.035918	0.0027119	4.9494e-40	-0.036827	0.030576	0.2284
rs1260326	T	C	0.042401	0.0025686	3.4201e-61	-0.035888	0.023961	0.1342
rs12610654	G	A	0.015948	0.0026595	2.0175e-09	0.023288	0.029979	0.4373
rs12616264	G	A	0.015178	0.0027411	3.0757e-08	-0.046061	0.031373	0.1421
rs12722497	A	C	0.036789	0.0044965	2.8102e-16	-0.03356	0.047165	0.4767
rs12727003	A	T	0.016305	0.0025835	2.7733e-10	-0.0073716	0.0313	0.8138
rs12881869	C	T	0.032239	0.0048878	4.2338e-11	0.032215	0.050876	0.5266
rs1291212	G	C	0.028979	0.0045944	2.8395e-10	0.071534	0.057586	0.2142
rs12929281	G	A	0.015233	0.0025135	1.3581e-09	0.019953	0.02383	0.4024
rs12938	G	A	0.017526	0.002801	3.9229e-10	0.011334	0.026034	0.6633
rs12938138	A	G	0.036406	0.0065394	2.5914e-08	0.070052	0.054399	0.1978
rs12942212	G	A	0.016611	0.0030225	3.8954e-08	0.04962	0.034579	0.1513
rs13005282	A	G	0.028384	0.0026279	3.4399e-27	0.021158	0.030344	0.4856
rs13020178	A	G	0.014268	0.0025155	1.4141e-08	-0.0061198	0.02846	0.8297
rs13063578	T	A	0.017401	0.0025621	1.11e-11	0.0072981	0.03209	0.8201
rs13108218	A	G	0.034971	0.0026066	4.9753e-41	0.011576	0.028612	0.6858
rs13201782	T	A	0.037175	0.0039916	1.2477e-20	-0.07999	0.065675	0.2232
rs13220680	T	C	0.038571	0.0068878	2.1456e-08	0.0041446	0.053611	0.9384
rs13294683	C	T	0.027962	0.0041765	2.1598e-11	0.058139	0.057575	0.3126
rs13322435	G	A	0.021883	0.0025791	2.1721e-17	0.029354	0.023862	0.2186
rs1333635	A	G	0.019162	0.0025218	3.0027e-14	-0.027367	0.028517	0.3372
rs13353924	T	A	0.016452	0.0028368	6.6625e-09	-0.0082959	0.033434	0.804
rs13380871	C	T	0.057364	0.006864	6.4438e-17	0.08084	0.059474	0.1741
rs13425999	C	T	0.034888	0.0048912	9.8585e-13	-0.037948	0.050848	0.4555
rs139015452	C	CACTG	0.023987	0.003033	2.6113e-15	-0.00018588	0.035161	0.9958
rs139174033	T	C	0.10623	0.015095	1.9579e-12	0.022922	0.16632	0.8904
rs139231513	C	T	0.0488	0.0061871	3.0954e-15	0.09114	0.058019	0.1162
rs139390403	T	A	0.10848	0.017387	4.4018e-10	-0.36236	0.1701	0.03315
rs139567758	A	G	0.092731	0.01001	1.981e-20	0.053837	0.099983	0.5903
rs139920168	C	CATG	0.057305	0.0077175	1.1283e-13	-0.052431	0.087455	0.5488
rs139974673	C	T	0.10378	0.008043	4.4463e-38	0.077632	0.064281	0.2272
rs140294761	ATG	A	0.059306	0.0056714	1.3752e-25	-0.047687	0.075821	0.5294
rs141559802	G	A	0.019659	0.003528	2.5152e-08	-0.0021034	0.042708	0.9607
rs142542840	C	T	0.050763	0.0084815	2.1646e-09	-0.12128	0.10396	0.2434
rs143035740	A	G	0.16729	0.01081	5.2916e-54	-0.30386	0.17828	0.08831
rs143039986	A	G	0.077048	0.010172	3.6046e-14	-0.029858	0.12737	0.8147
rs143721495	C	T	0.062648	0.011457	4.5535e-08	0.15266	0.15967	0.339
rs144672514	T	C	0.070262	0.011786	2.4992e-09	0.038448	0.201	0.8483
rs144762127	C	T	0.045019	0.0081336	3.1164e-08	-0.2776	0.11239	0.01351
rs144812644	G	C	0.084309	0.012916	6.6909e-11	-0.32715	0.23759	0.1685
rs1448187	T	C	0.040285	0.0030061	6.1276e-41	0.0072304	0.043434	0.8678
rs1458019	G	A	0.028532	0.0028357	8.2185e-24	-0.0040787	0.026575	0.878
rs146541367	A	AT	0.030779	0.0040093	1.6336e-14	-0.04475	0.053452	0.4025
rs147012807	T	G	0.075511	0.011642	8.8112e-11	-0.017393	0.13552	0.8979
rs147195142	G	C	0.060272	0.0081148	1.1109e-13	0.021948	0.1121	0.8448
rs1475718	G	A	0.014016	0.0025473	3.7514e-08	0.048192	0.028946	0.09593
rs147804508	C	T	0.17386	0.012874	1.5043e-41	-0.15404	0.17234	0.3714
rs147965179	ACT	A	0.02073	0.0037234	2.588e-08	-0.026163	0.051932	0.6144
rs148690272	T	G	0.10661	0.013613	4.8288e-15	-0.14696	0.13184	0.265
rs148933445	G	A	0.050909	0.0091951	3.0863e-08	0.16066	0.15542	0.3013
rs149792111	A	C	0.062445	0.010536	3.0898e-09	0.0025196	0.15764	0.9872
rs149914551	C	A	0.045434	0.0068311	2.9161e-11	0.028621	0.067716	0.6725
rs150023069	T	A	0.053669	0.0092191	5.8378e-09	-0.067719	0.086892	0.4358
rs150179903	T	A	0.055156	0.0083405	3.7728e-11	0.11299	0.10752	0.2933
rs150420714	G	C	0.29954	0.013407	1.7883e-110	0.11387	0.21755	0.6007
rs153104	C	G	0.027244	0.0047038	6.9655e-09	0.0029074	0.044545	0.948
rs154977	G	C	0.024548	0.0026473	1.8214e-20	0.010921	0.032269	0.735
rs1562174	G	C	0.014565	0.0025989	2.0919e-08	0.060555	0.02904	0.03705
rs1571878	C	T	0.017135	0.0025351	1.3898e-11	0.021836	0.023503	0.3529
rs157936	T	G	0.020555	0.0027513	7.9843e-14	0.03726	0.032732	0.255
rs16826069	A	G	0.022624	0.003067	1.6286e-13	-0.068978	0.029181	0.01809
rs16830188	C	T	0.054232	0.0086032	2.9088e-10	0.0070185	0.068705	0.9186
rs16844401	A	G	0.043611	0.0050898	1.0545e-17	0.029736	0.04543	0.5128
rs1689789	G	A	0.019351	0.0026166	1.4142e-13	-0.020693	0.024151	0.3916
rs16936880	C	T	0.028396	0.004197	1.3285e-11	-0.0054433	0.035568	0.8784
rs1694068	A	T	0.01512	0.0025894	5.2504e-09	-0.0023597	0.024873	0.9244
rs1702305	A	G	0.019088	0.0034551	3.3025e-08	-0.033279	0.041107	0.4182
rs17153500	G	C	0.02269	0.0039938	1.3389e-08	0.059252	0.051386	0.2489
rs17429444	G	A	0.029895	0.004558	5.4343e-11	-0.024399	0.037552	0.5159
rs17617115	A	G	0.033216	0.0047258	2.0894e-12	0.0091914	0.052725	0.8616
rs17711850	C	T	0.02817	0.0026248	7.255e-27	0.018935	0.030552	0.5354
rs17749927	A	G	0.041493	0.0038802	1.102e-26	-0.030368	0.063195	0.6308
rs17750998	G	A	0.027404	0.0049502	3.0969e-08	0.045642	0.050374	0.3649
rs17764730	C	T	0.022438	0.0029212	1.5817e-14	-0.030401	0.027951	0.2767
rs1801282	C	G	0.040815	0.0038525	3.1994e-26	-0.030021	0.038122	0.431
rs1807560	A	G	0.017969	0.0029978	2.051e-09	0.0092134	0.028936	0.7502
rs1808192	G	A	0.024593	0.0026705	3.3046e-20	0.0080504	0.029775	0.7869
rs180902867	A	G	0.072205	0.011335	1.8921e-10	-0.027918	0.16392	0.8648
rs181242111	A	G	0.035061	0.0041678	4.0372e-17	-0.00099744	0.049864	0.984
rs181666453	G	A	0.095459	0.016886	1.577e-08	-0.42927	0.31455	0.1723
rs183071464	C	A	0.050115	0.0080409	4.5972e-10	0.028814	0.097367	0.7673
rs183136195	C	G	0.082161	0.01157	1.2382e-12	-0.73647	0.1725	1.961e-05
rs185640734	T	C	0.097305	0.013682	1.1488e-12	0.15728	0.21838	0.4714
rs187764	C	T	0.040968	0.0050349	4.0689e-16	0.056999	0.057979	0.3256
rs189099484	T	C	0.091473	0.015847	7.8292e-09	-0.14127	0.21144	0.5041
rs1906252	C	A	0.015272	0.0025224	1.4115e-09	-0.010437	0.028288	0.7122
rs192416547	G	A	0.063497	0.010986	7.4938e-09	-0.18572	0.11969	0.1207
rs194675	A	T	0.031954	0.0025756	2.4478e-35	0.012059	0.024106	0.6169
rs199970514	CA	C	0.043881	0.0044815	1.2339e-22	0.028913	0.065053	0.6567
rs201101502	G	GCA	0.08431	0.015034	2.0483e-08	0.064068	0.20683	0.7567
rs202064165	AT	A	0.031424	0.0057466	4.5497e-08	0.015202	0.074342	0.838
rs2021408	C	T	0.039866	0.0033598	1.8177e-32	0.038653	0.030609	0.2067
rs2068888	G	A	0.016483	0.002523	6.449e-11	0.016691	0.023485	0.4773
rs2131838	G	C	0.016649	0.0026358	2.6778e-10	-0.016457	0.031483	0.6012
rs2165088	A	G	0.050099	0.0029167	4.2735e-66	0.012313	0.035266	0.727
rs2174209	C	T	0.017259	0.0025418	1.1222e-11	-0.0082735	0.028452	0.7712
rs2235874	G	C	0.022901	0.0027341	5.4921e-17	0.072003	0.029289	0.01396
rs2236295	G	T	0.016772	0.0025713	6.9054e-11	0.027526	0.029793	0.3555
rs2239707	C	T	0.044223	0.0026871	7.8278e-61	0.031453	0.025752	0.2219
rs2246856	C	G	0.030154	0.0054244	2.7147e-08	0.018082	0.057089	0.7514
rs2247075	A	G	0.022986	0.0032919	2.9062e-12	0.042224	0.037681	0.2625
rs2267137	C	G	0.016665	0.0025462	5.9548e-11	-0.067367	0.028852	0.01955
rs2273215	G	A	0.01413	0.0025347	2.4789e-08	0.018014	0.028378	0.5256
rs2275603	A	G	0.035602	0.003096	1.3467e-30	0.01242	0.027254	0.6486
rs2280401	A	G	0.065603	0.0034354	3.0071e-81	-0.019899	0.031957	0.5335
rs2283620	C	G	0.015569	0.0026584	4.7269e-09	0.016873	0.030997	0.5862
rs2293445	G	A	0.016304	0.0025767	2.4948e-10	-0.019068	0.024147	0.4297
rs2341479	A	C	0.032942	0.0035999	5.6842e-20	-0.0051104	0.042682	0.9047
rs2370230	C	T	0.016559	0.0025185	4.8705e-11	-0.024562	0.028604	0.3905
rs2371108	T	G	0.014331	0.0025787	2.7395e-08	-0.035164	0.028904	0.2238
rs2394976	G	T	0.070659	0.0033816	6.9167e-97	0.01006	0.03702	0.7858
rs2396746	T	C	0.016651	0.0025432	5.8688e-11	0.026578	0.02892	0.3581
rs2412974	C	T	0.02717	0.0026193	3.3253e-25	0.0098243	0.024105	0.6836
rs241409	G	A	0.027286	0.0042923	2.0611e-10	0.0059114	0.046777	0.8994
rs2442517	A	G	0.014114	0.0025379	2.6814e-08	-0.0058935	0.028422	0.8357
rs2466574	G	A	0.01769	0.0027652	1.5821e-10	0.057766	0.031246	0.0645
rs2492874	A	C	0.01721	0.0028201	1.0432e-09	0.01371	0.035842	0.7021
rs2498328	C	G	0.019056	0.003123	1.0505e-09	-0.016843	0.038638	0.6629
rs2516420	C	T	0.043919	0.0047709	3.4165e-20	-0.07026	0.054439	0.1968
rs2517582	T	C	0.031471	0.0025859	4.5591e-34	-0.0014911	0.024347	0.9512
rs2518710	C	G	0.026381	0.0047489	2.7752e-08	0.10597	0.053716	0.04852
rs2523669	C	T	0.028952	0.0026865	4.4603e-27	-0.047619	0.029991	0.1123
rs2523868	C	T	0.053715	0.0073396	2.5123e-13	0.1236	0.07136	0.08326
rs2532387	G	T	0.034635	0.0030549	8.6622e-30	0.064728	0.037376	0.08331
rs2583223	G	A	0.015337	0.0026885	1.1674e-08	-0.0010099	0.024464	0.9671
rs2681416	A	G	0.015197	0.002688	1.572e-08	0.059144	0.031274	0.0586
rs270417	T	C	0.015547	0.0028143	3.3154e-08	0.0052931	0.02632	0.8406
rs2717493	G	A	0.01412	0.0025231	2.1913e-08	-0.0093811	0.023835	0.6939
rs2717600	A	G	0.014337	0.0025239	1.3456e-08	0.021014	0.02393	0.3799
rs2720660	A	G	0.016684	0.0025888	1.1598e-10	-0.00065995	0.024372	0.9784
rs2774947	T	C	0.036002	0.0044278	4.2755e-16	-0.011536	0.052207	0.8251
rs28362665	G	A	0.046535	0.0039176	1.5555e-32	-0.0032235	0.039201	0.9345
rs28364531	T	C	0.075166	0.0095652	3.905e-15	0.057103	0.075073	0.4469
rs2844680	T	G	0.024593	0.0025514	5.499e-22	-0.001865	0.029144	0.949
rs28505206	G	A	0.030383	0.0037341	4.0792e-16	-0.0054711	0.043761	0.9005
rs28624345	C	T	0.023589	0.0034207	5.3638e-12	0.039918	0.038583	0.3009
rs28732146	A	T	0.030495	0.0031574	4.5654e-22	-0.0016755	0.02981	0.9552
rs2880119	C	A	0.022585	0.0036197	4.3951e-10	0.080463	0.042983	0.06121
rs28929474	T	C	0.1393	0.008924	6.5915e-55	-0.012405	0.10624	0.907
rs2906165	C	T	0.015297	0.0026785	1.1239e-08	0.0017342	0.025842	0.9465
rs2929155	C	T	0.017553	0.0029578	2.9473e-09	-0.052562	0.034239	0.1248
rs2945886	G	C	0.018151	0.0025338	7.8672e-13	0.076599	0.02922	0.008756
rs2972156	G	C	0.018834	0.0026286	7.7921e-13	0.013578	0.031531	0.6667
rs303929	G	C	0.014743	0.0026927	4.3711e-08	0.017448	0.030439	0.5665
rs3066857	CGT	C	0.01661	0.0025297	5.1806e-11	-0.059338	0.030812	0.05413
rs308447	C	T	0.015247	0.0026167	5.6589e-09	0.036667	0.02906	0.207
rs3087243	G	A	0.019972	0.0025259	2.6495e-15	0.011344	0.02375	0.6329
rs3094064	G	A	0.062703	0.0036422	2.1798e-66	-0.012415	0.041638	0.7656
rs3094135	T	A	0.023272	0.0026191	6.39e-19	-0.0013024	0.03508	0.9704
rs3104409	G	A	0.036353	0.0028776	1.4109e-36	0.0092462	0.0336	0.7832
rs3116787	C	A	0.020003	0.002805	9.9863e-13	-0.0050587	0.034562	0.8836
rs3129933	G	A	0.060523	0.0031749	5.6811e-81	0.0012629	0.03407	0.9704
rs3130667	A	G	0.016038	0.0025895	5.8959e-10	0.019211	0.024735	0.4373
rs3132518	C	G	0.020947	0.0025419	1.7168e-16	-0.047069	0.024119	0.05099
rs3213180	G	C	0.023971	0.0040703	3.8835e-09	-0.058617	0.041705	0.1599
rs3217116	A	ACT	0.016437	0.0025611	1.3844e-10	0.036726	0.030192	0.2238
rs333947	G	A	0.020108	0.0035205	1.1194e-08	0.00021196	0.041843	0.996
rs339969	A	C	0.02047	0.0025795	2.1004e-15	0.040243	0.023965	0.09311
rs34215892	G	A	0.043113	0.0076472	1.7239e-08	-0.059688	0.074478	0.4229
rs34322	T	C	0.016939	0.0025112	1.5308e-11	0.02338	0.029261	0.4243
rs34436026	T	C	0.068764	0.0064132	8.0845e-27	0.076007	0.073417	0.3005
rs34471025	AG	A	0.072886	0.0050498	3.2987e-47	-0.039527	0.052383	0.4505
rs34557412	A	G	0.26149	0.014855	2.5468e-69	-0.1207	0.23597	0.609
rs34562254	A	G	0.11755	0.0042195	1.3314e-170	0.016185	0.036277	0.6555
rs34592828	G	A	0.05516	0.0060243	5.4015e-20	-0.0022945	0.0653	0.972
rs34633531	T	C	0.019266	0.0035102	4.0539e-08	-0.025474	0.041168	0.5361
rs34656028	A	ACAG	0.048997	0.0081523	1.8555e-09	-0.071775	0.082488	0.3842
rs34775678	A	ACT	0.018891	0.0025999	3.7079e-13	-0.031719	0.030493	0.2983
rs34843857	AT	A	0.027071	0.0031376	6.2656e-18	-0.0721	0.040683	0.07635
rs35049983	G	A	0.017064	0.0027266	3.898e-10	0.020635	0.032902	0.5306
rs35228868	T	G	0.18036	0.014587	4.1299e-35	0.072359	0.19147	0.7055
rs35233923	G	T	0.023648	0.0037857	4.1941e-10	-0.037688	0.034393	0.2732
rs35400816	A	ACAT	0.029931	0.0052675	1.3312e-08	0.052727	0.084174	0.5311
rs35565634	A	AAT	0.015536	0.0026494	4.5242e-09	0.049071	0.032567	0.1319
rs35585881	G	A	0.024667	0.0045062	4.4043e-08	-0.01751	0.043748	0.689
rs35586062	CA	C	0.018246	0.0031452	6.5921e-09	0.0042288	0.03633	0.9073
rs35607741	C	T	0.017265	0.002517	6.9258e-12	-0.02399	0.023638	0.3102
rs35789222	C	CTT	0.017412	0.0025291	5.8043e-12	-0.037597	0.030435	0.2167
rs35986445	T	C	0.021146	0.0032405	6.7893e-11	0.087103	0.03622	0.01618
rs35996865	T	G	0.020494	0.0032114	1.754e-10	0.022909	0.036509	0.5303
rs360158	G	A	0.014868	0.0025437	5.0722e-09	0.048231	0.028935	0.09554
rs374039502	A	T	0.10686	0.0093588	3.4249e-30	-0.029051	0.087999	0.7413
rs3740688	T	G	0.017562	0.0025267	3.645e-12	-0.018394	0.02871	0.5217
rs3746471	G	A	0.014721	0.0025208	5.2292e-09	0.0024508	0.023693	0.9176
rs3755172	C	T	0.024276	0.0034839	3.2197e-12	-0.017891	0.030879	0.5623
rs3756772	T	C	0.022509	0.0025636	1.6375e-18	-0.022155	0.023796	0.3518
rs3760664	C	T	0.020436	0.0036791	2.7819e-08	-0.029951	0.037222	0.421
rs3764354	C	T	0.023173	0.0035653	8.0605e-11	0.0059511	0.036016	0.8688
rs3781351	A	T	0.01397	0.0025317	3.427e-08	-0.0022483	0.023744	0.9246
rs3790315	C	T	0.015839	0.0025436	4.7634e-10	-0.016915	0.02388	0.4787
rs3803286	A	G	0.047917	0.0026597	1.5816e-72	0.056837	0.025244	0.02435
rs3803800	A	G	0.042923	0.0030736	2.6153e-44	-0.0055778	0.027767	0.8408
rs3810261	G	A	0.038731	0.0044086	1.5669e-18	-0.074333	0.041766	0.07512
rs3810504	A	G	0.026302	0.0038568	9.1515e-12	0.016078	0.043064	0.7089
rs3811647	A	G	0.019458	0.0026524	2.2087e-13	0.00019405	0.024725	0.9937
rs3812207	G	A	0.014808	0.0025977	1.1978e-08	0.017386	0.024085	0.4704
rs3813977	C	T	0.028973	0.0052887	4.2987e-08	0.028181	0.060608	0.642
rs38246	T	C	0.017769	0.0028468	4.3334e-10	0.01046	0.027009	0.6986
rs3835126	G	GT	0.050772	0.0036312	2.0626e-44	0.022625	0.044276	0.6093
rs3849768	A	C	0.020086	0.003094	8.4843e-11	-0.018834	0.035418	0.5949
rs3861791	C	G	0.018461	0.0028078	4.8797e-11	0.0054765	0.029987	0.8551
rs3870401	G	C	0.016302	0.0028296	8.3616e-09	0.015563	0.037529	0.6784
rs3886042	A	G	0.014306	0.0025142	1.272e-08	-0.041363	0.023669	0.08054
rs3923121	T	C	0.014951	0.002682	2.4832e-08	-0.0079678	0.026358	0.7624
rs4075606	C	T	0.026644	0.0039725	1.9898e-11	-0.002819	0.055315	0.9594
rs410168	C	G	0.015127	0.0025331	2.3459e-09	0.017978	0.023594	0.4461
rs41271957	C	T	0.064297	0.010845	3.052e-09	0.01133	0.12279	0.9265
rs4128297	T	A	0.018054	0.0030812	4.6484e-09	0.041253	0.037374	0.2697
rs41299266	T	C	0.092351	0.013715	1.6559e-11	-0.0022772	0.24132	0.9925
rs41305088	C	A	0.034526	0.0059175	5.3996e-09	-0.079005	0.060488	0.1915
rs41444548	G	C	0.045593	0.0047752	1.3345e-21	0.05046	0.050514	0.3178
rs42032	G	A	0.016396	0.0028658	1.0584e-08	-0.008356	0.02638	0.7514
rs422878	T	C	0.022515	0.0032175	2.6046e-12	-0.01109	0.032692	0.7344
rs4248154	T	C	0.027572	0.0033521	1.9549e-16	0.019379	0.030597	0.5265
rs4327824	C	T	0.016152	0.0028691	1.8086e-08	-0.019671	0.032757	0.5482
rs438524	T	C	0.013892	0.0025211	3.5809e-08	-0.010715	0.028386	0.7058
rs4482257	C	G	0.015858	0.002868	3.217e-08	0.03044	0.032018	0.3417
rs4492838	C	T	0.015035	0.0025298	2.8002e-09	-0.019175	0.028483	0.5008
rs454182	C	G	0.023048	0.0029495	5.5476e-15	-0.0079371	0.026557	0.765
rs4641805	G	A	0.021967	0.0037301	3.8885e-09	-0.068276	0.034844	0.05006
rs4648110	A	T	0.021983	0.0031181	1.7924e-12	-0.036129	0.033755	0.2845
rs4648892	T	C	0.015651	0.0027883	1.9894e-08	-0.029748	0.03203	0.353
rs4683269	G	C	0.013919	0.0025438	4.454e-08	0.011324	0.029001	0.6962
rs4725944	C	G	0.017525	0.0025799	1.0999e-11	-0.039826	0.023914	0.09583
rs4729594	T	C	0.014902	0.0025665	6.3893e-09	0.023925	0.030136	0.4273
rs4790877	G	A	0.032871	0.0025594	9.5627e-38	-0.0045932	0.028672	0.8727
rs4792846	G	A	0.015334	0.0025318	1.3916e-09	0.037718	0.028337	0.1832
rs4805881	A	C	0.016043	0.0026629	1.6954e-09	-0.001924	0.025881	0.9407
rs4852257	G	T	0.014667	0.0025526	9.1525e-09	-0.0092194	0.028532	0.7466
rs4905179	G	A	0.030237	0.0031043	2.0407e-22	-0.033756	0.036174	0.3507
rs4906255	C	T	0.024064	0.0038433	3.8218e-10	0.0050417	0.03743	0.8929
rs4938496	A	G	0.029174	0.0027443	2.1635e-26	0.025569	0.031674	0.4195
rs4940573	G	T	0.03994	0.0037176	6.4332e-27	0.0023041	0.037653	0.9512
rs4958435	T	G	0.014071	0.0025277	2.599e-08	0.0083848	0.02864	0.7697
rs4968204	C	T	0.031406	0.0031948	8.4114e-23	-0.037257	0.034573	0.2812
rs4970834	C	T	0.02351	0.0032344	3.6422e-13	-0.039531	0.036853	0.2834
rs4988398	A	G	0.020851	0.0035581	4.6289e-09	0.022515	0.032725	0.4914
rs5001409	A	C	0.022233	0.0025709	5.2694e-18	0.042094	0.024071	0.08034
rs5082	A	G	0.014223	0.0025986	4.415e-08	-0.05727	0.029801	0.05464
rs554565130	C	T	0.11438	0.014473	2.7381e-15	0.081632	0.13951	0.5585
rs55772024	G	A	0.01786	0.0029322	1.1234e-09	-0.0060212	0.026503	0.8203
rs558201054	C	T	0.071759	0.011048	8.3036e-11	0.19852	0.11612	0.08733
rs55844407	C	T	0.01946	0.0032259	1.6174e-09	-0.010522	0.041368	0.7992
rs55865752	A	G	0.016503	0.0029311	1.8025e-08	0.0040805	0.026965	0.8797
rs56068304	G	C	0.015341	0.0025445	1.6523e-09	-0.011894	0.030049	0.6922
rs56211869	C	A	0.033535	0.0036906	1.028e-19	0.045787	0.043986	0.2979
rs56221718	A	G	0.015908	0.0028029	1.3841e-08	0.032663	0.02628	0.2139
rs563448592	T	G	0.089724	0.014466	5.5665e-10	0.11919	0.16583	0.4723
rs567743	G	A	0.016982	0.002777	9.653e-10	0.023121	0.033143	0.4854
rs57042582	T	TG	0.024778	0.003731	3.1152e-11	-0.127	0.053033	0.01663
rs575396118	G	A	0.071949	0.012335	5.4566e-09	0.046447	0.20057	0.8169
rs5763466	C	A	0.022783	0.003231	1.7757e-12	0.019065	0.03828	0.6185
rs577285837	G	T	0.040788	0.005444	6.7874e-14	0.066102	0.05514	0.2306
rs5835988	T	TG	0.014212	0.0025613	2.8783e-08	0.027814	0.030548	0.3626
rs58432776	A	C	0.02075	0.0025914	1.178e-15	0.01006	0.028913	0.7279
rs5860695	TA	T	0.02163	0.0027176	1.7327e-15	-0.015909	0.033103	0.6308
rs58755197	G	GCACCT	0.014668	0.0025965	1.6145e-08	0.0083165	0.031561	0.7922
rs58895965	A	C	0.048553	0.0032988	5.0789e-49	-0.046585	0.034269	0.174
rs59050766	C	CTG	0.069143	0.0067116	6.9628e-25	-0.023223	0.079401	0.7699
rs59441438	T	G	0.023695	0.0037822	3.7332e-10	-0.021543	0.035839	0.5478
rs6010716	A	C	0.016744	0.0027547	1.2159e-09	0.029242	0.032128	0.3627
rs60760897	C	T	0.019474	0.0033358	5.2955e-09	-0.029261	0.037012	0.4292
rs6111	C	T	0.025731	0.0041914	8.3166e-10	-0.032156	0.03805	0.3981
rs6121558	C	T	0.016958	0.0029766	1.2198e-08	-0.077599	0.028081	0.00572
rs61237993	G	A	0.021743	0.0037745	8.3984e-09	0.0029364	0.035264	0.9336
rs61502648	C	CAA	0.022286	0.0027911	1.4122e-15	0.011125	0.033769	0.7418
rs61788285	A	C	0.016909	0.0029591	1.1034e-08	-0.037997	0.027541	0.1677
rs61802089	A	G	0.018183	0.0026704	9.8562e-12	0.044301	0.031571	0.1605
rs61804187	G	T	0.11047	0.0080099	2.9594e-43	-0.014395	0.10469	0.8906
rs61830291	C	A	0.030004	0.0042524	1.7189e-12	0.074901	0.045756	0.1016
rs61839660	T	C	0.027351	0.0042015	7.5324e-11	-0.015749	0.042583	0.7115
rs62045817	C	T	0.025025	0.0035648	2.2236e-12	-0.013394	0.045746	0.7697
rs62123963	G	A	0.02664	0.0042433	3.4329e-10	-0.023415	0.051986	0.6524
rs62131205	G	C	0.039589	0.0046825	2.8138e-17	-0.052025	0.055358	0.3473
rs62168994	G	A	0.034302	0.0060003	1.0873e-08	-0.14157	0.072687	0.05145
rs62373182	A	G	0.013993	0.0025403	3.6241e-08	0.016596	0.029587	0.5749
rs62379371	G	A	0.034257	0.0059571	8.9e-09	-0.10323	0.074188	0.1641
rs62441844	T	C	0.017692	0.0030975	1.1185e-08	-0.013346	0.030212	0.6587
rs62442481	T	G	0.017441	0.0030325	8.8576e-09	0.0041682	0.028669	0.8844
rs62521562	C	T	0.017055	0.0028388	1.885e-09	0.030658	0.026278	0.2433
rs631864	T	C	0.025716	0.0025414	4.6015e-24	-0.0080423	0.029232	0.7832
rs634916	A	T	0.014469	0.0025173	9.0541e-09	-0.016303	0.028088	0.5616
rs6421315	C	G	0.020438	0.0025661	1.6648e-15	-0.022793	0.023891	0.3401
rs6447324	G	T	0.022344	0.0032403	5.3664e-12	-0.0063229	0.03117	0.8392
rs6457713	C	T	0.049183	0.0049545	3.2037e-23	-0.041364	0.046751	0.3763
rs6490409	A	G	0.024174	0.003584	1.5336e-11	0.045679	0.038072	0.2302
rs6498021	T	G	0.020809	0.0036607	1.3139e-08	0.003812	0.034806	0.9128
rs6557616	C	G	0.021893	0.0030875	1.3358e-12	0.015666	0.035852	0.6621
rs6575900	C	G	0.026223	0.0031377	6.4264e-17	0.060826	0.033115	0.06624
rs6598943	C	A	0.016003	0.0026378	1.3054e-09	0.05391	0.030573	0.07785
rs6600250	C	T	0.034261	0.0025231	5.4942e-42	-0.01188	0.028687	0.6788
rs6601299	C	T	0.030943	0.0041471	8.5866e-14	0.029174	0.040361	0.4698
rs6602360	A	G	0.016944	0.002648	1.5654e-10	-0.036707	0.033162	0.2683
rs66477686	T	C	0.025176	0.0028058	2.9054e-19	-0.032683	0.027282	0.2309
rs66571440	C	T	0.027074	0.0029817	1.0911e-19	-0.059285	0.035005	0.09034
rs6665912	C	T	0.029204	0.0030287	5.3179e-22	0.050931	0.035061	0.1463
rs6691738	G	T	0.015606	0.0027899	2.2254e-08	-0.030718	0.029815	0.3029
rs6709112	A	G	0.020904	0.0025785	5.2056e-16	-0.013385	0.031865	0.6744
rs6720027	T	C	0.015758	0.0026249	1.9353e-09	-0.00092714	0.028334	0.9739
rs67554145	T	C	0.026008	0.0037293	3.0906e-12	-0.0091238	0.035175	0.7953
rs6775484	C	A	0.01879	0.0026123	6.3629e-13	0.016432	0.028928	0.57
rs679366	A	G	0.01676	0.0029323	1.0932e-08	0.0014654	0.034813	0.9664
rs679574	G	C	0.037538	0.0025217	4.2256e-50	-0.049266	0.023878	0.03909
rs680891	C	T	0.022632	0.0031594	7.8908e-13	-0.040204	0.039016	0.3028
rs6833591	A	G	0.018088	0.002645	8.0221e-12	-0.034688	0.024351	0.1543
rs6875	A	G	0.020513	0.0027919	2.0293e-13	-0.0045167	0.025463	0.8592
rs689049	C	T	0.018648	0.0025615	3.3481e-13	0.039577	0.029152	0.1746
rs6916436	T	A	0.022669	0.0031906	1.2063e-12	-0.042257	0.038434	0.2716
rs6923301	G	A	0.021341	0.0025886	1.6688e-16	0.020454	0.02852	0.4733
rs6924387	G	A	0.025174	0.0025734	1.3502e-22	-0.040166	0.029707	0.1763
rs6925243	A	G	0.03287	0.0047131	3.0838e-12	-0.061581	0.036516	0.09172
rs6929637	C	G	0.029327	0.0047927	9.4234e-10	-0.017316	0.054201	0.7494
rs6938453	A	T	0.045366	0.0030659	1.5903e-49	0.055731	0.034458	0.1058
rs6942072	A	G	0.024053	0.0027647	3.3301e-18	-0.008829	0.025022	0.7242
rs695186	T	C	0.016486	0.0028581	8.0239e-09	0.080653	0.032469	0.01299
rs7005025	A	C	0.017822	0.0026099	8.5788e-12	-0.0095772	0.024308	0.6936
rs7012637	A	G	0.023058	0.0025321	8.5856e-20	0.060246	0.028471	0.03434
rs709167	T	G	0.016295	0.0025523	1.725e-10	0.019	0.028738	0.5085
rs712718	G	C	0.01674	0.0026847	4.5126e-10	0.0012596	0.025738	0.961
rs71393469	C	A	0.029173	0.0041163	1.3714e-12	0.068276	0.054627	0.2114
rs7140	C	A	0.018445	0.0027405	1.6953e-11	0.0050676	0.03363	0.8802
rs71421697	C	T	0.025586	0.0042411	1.6131e-09	0.088263	0.03963	0.02593
rs71610255	A	C	0.030383	0.0037942	1.172e-15	-0.05097	0.037348	0.1723
rs7214091	T	C	0.023946	0.0025586	8.1134e-21	-0.003886	0.030391	0.8983
rs72424107	GTTCCT	G	0.020097	0.0036551	3.839e-08	0.039255	0.043637	0.3683
rs7245642	A	G	0.023044	0.0028127	2.5598e-16	0.02737	0.031624	0.3868
rs7248205	C	T	0.019044	0.0025723	1.3329e-13	0.014919	0.028939	0.6062
rs7249356	G	T	0.017722	0.0028204	3.319e-10	-0.020801	0.032411	0.521
rs72704062	C	G	0.095481	0.0081825	1.8657e-31	0.10847	0.096858	0.2628
rs72746412	A	G	0.018345	0.0031572	6.2348e-09	0.0157	0.038567	0.6839
rs72799341	A	G	0.021491	0.0029398	2.6688e-13	0.023858	0.033953	0.4823
rs72821058	G	A	0.022576	0.0035947	3.3844e-10	-0.031777	0.035941	0.3766
rs72832868	T	A	0.019492	0.0032182	1.3893e-09	0.025773	0.030044	0.391
rs72832890	G	A	0.025779	0.0042802	1.7149e-09	-0.021381	0.04155	0.6068
rs7287486	G	T	0.061929	0.0081778	3.6606e-14	-0.0891	0.088286	0.3129
rs72939458	T	A	0.037881	0.0045376	6.9631e-17	0.003011	0.04296	0.9441
rs73036519	G	C	0.02171	0.0027534	3.1592e-15	-0.048983	0.031881	0.1244
rs73045343	G	A	0.025119	0.0035171	9.217e-13	0.035328	0.031833	0.2671
rs7304603	T	C	0.014364	0.0025268	1.3137e-08	0.016138	0.029331	0.5822
rs73060070	C	A	0.035416	0.0038502	3.65e-20	-0.013346	0.045834	0.7709
rs73260019	C	T	0.02966	0.0050946	5.8295e-09	0.076589	0.077897	0.3255
rs73408232	C	T	0.027393	0.0038414	9.9787e-13	0.00025548	0.036401	0.9944
rs7421377	A	C	0.019993	0.0025948	1.3112e-14	-0.019184	0.023997	0.424
rs74453229	C	T	0.062652	0.010452	2.0452e-09	-0.041466	0.17857	0.8164
rs74482986	C	A	0.030164	0.0052812	1.1198e-08	0.02852	0.073325	0.6973
rs745570	G	A	0.014199	0.0025109	1.5604e-08	-0.011447	0.023774	0.6302
rs74654056	C	T	0.085002	0.013187	1.1512e-10	0.10701	0.12886	0.4063
rs74758151	A	G	0.027271	0.004844	1.8052e-08	0.095435	0.051161	0.06213
rs74922662	A	G	0.03423	0.0059897	1.0991e-08	0.058368	0.067162	0.3848
rs750598	G	A	0.022396	0.0026576	3.5577e-17	0.030544	0.02447	0.2119
rs75455953	T	C	0.029445	0.004914	2.0762e-09	-0.022017	0.050029	0.6599
rs757369	A	G	0.014084	0.0025714	4.3251e-08	-0.019482	0.028879	0.4999
rs75996364	CCT	C	0.028413	0.0030994	4.8842e-20	-0.041661	0.041632	0.317
rs760294	A	C	0.041695	0.0040985	2.6376e-24	0.01721	0.048857	0.7246
rs76292612	G	A	0.11927	0.012103	6.6304e-23	-0.062676	0.16406	0.7024
rs7629936	A	G	0.018287	0.002913	3.4371e-10	0.0050889	0.027185	0.8515
rs76375876	T	C	0.038217	0.0058156	4.9921e-11	0.016632	0.061264	0.786
rs7640259	T	C	0.017088	0.0025474	1.9738e-11	-0.037705	0.028912	0.1922
rs76428106	C	T	0.12958	0.011474	1.4299e-29	-0.088689	0.13175	0.5009
rs76562693	A	G	0.027665	0.0047978	8.1154e-09	-0.023004	0.050382	0.648
rs7659414	A	C	0.018333	0.0025417	5.4924e-13	-0.044938	0.024048	0.06166
rs7676237	A	G	0.014578	0.0026562	4.0641e-08	0.0066302	0.031517	0.8334
rs76895963	T	G	0.077409	0.0096443	1.0075e-15	-0.080619	0.16584	0.6269
rs7697684	C	A	0.022837	0.0038455	2.8774e-09	-0.095619	0.05043	0.05795
rs77203383	T	C	0.064926	0.01122	7.1944e-09	-0.024654	0.063522	0.6979
rs7752611	A	G	0.014068	0.0025525	3.5592e-08	-0.0021784	0.023988	0.9276
rs77542162	A	G	0.096717	0.0083898	9.6852e-31	-0.12591	0.13905	0.3652
rs77682405	T	G	0.040066	0.0055219	3.9996e-13	0.069298	0.072466	0.3389
rs7774393	G	C	0.020612	0.0026964	2.1103e-14	-0.014317	0.024736	0.5627
rs77849807	G	A	0.12582	0.010094	1.1819e-35	0.0057762	0.10495	0.9561
rs7821812	G	C	0.036943	0.0031031	1.1317e-32	-0.013588	0.028993	0.6393
rs7848084	G	A	0.014904	0.0025186	3.2729e-09	-0.017836	0.030705	0.5613
rs7903660	G	C	0.013856	0.0025135	3.5392e-08	-0.018601	0.023938	0.4371
rs7942247	G	A	0.017344	0.0025518	1.0719e-11	-0.0076556	0.030163	0.7996
rs79472751	G	GT	0.084644	0.0081738	3.9867e-25	0.11699	0.11385	0.3041
rs7966399	G	A	0.019943	0.0028281	1.7721e-12	-0.039282	0.027487	0.153
rs79692229	A	G	0.023414	0.0035121	2.6198e-11	0.017672	0.034298	0.6064
rs7995886	T	C	0.01574	0.0025817	1.0849e-09	0.023472	0.029316	0.4233
rs80066701	T	A	0.025789	0.0044327	5.9677e-09	-0.026614	0.059657	0.6555
rs80176492	G	A	0.033447	0.0041134	4.2624e-16	0.055874	0.04463	0.2106
rs8046907	A	G	0.022676	0.0037532	1.5247e-09	-0.056929	0.042692	0.1824
rs8054585	G	A	0.017669	0.0028619	6.6757e-10	0.038692	0.026024	0.1371
rs810536	G	A	0.019018	0.0027624	5.8102e-12	-0.04558	0.033075	0.1682
rs8105687	G	A	0.014809	0.0026954	3.9287e-08	0.05695	0.031719	0.07258
rs837640	T	C	0.027305	0.0046737	5.1534e-09	-0.049318	0.053611	0.3576
rs851977	C	T	0.016044	0.0028155	1.2095e-08	0.031829	0.026213	0.2247
rs876039	G	C	0.027838	0.0027056	7.9557e-25	-0.013196	0.024721	0.5935
rs8904	A	G	0.019644	0.0026132	5.6122e-14	0.028431	0.024116	0.2384
rs906805	G	A	0.013997	0.0025549	4.2896e-08	0.00050126	0.029296	0.9863
rs9266628	A	G	0.031564	0.0036195	2.7862e-18	-0.0059434	0.034348	0.8626
rs9275601	C	T	0.026271	0.0025377	4.1257e-25	-0.010959	0.023675	0.6435
rs9276915	G	A	0.025743	0.0028104	5.2275e-20	-0.0063565	0.026535	0.8107
rs9276964	G	A	0.01794	0.0030013	2.2703e-09	0.029702	0.032302	0.3578
rs9277934	C	T	0.019793	0.0027108	2.8489e-13	-0.041825	0.029799	0.1605
rs935166	A	G	0.017915	0.0025146	1.0474e-12	-0.012361	0.029393	0.6741
rs9390661	C	G	0.024036	0.0033056	3.5675e-13	-0.010895	0.037258	0.77
rs9427984	G	A	0.020313	0.0032534	4.278e-10	0.0498	0.038663	0.1977
rs9469118	G	T	0.040499	0.0050104	6.3468e-16	-0.027884	0.038173	0.4651
rs9470080	C	T	0.018092	0.0026667	1.1665e-11	0.0053388	0.024949	0.8306
rs9513013	A	G	0.020119	0.0031277	1.2581e-10	-0.037326	0.028515	0.1905
rs9520845	G	A	0.016018	0.0025232	2.182e-10	-0.014628	0.028386	0.6063
rs9554186	A	T	0.016236	0.0026956	1.7117e-09	-0.037311	0.031246	0.2324
rs9694764	G	A	0.014389	0.0026359	4.7916e-08	-0.053585	0.032284	0.09695
rs9815385	C	A	0.025184	0.0043542	7.3111e-09	0.015595	0.036309	0.6676
rs9819371	C	T	0.049221	0.0051092	5.7981e-22	-0.062636	0.060474	0.3003
rs9826367	A	G	0.016352	0.0025279	9.9225e-11	0.0088474	0.023932	0.7116
rs9876771	G	A	0.028493	0.0026497	5.7648e-27	-0.021187	0.032606	0.5158
rs9912341	A	G	0.047362	0.0072745	7.4917e-11	-0.09863	0.066653	0.1389
rs9926191	A	G	0.031913	0.0049887	1.5859e-10	-0.0030862	0.058826	0.9582
rs9948057	G	A	0.016924	0.0026102	8.9565e-11	0.014556	0.024667	0.5551
rs9951519	G	C	0.01475	0.0025989	1.3855e-08	-0.031927	0.028756	0.2669
rs99780	T	C	0.035946	0.0026312	1.7783e-42	0.00014485	0.024653	0.9953
rs998683	A	G	0.032906	0.0028488	7.3883e-31	0.038599	0.027134	0.1549

## Sheet: Table_S3_Alb
SNP	effect_allele.exposure	other_allele.exposure	beta.exposure	se.exposure	pval.exposure	beta.outcome	se.outcome	pval.outcome
rs10004084	C	T	0.030092	0.003327	1.5108e-19	-0.047659	0.036114	0.1869
rs10065322	A	G	0.016579	0.0024644	1.7298e-11	-0.052457	0.02367	0.02668
rs10142982	C	G	0.014686	0.0025014	4.3366e-09	-0.052276	0.030431	0.08582
rs10151533	A	C	0.016841	0.0025623	4.9516e-11	0.01358	0.02445	0.5786
rs10213692	C	T	0.019841	0.0028977	7.5448e-12	0.0033995	0.033566	0.9193
rs10236582	T	C	0.022167	0.0027613	9.9637e-16	-0.0009791	0.030077	0.974
rs1040577	C	A	0.013899	0.0024639	1.6926e-08	0.016474	0.028409	0.562
rs10431419	C	A	0.016538	0.0029557	2.2056e-08	0.0068659	0.028306	0.8083
rs10455872	A	G	0.027278	0.0045135	1.5089e-09	0.099789	0.04994	0.04569
rs10456852	T	C	0.026322	0.0036997	1.124e-12	-0.036693	0.045177	0.4167
rs10468017	C	T	0.015652	0.0026948	6.3146e-09	-0.010751	0.025937	0.6785
rs1053578	T	C	0.031383	0.0051276	9.3452e-10	-0.025884	0.056761	0.6484
rs1053752	G	A	0.013552	0.0024793	4.6089e-08	-0.0099385	0.023669	0.6746
rs10649697	TAGA	T	0.021902	0.00287	2.3264e-14	-0.045289	0.036626	0.2163
rs1079290	A	T	0.015474	0.0024969	5.747e-10	-0.022984	0.02405	0.3392
rs10828315	C	G	0.014397	0.0026277	4.2866e-08	0.015518	0.025177	0.5377
rs10832961	C	G	0.017874	0.0028818	5.5703e-10	-0.0040636	0.031759	0.8982
rs10908419	A	G	0.019614	0.0024598	1.5475e-15	-0.034543	0.023618	0.1436
rs10908491	A	G	0.017252	0.0024948	4.6843e-12	-0.029501	0.028279	0.2968
rs11012732	A	G	0.023341	0.0026213	5.3911e-19	-0.047159	0.024376	0.05304
rs11057273	T	C	0.028641	0.0042471	1.547e-11	0.042812	0.045185	0.3434
rs11066320	G	A	0.018869	0.0024979	4.2294e-14	0.012915	0.030336	0.6703
rs11074901	A	G	0.01473	0.0026641	3.2219e-08	0.0297	0.030255	0.3263
rs11078597	C	T	0.065424	0.0031541	1.646e-95	-0.057967	0.029362	0.04835
rs11088253	T	C	0.013768	0.0024673	2.4045e-08	-0.029552	0.024528	0.2283
rs1110659	C	T	0.02205	0.0028907	2.3907e-14	0.012524	0.027177	0.6449
rs11204752	C	T	0.018819	0.002471	2.6285e-14	-0.035488	0.02823	0.2087
rs112083962	A	G	0.022918	0.0041908	4.5363e-08	-0.032687	0.048613	0.5013
rs112143562	C	G	0.029728	0.0053184	2.2768e-08	-0.066824	0.070154	0.3408
rs11218725	G	A	0.017214	0.0025448	1.3408e-11	0.0070304	0.028925	0.808
rs11236508	A	G	0.024717	0.0040119	7.2435e-10	0.023111	0.046202	0.6169
rs11244	G	A	0.016269	0.0027924	5.6778e-09	0.0084225	0.026408	0.7498
rs112686972	C	T	0.04269	0.0056042	2.5927e-14	-0.063244	0.070321	0.3685
rs113086489	C	T	0.018655	0.0024884	6.5607e-14	-0.025366	0.029079	0.383
rs11315136	C	CA	0.01765	0.0028854	9.5458e-10	0.021165	0.035094	0.5464
rs113169954	G	C	0.036938	0.0041494	5.5165e-19	0.031511	0.049493	0.5243
rs113177823	A	G	0.0428	0.0054926	6.5955e-15	0.060111	0.071299	0.3992
rs114244730	A	G	0.07278	0.0083102	1.9987e-18	0.073863	0.066913	0.2696
rs114303452	G	A	0.11404	0.011984	1.8085e-21	0.027142	0.10853	0.8025
rs114641449	C	T	0.03472	0.0055581	4.1947e-10	0.027521	0.062244	0.6584
rs114949263	C	T	0.056977	0.0039194	7.2886e-48	-0.035271	0.040136	0.3795
rs11554159	A	G	0.019938	0.0027719	6.3675e-13	-0.0062309	0.026107	0.8114
rs11589479	A	G	0.045527	0.0033156	6.7968e-43	0.020425	0.031462	0.5162
rs11613352	C	T	0.025513	0.0028647	5.3291e-19	0.0079237	0.029648	0.7893
rs11621961	T	C	0.024972	0.0025356	7.0109e-23	-0.027832	0.024352	0.2531
rs116248193	G	A	0.040885	0.006863	2.567e-09	-0.015447	0.062032	0.8034
rs11633292	T	A	0.023702	0.0031563	5.9595e-14	0.021528	0.034314	0.5304
rs116361102	A	G	0.052798	0.0077809	1.1587e-11	0.0015308	0.08288	0.9853
rs11656541	C	G	0.026835	0.0025895	3.6854e-25	-0.035447	0.030105	0.239
rs11657222	C	T	0.019098	0.0030098	2.225e-10	0.042332	0.030216	0.1612
rs117127664	T	C	0.037526	0.0062244	1.6525e-09	0.11227	0.061597	0.06837
rs1171830	A	C	0.016771	0.0024798	1.3535e-11	-0.0074731	0.028831	0.7955
rs117351200	G	A	0.032847	0.005196	2.5914e-10	0.049803	0.049046	0.3099
rs11736842	T	A	0.015911	0.0025556	4.7914e-10	0.0031724	0.029642	0.9148
rs117820542	C	G	0.041143	0.0074459	3.2867e-08	0.051241	0.078472	0.5138
rs117824460	G	A	0.052323	0.0077461	1.4329e-11	0.038235	0.088218	0.6647
rs117979630	G	A	0.039447	0.0068323	7.768e-09	-0.081608	0.097363	0.4019
rs118103201	G	A	0.028254	0.0039247	6.0763e-13	-0.0038722	0.055994	0.9449
rs11857376	G	A	0.014518	0.0025093	7.2292e-09	-0.0070625	0.030978	0.8197
rs11928797	A	C	0.027873	0.0038289	3.3519e-13	-0.069137	0.051411	0.1787
rs1196752	G	A	0.016702	0.0024608	1.1446e-11	-0.010784	0.023553	0.6471
rs12126142	A	G	0.021044	0.0024993	3.7871e-17	-0.077689	0.024084	0.001256
rs12160750	G	A	0.018302	0.0026885	9.9437e-12	-0.052425	0.025055	0.03641
rs12215904	C	T	0.01996	0.0032011	4.5149e-10	-0.046285	0.036904	0.2098
rs1229498	T	G	0.017133	0.0027945	8.7443e-10	-0.020307	0.031766	0.5227
rs1229984	C	T	0.059701	0.0083338	7.865e-13	0.11993	0.060019	0.04569
rs1233329	G	A	0.037209	0.0060986	1.0539e-09	0.0079113	0.077988	0.9192
rs12364582	C	T	0.019143	0.0025765	1.0896e-13	0.0030222	0.032797	0.9266
rs12377600	A	G	0.018159	0.002584	2.1092e-12	0.02736	0.024347	0.2611
rs12451585	T	A	0.019476	0.003521	3.1801e-08	-0.028877	0.037876	0.4458
rs12454712	T	C	0.017143	0.0025391	1.4632e-11	0.071319	0.024125	0.003115
rs12500824	G	A	0.018436	0.0025735	7.877e-13	0.0040246	0.024197	0.8679
rs12546962	G	A	0.017726	0.0028173	3.1422e-10	0.0073187	0.032456	0.8216
rs12563096	A	G	0.01427	0.0026138	4.7737e-08	-0.0047091	0.035741	0.8952
rs12575636	G	T	0.017605	0.0031508	2.3059e-08	-0.012593	0.030046	0.6751
rs1260326	T	C	0.059001	0.0025155	1.5099e-121	-0.035888	0.023961	0.1342
rs12617848	T	C	0.021424	0.0035055	9.8903e-10	-0.0074428	0.039009	0.8487
rs12646808	C	T	0.015106	0.0026155	7.6848e-09	-0.014161	0.030563	0.6431
rs12710562	G	A	0.026315	0.0031873	1.511e-16	-0.012524	0.036621	0.7324
rs12815728	C	T	0.018075	0.0024767	2.923e-13	-0.039662	0.023875	0.09667
rs12881869	C	T	0.04948	0.0047873	4.8978e-25	0.032215	0.050876	0.5266
rs12887521	A	C	0.016425	0.0025906	2.302e-10	-0.045107	0.02486	0.06961
rs12891171	A	C	0.015378	0.0025231	1.0973e-09	0.039804	0.028721	0.1658
rs12937081	G	A	0.021191	0.0033695	3.1981e-10	0.086003	0.04513	0.05669
rs12938048	A	C	0.017664	0.0026962	5.7084e-11	-0.012707	0.03195	0.6908
rs12974855	A	G	0.020835	0.0036243	9.0034e-09	0.084025	0.044125	0.05688
rs13045621	G	C	0.027326	0.0048686	1.9936e-08	0.078408	0.04462	0.07888
rs13107325	C	T	0.055886	0.0046821	7.8102e-33	-0.082524	0.044426	0.06323
rs13108218	A	G	0.044248	0.0025533	3.0083e-67	0.011576	0.028612	0.6858
rs13111128	G	A	0.018612	0.0027138	6.9916e-12	-0.042493	0.032012	0.1844
rs13389219	C	T	0.029364	0.0025183	2.0672e-31	-0.0024715	0.02399	0.9179
rs1373068	G	T	0.02061	0.0026924	1.9367e-14	0.031322	0.029379	0.2864
rs1378358	C	T	0.02457	0.0029905	2.1099e-16	0.082193	0.029529	0.005378
rs137875352	G	A	0.045324	0.0079241	1.0677e-08	0.11321	0.11866	0.34
rs138309741	A	C	0.038203	0.0063313	1.6011e-09	0.021409	0.071043	0.7631
rs138730454	A	ATTGT	0.072943	0.011101	5.0195e-11	-0.10165	0.1267	0.4224
rs1390360	A	G	0.017643	0.0027233	9.2831e-11	-0.01421	0.025469	0.5769
rs139174033	T	C	0.10029	0.014794	1.2132e-11	0.022922	0.16632	0.8904
rs139231513	C	T	0.045259	0.006061	8.2083e-14	0.09114	0.058019	0.1162
rs139475866	ACT	A	0.024371	0.0040068	1.1857e-09	-0.0053507	0.059603	0.9285
rs139805419	T	C	0.06211	0.0097177	1.6459e-10	-0.12393	0.13505	0.3588
rs139974673	C	T	0.15127	0.0078796	4.3443e-82	0.077632	0.064281	0.2272
rs140895602	A	G	0.05438	0.0072712	7.5217e-14	-0.03535	0.10117	0.7268
rs141409212	T	C	0.18949	0.012561	2.0889e-51	-0.19658	0.22636	0.3852
rs141898251	C	T	0.098779	0.01291	1.9988e-14	0.18129	0.24629	0.4617
rs143039986	A	G	0.07974	0.009967	1.2447e-15	-0.029858	0.12737	0.8147
rs143512218	AAAAC	A	0.017852	0.0031764	1.9079e-08	0.0097243	0.040775	0.8115
rs144390954	C	T	0.072527	0.012655	9.976e-09	0.054923	0.12883	0.6699
rs1448187	C	T	0.016338	0.0029459	2.9228e-08	-0.0072304	0.043434	0.8678
rs146733624	GGTCCTGGTGACCACTGGTGCCTGA	G	0.026257	0.0026338	2.0952e-23	-0.059466	0.032385	0.06632
rs147195142	G	C	0.062405	0.0079499	4.1809e-15	0.021948	0.1121	0.8448
rs147804508	C	T	0.14446	0.012614	2.3152e-30	-0.15404	0.17234	0.3714
rs148034025	T	G	0.098503	0.017169	9.6381e-09	-0.29638	0.25356	0.2425
rs1485995	A	G	0.017807	0.0026285	1.2509e-11	0.01431	0.030145	0.635
rs149092986	T	C	0.054896	0.0083565	5.0655e-11	0.043302	0.10993	0.6936
rs149624078	C	T	0.067576	0.010784	3.6993e-10	-0.12474	0.11337	0.2712
rs1497406	G	A	0.025056	0.0024912	8.5465e-24	0.0093851	0.028415	0.7412
rs1500187	A	G	0.023694	0.0024723	9.4386e-22	-0.045448	0.024037	0.05866
rs150350500	C	A	0.088034	0.010944	8.7267e-16	0.054059	0.12576	0.6673
rs150420714	G	C	0.30201	0.01314	8.362e-117	0.11387	0.21755	0.6007
rs150783681	G	C	0.11931	0.0087539	2.7704e-42	-0.020709	0.079384	0.7942
rs157936	T	G	0.019043	0.0026956	1.6142e-12	0.03726	0.032732	0.255
rs1593357	C	T	0.020357	0.002864	1.1809e-12	0.0082217	0.026374	0.7552
rs16844401	A	G	0.058314	0.0049873	1.4117e-31	0.029736	0.04543	0.5128
rs1694068	A	T	0.016578	0.0025366	6.3528e-11	-0.0023597	0.024873	0.9244
rs17023530	T	A	0.038379	0.0057521	2.5257e-11	-0.0057366	0.054572	0.9163
rs17032	G	C	0.015235	0.0026268	6.6501e-09	-0.067384	0.029877	0.02411
rs17065796	T	C	0.014864	0.0025617	6.5425e-09	-0.0024762	0.029146	0.9323
rs17120111	T	C	0.021237	0.0035471	2.1379e-09	-0.018068	0.032965	0.5836
rs17138478	A	C	0.023987	0.003675	6.713e-11	0.066004	0.046295	0.1539
rs17201542	T	C	0.042003	0.0074104	1.4447e-08	0.039535	0.065073	0.5435
rs174570	T	C	0.022219	0.0036796	1.5583e-09	0.040702	0.035013	0.245
rs17596144	C	T	0.019535	0.0034363	1.3094e-08	0.038838	0.033696	0.2491
rs176248	G	A	0.018041	0.0026981	2.287e-11	0.037022	0.03241	0.2533
rs17669311	G	A	0.015813	0.0025519	5.7825e-10	-0.021138	0.030462	0.4877
rs17718872	T	C	0.026349	0.0035153	6.616e-14	-0.019089	0.032839	0.561
rs17751614	C	T	0.026828	0.0038921	5.479e-12	0.043418	0.045147	0.3362
rs1791936	A	G	0.021346	0.002518	2.3084e-17	-0.026024	0.029055	0.3704
rs1794514	G	C	0.023971	0.0028624	5.5754e-17	-0.012932	0.041864	0.7574
rs1801282	C	G	0.050658	0.0037741	4.5696e-41	-0.030021	0.038122	0.431
rs1832775	C	T	0.016804	0.0027708	1.3221e-09	-0.05576	0.02799	0.04636
rs184565252	A	G	0.060154	0.0092427	7.6117e-11	-0.057168	0.11433	0.6171
rs186021206	G	A	0.17899	0.016615	4.6758e-27	-0.2785	0.28276	0.3247
rs1870940	G	A	0.017943	0.0027838	1.1529e-10	0.016352	0.032518	0.6151
rs1880241	G	A	0.015573	0.0024693	2.8544e-10	0.010133	0.028412	0.7214
rs1884546	C	T	0.040943	0.0035876	3.678e-30	-0.06856	0.042379	0.1057
rs188468174	T	C	0.059644	0.010437	1.0987e-08	0.36483	0.18555	0.04928
rs1886839	G	A	0.014096	0.0025133	2.0429e-08	0.020284	0.028857	0.4821
rs189865011	C	T	0.051184	0.0077077	3.1276e-11	-0.10199	0.079911	0.2019
rs198426	C	T	0.016913	0.0026071	8.7538e-11	0.055313	0.02538	0.0293
rs1998528	A	G	0.015217	0.0025857	3.982e-09	-0.025372	0.024897	0.3082
rs2016458	T	C	0.0157	0.0025898	1.342e-09	0.037166	0.040584	0.3598
rs201672073	TGTG	T	0.074147	0.013147	1.7022e-08	0.057509	0.21499	0.7891
rs201700070	CTCT	C	0.071958	0.012394	6.4051e-09	0.023399	0.17877	0.8959
rs2060658	C	T	0.016588	0.0024776	2.1563e-11	0.016593	0.028394	0.559
rs2072443	T	C	0.018669	0.0025172	1.2066e-13	0.0092208	0.023695	0.6972
rs212775	G	A	0.013958	0.0024777	1.7684e-08	-0.032639	0.023978	0.1735
rs2168101	C	A	0.018336	0.0027388	2.1638e-11	0.042252	0.032544	0.1942
rs2169387	G	A	0.057547	0.0041076	1.3981e-44	0.062406	0.04104	0.1284
rs2199170	C	T	0.026926	0.0044798	1.8517e-09	0.02264	0.053659	0.6731
rs2200061	G	A	0.016504	0.0030134	4.3333e-08	0.011502	0.029046	0.6921
rs2223636	T	A	0.014456	0.0025318	1.1331e-08	-0.0071633	0.024797	0.7727
rs2227827	C	T	0.051242	0.0057622	5.9926e-19	0.017652	0.062819	0.7787
rs2239370	C	T	0.014039	0.0024798	1.5025e-08	-0.020662	0.024033	0.3899
rs2245507	A	G	0.014824	0.0024957	2.8592e-09	0.00482	0.023918	0.8403
rs2275355	T	C	0.016677	0.0027362	1.0966e-09	-0.035319	0.031991	0.2696
rs2278366	T	G	0.014548	0.00257	1.51e-08	-0.026478	0.024588	0.2815
rs2298615	C	T	0.018459	0.0029148	2.4127e-10	0.014043	0.028014	0.6162
rs234043	C	T	0.016912	0.0027328	6.0815e-10	-0.0047122	0.026443	0.8586
rs2412456	A	T	0.016277	0.0026128	4.6785e-10	0.020838	0.031499	0.5083
rs2516501	T	C	0.023319	0.0027977	7.7856e-17	-0.052128	0.027359	0.05674
rs2546038	G	A	0.01398	0.0024827	1.793e-08	0.0075776	0.028768	0.7922
rs257380	T	A	0.013501	0.0024654	4.3499e-08	0.037703	0.029664	0.2037
rs2638315	C	G	0.035351	0.0031803	1.0667e-28	-0.034803	0.029766	0.2423
rs2651096	C	T	0.015122	0.0026958	2.0315e-08	-0.032864	0.031282	0.2935
rs2702571	A	T	0.016766	0.0025799	8.1252e-11	-0.030043	0.025737	0.2431
rs2703636	C	T	0.015958	0.0027628	7.6574e-09	0.013779	0.032778	0.6742
rs2710804	T	C	0.016474	0.0025446	9.5446e-11	-0.049206	0.024634	0.04577
rs2785172	G	A	0.019156	0.0025274	3.4886e-14	0.020259	0.023863	0.3959
rs2820446	C	G	0.023986	0.0026846	4.1114e-19	-0.02837	0.025921	0.2737
rs28364531	T	C	0.10392	0.0093692	1.3987e-28	0.057103	0.075073	0.4469
rs28505206	G	A	0.020043	0.003659	4.3144e-08	-0.0054711	0.043761	0.9005
rs28601761	C	G	0.019962	0.0025228	2.5256e-15	-0.027716	0.028489	0.3306
rs28688002	A	T	0.027203	0.0029507	3.0168e-20	-0.0060454	0.028585	0.8325
rs28929474	T	C	0.26514	0.0087339	1e-200	-0.012405	0.10624	0.907
rs2929155	C	T	0.017309	0.0028978	2.3301e-09	-0.052562	0.034239	0.1248
rs2972145	C	T	0.021428	0.0025726	8.1583e-17	-0.0093925	0.024272	0.6988
rs3072826	G	GGAAA	0.020644	0.0025623	7.85e-16	0.081499	0.031456	0.009574
rs3136512	C	T	0.013697	0.0024735	3.0669e-08	0.013467	0.028374	0.635
rs3184504	C	T	0.021388	0.0024627	3.8066e-18	0.03055	0.028979	0.2918
rs332395	C	T	0.018571	0.0025229	1.8324e-13	0.058837	0.031209	0.05939
rs333947	G	A	0.0225	0.0034491	6.8723e-11	0.00021196	0.041843	0.996
rs33940264	GGA	G	0.014826	0.0024802	2.2686e-09	-0.037939	0.031058	0.2219
rs34010237	A	G	0.063097	0.0033555	7.7079e-79	-0.045891	0.038587	0.2343
rs34557412	G	A	0.10326	0.014565	1.35e-12	0.1207	0.23597	0.609
rs34562254	G	A	0.037537	0.0041386	1.1965e-19	-0.016185	0.036277	0.6555
rs34644324	G	A	0.02853	0.0046859	1.1415e-09	0.10414	0.064458	0.1062
rs34950321	C	T	0.056018	0.0092128	1.1999e-09	0.054687	0.087272	0.5309
rs34984215	A	AG	0.015604	0.0024903	3.7072e-10	-0.015602	0.030332	0.607
rs35056049	CCTG	C	0.023623	0.0027227	4.1047e-18	0.020556	0.032126	0.5223
rs35123414	C	T	0.021697	0.0036219	2.0953e-09	0.015573	0.048341	0.7473
rs35228868	T	G	0.18713	0.014291	3.652e-39	0.072359	0.19147	0.7055
rs35283911	T	TG	0.030236	0.0032154	5.3154e-21	-0.0084263	0.037216	0.8209
rs35320690	C	T	0.016502	0.0027586	2.2065e-09	-0.037019	0.026965	0.1698
rs35650976	T	C	0.016544	0.0026986	8.7611e-10	-0.01428	0.030065	0.6348
rs35676551	C	A	0.037895	0.00554	7.9236e-12	0.15031	0.075645	0.04692
rs35676570	C	CA	0.014771	0.0026055	1.4372e-08	0.0047092	0.035752	0.8952
rs35986445	T	C	0.018594	0.0031752	4.7444e-09	0.087103	0.03622	0.01618
rs36027301	T	C	0.035168	0.0052703	2.5142e-11	-0.076765	0.050914	0.1316
rs36090025	C	A	0.017388	0.0026869	9.736e-11	-0.024946	0.025547	0.3288
rs372411283	T	TCCGGCCGCC	0.015939	0.0025593	4.7336e-10	-0.042835	0.033704	0.2038
rs3740688	T	G	0.024193	0.0024753	1.472e-22	-0.018394	0.02871	0.5217
rs3760664	C	T	0.020054	0.0036045	2.6437e-08	-0.029951	0.037222	0.421
rs3763253	G	A	0.016341	0.0029194	2.1777e-08	0.021092	0.027596	0.4447
rs3768321	G	T	0.028418	0.0030989	4.7474e-20	-0.069413	0.030325	0.02208
rs378740	A	C	0.01565	0.0027789	1.7846e-08	0.0040834	0.026384	0.877
rs3810261	G	A	0.036352	0.0043191	3.8912e-17	-0.074333	0.041766	0.07512
rs3810484	G	A	0.014777	0.0024766	2.4257e-09	-0.063286	0.031102	0.04187
rs3897845	A	G	0.016482	0.0025166	5.7881e-11	-0.025075	0.029585	0.3967
rs390801	C	T	0.021268	0.0028023	3.2223e-14	-0.069584	0.032484	0.03218
rs3936510	T	G	0.017034	0.0030921	3.6172e-08	-0.017196	0.028549	0.5469
rs41280463	A	G	0.019763	0.0032998	2.1118e-09	0.025378	0.034699	0.4646
rs4146092	A	C	0.01469	0.0024983	4.1041e-09	-0.016476	0.02874	0.5665
rs4147958	A	G	0.021469	0.0025502	3.8329e-17	-0.023834	0.029766	0.4233
rs41507249	G	A	0.032136	0.0046337	4.0655e-12	-0.023436	0.045224	0.6043
rs4151669	A	G	0.035107	0.0059635	3.9355e-09	-0.059566	0.061452	0.3324
rs4410790	C	T	0.015033	0.0025572	4.1409e-09	-0.01028	0.024005	0.6685
rs4499445	G	T	0.021739	0.0026039	6.9409e-17	0.032597	0.030492	0.2851
rs45439091	T	G	0.031713	0.0047467	2.3752e-11	-0.074727	0.042415	0.0781
rs45512696	T	C	0.080056	0.0032322	2.6593e-135	-0.046959	0.034338	0.1715
rs459193	G	A	0.022894	0.0029778	1.4952e-14	-0.007934	0.031051	0.7983
rs4711399	T	C	0.021968	0.0029656	1.287e-13	-0.06574	0.027577	0.01713
rs4782568	C	G	0.018428	0.0024885	1.3123e-13	0.0056443	0.029539	0.8485
rs4790877	G	A	0.021199	0.0025078	2.8389e-17	-0.0045932	0.028672	0.8727
rs4792846	G	A	0.019124	0.0024805	1.2638e-14	0.037718	0.028337	0.1832
rs4796307	T	A	0.028149	0.0030013	6.6981e-21	-0.07998	0.036156	0.02696
rs4804413	T	C	0.017594	0.0024883	1.5447e-12	0.0113	0.023883	0.6361
rs4805881	A	C	0.02704	0.0026087	3.6008e-25	-0.001924	0.025881	0.9407
rs4806077	C	T	0.01784	0.0030256	3.7192e-09	0.062213	0.044477	0.1619
rs4905137	G	C	0.014868	0.00247	1.7547e-09	0.01754	0.02876	0.5419
rs4947326	A	G	0.034515	0.0053917	1.5411e-10	0.012468	0.052951	0.8139
rs4970834	C	T	0.025389	0.0031689	1.1331e-15	-0.039531	0.036853	0.2834
rs546068066	A	C	0.02221	0.0035071	2.4085e-10	-0.036376	0.044757	0.4164
rs55714927	C	T	0.021147	0.0031231	1.2792e-11	-0.076662	0.031583	0.01521
rs55722786	T	G	0.028148	0.0027352	7.7932e-25	-0.026218	0.033444	0.4331
rs55724869	C	G	0.014174	0.0025012	1.4565e-08	-0.027117	0.024641	0.2711
rs55846720	G	A	0.014796	0.0024791	2.4023e-09	0.046665	0.028463	0.1011
rs55923142	T	A	0.020087	0.0035072	1.0208e-08	-0.031454	0.035595	0.3769
rs56044559	T	C	0.029027	0.0051706	1.9797e-08	0.10619	0.058889	0.07135
rs56094005	A	G	0.046542	0.0060213	1.0827e-14	0.047653	0.068221	0.4849
rs56188865	C	T	0.016247	0.002556	2.0684e-10	-0.026162	0.024085	0.2774
rs56212206	T	C	0.017343	0.002559	1.2265e-11	0.01186	0.029934	0.692
rs56255430	C	A	0.03512	0.0044338	2.3643e-15	0.011616	0.045209	0.7972
rs56385719	T	C	0.034546	0.0051988	3.0383e-11	-0.076588	0.065801	0.2445
rs564393428	A	G	0.036248	0.0061487	3.7455e-09	-0.013821	0.068111	0.8392
rs567910619	T	C	0.085224	0.012549	1.1135e-11	-0.11553	0.18816	0.5392
rs57042582	T	TG	0.020787	0.0036551	1.2929e-08	-0.127	0.053033	0.01663
rs573905	G	A	0.014893	0.0024789	1.8817e-09	0.015352	0.028257	0.5869
rs5745687	T	C	0.03124	0.00498	3.5427e-10	-0.010223	0.04697	0.8277
rs5763939	G	A	0.013572	0.0024689	3.8613e-08	-0.029654	0.028769	0.3027
rs577721086	C	T	0.051973	0.0056889	6.5291e-20	-0.058908	0.080178	0.4625
rs58148580	T	C	0.023547	0.0039465	2.4238e-09	-0.033391	0.037604	0.3746
rs58397833	G	A	0.016126	0.0026238	7.9584e-10	-0.0027175	0.030739	0.9296
rs58558667	T	G	0.023041	0.002553	1.8056e-19	0.024262	0.031272	0.4378
rs58579887	C	T	0.018348	0.0025215	3.4324e-13	0.014367	0.028622	0.6157
rs59842359	C	T	0.022571	0.003073	2.0674e-13	0.054575	0.028664	0.05692
rs59916403	G	T	0.024299	0.0025758	3.9878e-21	0.014275	0.02494	0.5671
rs6031847	C	T	0.021265	0.0027766	1.8837e-14	-0.0088882	0.025591	0.7284
rs60644673	G	T	0.017542	0.0031218	1.9225e-08	-0.0013493	0.035998	0.9701
rs6109	A	G	0.014971	0.0027458	4.9802e-08	-0.03837	0.026338	0.1452
rs6111	C	T	0.041292	0.0041065	8.7801e-24	-0.032156	0.03805	0.3981
rs61280460	T	A	0.059971	0.0030425	1.9456e-86	-0.032754	0.03619	0.3654
rs61552236	A	ACT	0.0161	0.0027759	6.6433e-09	-0.015449	0.033871	0.6483
rs61751937	G	C	0.041598	0.0073088	1.2603e-08	0.036764	0.071587	0.6076
rs61753655	T	C	0.066992	0.011829	1.485e-08	-0.26741	0.20755	0.1976
rs61983272	G	C	0.032856	0.002844	7.2589e-31	0.048036	0.036041	0.1826
rs61983483	T	C	0.020818	0.0026606	5.1047e-15	0.041782	0.032416	0.1974
rs62053161	A	G	0.023841	0.0041872	1.2434e-08	-0.050982	0.049406	0.3021
rs62122155	C	T	0.03869	0.0053117	3.2504e-13	0.065812	0.062356	0.2912
rs62235071	C	T	0.040139	0.00522	1.4805e-14	-0.039775	0.052647	0.45
rs62374257	T	C	0.016102	0.0029095	3.1272e-08	-0.041217	0.029226	0.1584
rs62401699	T	C	0.034976	0.0061095	1.0357e-08	0.015629	0.052897	0.7676
rs62402747	T	C	0.040551	0.0067883	2.3222e-09	-0.097283	0.07841	0.2147
rs624315	T	C	0.020058	0.002862	2.4158e-12	0.039432	0.046621	0.3977
rs62523863	A	G	0.019493	0.0029928	7.3716e-11	-0.041087	0.032546	0.2068
rs62621812	A	G	0.053879	0.0089764	1.9471e-09	-0.011373	0.08732	0.8964
rs6465825	T	C	0.014028	0.0025151	2.4386e-08	0.0048927	0.023695	0.8364
rs6490409	A	G	0.019425	0.0035112	3.1658e-08	0.045679	0.038072	0.2302
rs6540123	C	G	0.016042	0.0026118	8.1609e-10	0.059351	0.030588	0.05234
rs6549406	A	G	0.018975	0.0027879	1.0047e-11	0.0090185	0.032714	0.7828
rs6567095	A	G	0.01941	0.0024834	5.4626e-15	0.041879	0.028501	0.1417
rs667172	A	G	0.018923	0.0027249	3.8058e-12	0.034301	0.030901	0.267
rs66751403	A	G	0.041883	0.0047318	8.6864e-19	-0.031018	0.04728	0.5118
rs6693993	C	G	0.023539	0.0024698	1.5703e-21	0.019759	0.023394	0.3983
rs67018685	G	A	0.020727	0.0032142	1.1308e-10	0.025713	0.035152	0.4645
rs6717875	A	G	0.014527	0.0025394	1.0631e-08	-0.0030201	0.030641	0.9215
rs6734238	A	G	0.016003	0.0025073	1.7428e-10	-0.015334	0.023818	0.5197
rs6735387	C	A	0.013751	0.0024759	2.7962e-08	-0.043211	0.028299	0.1268
rs673751	A	C	0.015293	0.0026383	6.77e-09	-0.016521	0.025164	0.5115
rs6762415	T	G	0.016053	0.0024733	8.5648e-11	-0.013257	0.028349	0.64
rs67694436	T	C	0.01512	0.0025859	5.0044e-09	-0.050207	0.031434	0.1102
rs6792725	A	G	0.015581	0.0027508	1.4793e-08	0.031758	0.031332	0.3108
rs6871748	C	T	0.015224	0.0027571	3.3589e-08	-0.020404	0.027057	0.4508
rs6897617	A	G	0.018249	0.0027162	1.8404e-11	0.0051478	0.02673	0.8473
rs6912315	T	C	0.031344	0.005494	1.1638e-08	0.027422	0.049379	0.5787
rs6970593	G	A	0.025504	0.0024715	5.8408e-25	0.04221	0.028784	0.1425
rs7012213	T	A	0.015207	0.0026532	9.9676e-09	0.030387	0.024627	0.2172
rs7031621	G	A	0.014376	0.002461	5.1767e-09	0.033858	0.02415	0.1609
rs7216696	T	C	0.031859	0.0037175	1.0397e-17	-0.022885	0.043972	0.6028
rs7249356	G	T	0.015946	0.0027632	7.8853e-09	-0.020801	0.032411	0.521
rs7255603	G	A	0.015749	0.002469	1.7906e-10	0.020577	0.031685	0.5161
rs72623855	G	A	0.039159	0.0062555	3.8567e-10	0.020128	0.058083	0.7289
rs72692781	T	C	0.024747	0.0036478	1.1698e-11	-0.017163	0.046068	0.7095
rs72692809	T	C	0.035462	0.0039457	2.5407e-19	0.046881	0.04928	0.3414
rs72694393	T	G	0.018287	0.0024785	1.6047e-13	0.0071357	0.029877	0.8112
rs72694912	G	A	0.047792	0.0054225	1.2173e-18	-0.061483	0.073151	0.4006
rs72700362	A	C	0.043922	0.0059724	1.9255e-13	0.0079142	0.066345	0.905
rs72789541	A	T	0.018236	0.0027032	1.519e-11	-0.029548	0.030548	0.3334
rs72791766	A	G	0.038056	0.0064114	2.9295e-09	0.071067	0.069684	0.3078
rs72793380	A	C	0.02248	0.0040318	2.4693e-08	0.045072	0.057942	0.4366
rs72807224	A	T	0.028835	0.0047235	1.0328e-09	-0.063256	0.066626	0.3424
rs72818989	C	T	0.015766	0.0024844	2.2122e-10	0.01801	0.029057	0.5354
rs73012297	T	C	0.020629	0.0031735	8.015e-11	-0.076799	0.0374	0.04003
rs73145513	T	C	0.027247	0.0048835	2.417e-08	-0.049043	0.056807	0.388
rs73193344	T	C	0.035625	0.0057885	7.5477e-10	0.026181	0.054914	0.6335
rs73216756	T	C	0.017018	0.0030126	1.6152e-08	0.030321	0.032972	0.3578
rs73234873	C	T	0.014986	0.0027104	3.2212e-08	-0.040038	0.031475	0.2033
rs73260019	C	T	0.03246	0.0049911	7.8571e-11	0.076589	0.077897	0.3255
rs7366884	C	T	0.018621	0.0027619	1.5636e-11	0.017109	0.035317	0.6281
rs7402977	G	A	0.016271	0.002803	6.4409e-09	-0.074182	0.031476	0.01843
rs740516	G	C	0.024974	0.0034606	5.3422e-13	0.051074	0.040359	0.2057
rs741811	A	G	0.024037	0.0037498	1.4557e-10	-0.0014869	0.04295	0.9724
rs7441808	A	G	0.017805	0.0026787	3.0045e-11	-0.046066	0.031943	0.1493
rs74502455	C	G	0.02087	0.0024643	2.493e-17	-0.0088745	0.030789	0.7732
rs74780677	G	A	0.093012	0.010096	3.2065e-20	0.019856	0.11426	0.862
rs75166367	A	G	0.033368	0.0051346	8.1143e-11	-0.0099251	0.070515	0.8881
rs75429814	T	C	0.023793	0.0032018	1.0789e-13	0.017454	0.030767	0.5705
rs7591567	C	T	0.015616	0.0027036	7.6641e-09	-0.033447	0.02493	0.1797
rs7599	A	G	0.022009	0.002551	6.2802e-18	0.018617	0.029696	0.5307
rs76246107	A	G	0.032954	0.0046504	1.3799e-12	0.018427	0.0622	0.767
rs762862	C	G	0.016012	0.0026472	1.4636e-09	-0.054205	0.030469	0.07524
rs76375876	T	C	0.035205	0.0056991	6.5303e-10	0.016632	0.061264	0.786
rs76476582	T	C	0.030835	0.0053758	9.7027e-09	0.036845	0.054083	0.4957
rs76539714	A	G	0.026814	0.0029622	1.4094e-19	0.080309	0.036003	0.02571
rs76895963	T	G	0.071224	0.009449	4.7947e-14	-0.080619	0.16584	0.6269
rs77542162	A	G	0.19345	0.008216	1.7736e-122	-0.12591	0.13905	0.3652
rs77704739	C	T	0.034926	0.0061229	1.1699e-08	0.02838	0.063359	0.6542
rs7776054	G	A	0.021065	0.0028028	5.676e-14	0.032578	0.026859	0.2252
rs77849807	G	A	0.11375	0.00989	1.308e-30	0.0057762	0.10495	0.9561
rs78444263	C	T	0.03521	0.0047959	2.1138e-13	0.095139	0.05174	0.06595
rs78755089	G	T	0.035131	0.0044816	4.5539e-15	-0.055188	0.048902	0.2591
rs78961851	T	C	0.024799	0.0040766	1.1795e-09	0.037817	0.041758	0.3651
rs79052273	T	G	0.10018	0.01631	8.141e-10	0.25192	0.20745	0.2246
rs79132245	T	C	0.044595	0.0066165	1.5866e-11	0.039015	0.074626	0.6011
rs79287178	A	G	0.04164	0.0074234	2.0327e-08	0.23096	0.096242	0.01641
rs79295634	G	A	0.03133	0.0049375	2.2222e-10	-0.03816	0.044262	0.3886
rs79687284	C	G	0.048613	0.0067046	4.1562e-13	0.12594	0.086373	0.1448
rs79713262	G	A	0.027439	0.0037721	3.4931e-13	-0.039365	0.046891	0.4012
rs800545	A	G	0.016169	0.002833	1.1491e-08	-0.037239	0.027566	0.1767
rs800718	G	A	0.016161	0.002885	2.1223e-08	0.012024	0.028809	0.6764
rs8067199	T	C	0.015582	0.0024768	3.1611e-10	-0.011238	0.023751	0.6361
rs8072215	A	G	0.033891	0.0029142	2.9604e-31	-0.057169	0.032099	0.07491
rs854804	G	A	0.015673	0.0025458	7.453e-10	-0.042021	0.02397	0.07959
rs872926	G	A	0.035827	0.0030367	4.0516e-32	-0.0055599	0.030786	0.8567
rs879620	C	T	0.014193	0.0025411	2.3332e-08	-0.015705	0.029077	0.5891
rs900400	C	T	0.022534	0.0025159	3.3747e-19	0.012081	0.02408	0.6159
rs907867	T	G	0.014109	0.0024688	1.0985e-08	0.0041839	0.02355	0.859
rs9270902	A	G	0.019232	0.0027524	2.8111e-12	0.0045054	0.02715	0.8682
rs930340	G	A	0.018877	0.0031599	2.3199e-09	-0.010572	0.035275	0.7644
rs9391997	A	G	0.016206	0.0024757	5.93e-11	0.044875	0.028164	0.1111
rs9604045	T	G	0.016373	0.002961	3.2133e-08	-0.021417	0.035388	0.545
rs9638180	A	G	0.024469	0.0030912	2.468e-15	0.037561	0.038537	0.3297
rs9671696	A	G	0.015465	0.0025437	1.2056e-09	0.030806	0.032494	0.3431
rs9691482	C	A	0.021779	0.0032617	2.4417e-11	0.010145	0.029809	0.7336
rs9901675	G	A	0.045674	0.0056009	3.5123e-16	-0.027529	0.052514	0.6001
rs9905106	T	C	0.018155	0.0027855	7.1496e-11	0.0049468	0.033364	0.8821
rs992367	G	A	0.015386	0.0025211	1.042e-09	0.0014289	0.029837	0.9618
rs9995176	T	C	0.016062	0.0024993	1.3056e-10	-0.037666	0.028482	0.186

## Sheet: Table_S4_TBil
SNP	effect_allele.exposure	other_allele.exposure	beta.exposure	se.exposure	pval.exposure	beta.outcome	se.outcome	pval.outcome
rs10003923	C	T	0.014443	0.0023415	6.9125e-10	-0.011522	0.028752	0.6886
rs10083142	A	T	0.04915	0.0061796	1.817e-15	0.051031	0.055334	0.3564
rs10180708	T	C	0.022022	0.0025853	1.6228e-17	-0.0064618	0.026355	0.8063
rs10185174	C	T	0.17161	0.0047524	1e-200	-0.066291	0.045845	0.1482
rs10199994	C	G	0.028822	0.0023149	1.4128e-35	0.0065987	0.031584	0.8345
rs10211468	T	C	0.01609	0.0024698	7.2978e-11	-0.038509	0.029817	0.1965
rs1042591	G	T	0.52968	0.010013	1e-200	-0.018443	0.12117	0.879
rs10478063	G	T	0.013596	0.0024694	3.678e-08	0.039328	0.03075	0.2009
rs1047891	A	C	0.022955	0.0024728	1.6535e-20	-0.0088067	0.024754	0.722
rs10495928	A	G	0.013791	0.0024345	1.4734e-08	-0.006246	0.024266	0.7969
rs1062630	G	A	0.01985	0.0026326	4.7129e-14	-0.032765	0.028649	0.2528
rs10761756	C	T	0.034609	0.0023043	5.7104e-51	0.010222	0.023411	0.6624
rs1076454	T	C	0.26546	0.0037226	1e-200	0.037946	0.050909	0.456
rs10766501	A	G	0.015822	0.00234	1.3659e-11	-0.0037906	0.024139	0.8752
rs10770704	C	T	0.02493	0.0023194	6.0757e-27	-0.025873	0.029408	0.379
rs10793128	A	G	0.035004	0.0039888	1.7077e-18	0.022358	0.048707	0.6462
rs10841579	G	A	0.023233	0.0024292	1.1361e-21	-0.02071	0.029686	0.4854
rs10841648	C	A	0.0708	0.0024286	1.2907e-186	0.07722	0.028791	0.007318
rs10876376	A	G	0.014429	0.0023213	5.1121e-10	0.0088051	0.0285	0.7574
rs10886855	C	T	0.017637	0.0030982	1.2515e-08	0.0031466	0.039705	0.9368
rs10929023	G	A	0.021301	0.0025335	4.1918e-17	-0.0035146	0.027066	0.8967
rs10929193	G	C	0.02685	0.002545	5.1223e-26	-0.0048006	0.029959	0.8727
rs10929308	T	C	0.064571	0.0023378	9.6597e-168	-0.01138	0.028848	0.6932
rs10929321	G	A	0.052532	0.0024309	1.7132e-103	0.017079	0.031442	0.587
rs11066309	A	G	0.031521	0.0023445	3.3883e-41	-0.014735	0.030668	0.6309
rs11079419	C	T	0.019219	0.0028749	2.3106e-11	0.030923	0.03401	0.3632
rs11085823	G	C	0.014032	0.0025202	2.5788e-08	0.016019	0.025607	0.5316
rs1108683	A	T	0.013506	0.002299	4.2466e-09	0.024835	0.023455	0.2897
rs111289824	A	G	0.091558	0.0062643	2.3046e-48	-0.0014101	0.10678	0.9895
rs111459884	A	C	0.28406	0.010139	1.6367e-172	0.0067656	0.12613	0.9572
rs111570261	T	C	0.055341	0.0077019	6.7179e-13	0.092465	0.11309	0.4136
rs111750911	G	A	0.25804	0.018848	1.186e-42	0.10865	0.23129	0.6385
rs11185654	C	G	0.016839	0.0025063	1.8367e-11	-0.027649	0.030556	0.3655
rs11224309	G	C	0.022817	0.00388	4.0861e-09	-0.0036094	0.045439	0.9367
rs112508780	G	A	0.081694	0.013435	1.1979e-09	-0.0502	0.12749	0.6938
rs112896133	G	A	0.072705	0.010135	7.3307e-13	-0.20265	0.17423	0.2448
rs113082972	T	G	0.1096	0.0066338	2.7047e-61	-0.08795	0.086841	0.3112
rs1131114	T	C	0.019085	0.0026086	2.5606e-13	-0.024171	0.028001	0.388
rs113461182	C	A	0.03002	0.00499	1.7904e-09	0.1032	0.071605	0.1495
rs11347285	CT	C	0.016676	0.0026996	6.5363e-10	0.041126	0.033786	0.2235
rs11376056	CG	C	0.017546	0.0030546	9.2515e-09	-0.01848	0.038588	0.632
rs114165349	C	G	0.074856	0.0076336	1.0669e-22	0.20013	0.086145	0.02017
rs114243364	G	A	0.052755	0.0068316	1.1462e-14	-0.047394	0.084495	0.5749
rs114657459	T	C	0.081024	0.013445	1.6797e-09	-0.039392	0.24906	0.8743
rs11495610	C	T	0.015498	0.0028388	4.7827e-08	-0.014893	0.034423	0.6653
rs115452074	T	C	0.24186	0.012057	1.8315e-89	0.17308	0.23246	0.4565
rs115629217	G	A	0.079769	0.0085162	7.5274e-21	-0.079875	0.11385	0.4829
rs11563237	C	T	0.078817	0.0083271	2.9505e-21	-0.052811	0.077319	0.4946
rs115773423	G	C	0.44132	0.013551	1e-200	-0.30754	0.21394	0.1506
rs11597086	A	C	0.012636	0.0023124	4.6469e-08	0.028151	0.02427	0.2461
rs11601507	A	C	0.028784	0.0044917	1.4741e-10	0.037969	0.054947	0.4896
rs11615874	C	A	0.066017	0.0040567	1.6048e-59	0.13844	0.060459	0.02203
rs116241540	G	A	0.097803	0.0084799	9.0646e-31	-0.039241	0.093783	0.6756
rs11695333	T	C	0.086432	0.0088295	1.2648e-22	-0.011671	0.11778	0.9211
rs117038277	G	T	0.050645	0.0065481	1.0424e-14	-0.037166	0.083144	0.6549
rs117113213	G	A	0.036936	0.0065874	2.0591e-08	0.078164	0.068741	0.2555
rs117151426	A	C	0.071654	0.0086291	1.0127e-16	-0.0015339	0.10261	0.9881
rs117331458	T	C	0.074176	0.01115	2.8898e-11	0.03359	0.20946	0.8726
rs11735662	T	C	0.036894	0.0063049	4.8729e-09	0.038478	0.073144	0.5988
rs11885054	G	C	0.040922	0.0041435	5.3295e-23	0.022158	0.04363	0.6115
rs11917973	T	C	0.013364	0.0023178	8.1448e-09	0.020733	0.028842	0.4722
rs11920090	A	T	0.02812	0.0034862	7.2803e-16	0.026106	0.033244	0.4323
rs12140437	C	A	0.014408	0.002483	6.5384e-09	-0.0028219	0.031507	0.9286
rs12227204	C	A	0.050671	0.0072284	2.3883e-12	0.084881	0.070936	0.2315
rs12263200	G	T	0.02258	0.0037604	1.9181e-09	-0.031449	0.046766	0.5013
rs12366001	G	A	0.014482	0.0025381	1.1599e-08	0.056219	0.029608	0.0576
rs12372118	C	G	0.040805	0.0034551	3.5012e-32	0.0086649	0.034713	0.8029
rs12425757	T	A	0.020432	0.003485	4.5528e-09	0.063106	0.041457	0.128
rs12470285	C	T	0.040097	0.0030597	3.1504e-39	-0.037007	0.040327	0.3588
rs12470426	A	G	0.050335	0.0037976	4.3437e-40	0.032421	0.039002	0.4058
rs12471028	C	T	0.079773	0.01157	5.408e-12	0.13857	0.19752	0.483
rs12474441	T	G	0.1774	0.0084737	2.9123e-97	-0.026494	0.087062	0.7609
rs12651414	A	C	0.014868	0.0027023	3.7627e-08	-0.014667	0.026611	0.5815
rs12694918	T	C	0.020096	0.0030038	2.2307e-11	-0.042871	0.037103	0.2479
rs12816792	G	A	0.015729	0.0023481	2.1094e-11	0.0092023	0.031101	0.7673
rs1283809	C	T	0.017868	0.0031205	1.0284e-08	-0.005094	0.030477	0.8673
rs1292042	A	G	0.024714	0.0028816	9.8143e-18	0.011366	0.03087	0.7127
rs12992045	T	G	0.062269	0.0046228	2.4035e-41	-0.074716	0.064295	0.2452
rs12995775	T	A	0.08445	0.0064708	6.4085e-39	-0.038018	0.092449	0.6809
rs13013882	G	A	0.13391	0.0029666	1e-200	-0.043648	0.035679	0.2212
rs13031505	T	G	0.025529	0.0024684	4.5838e-25	-0.033601	0.031726	0.2896
rs13092376	C	A	0.013718	0.002338	4.4317e-09	0.0043042	0.029244	0.883
rs13098713	A	G	0.017955	0.0030275	3.0212e-09	0.030525	0.03129	0.3293
rs13171367	A	G	0.019283	0.0029279	4.5288e-11	-0.052739	0.03784	0.1634
rs13196986	T	C	0.021006	0.0025396	1.3303e-16	-0.0073236	0.025599	0.7748
rs13398541	G	C	0.013917	0.0024917	2.3356e-08	-0.020349	0.033056	0.5382
rs138545150	G	C	0.081401	0.01025	2.0006e-15	-0.041697	0.1385	0.7634
rs138562568	A	G	0.24813	0.012181	3.4209e-92	-0.19508	0.22047	0.3763
rs138624782	A	ATGT	0.080253	0.010866	1.5169e-13	0.51403	0.19483	0.008332
rs139369301	C	T	0.080863	0.013442	1.7942e-09	-0.18475	0.22381	0.4091
rs139435625	G	A	0.15327	0.013883	2.4672e-28	-0.062083	0.20359	0.7604
rs140213958	A	G	0.080226	0.01449	3.0849e-08	-0.1127	0.17032	0.5082
rs140233291	A	G	0.094002	0.016885	2.5919e-08	0.13642	0.32927	0.6786
rs140437773	T	TG	0.16165	0.0035356	1e-200	0.0086232	0.043552	0.843
rs140912776	TA	T	0.019565	0.0030158	8.7475e-11	-0.020595	0.037598	0.5839
rs141013376	T	C	0.030952	0.0047819	9.6342e-11	-0.1867	0.06903	0.006838
rs141070002	G	C	0.050015	0.0087239	9.8707e-09	-0.064178	0.096087	0.5042
rs141195449	A	G	0.1122	0.018475	1.2558e-09	-0.005154	0.28968	0.9858
rs141502647	A	G	0.15651	0.018611	4.1223e-17	-0.24878	0.25125	0.3221
rs141835184	T	G	0.042653	0.0057851	1.6719e-13	0.026161	0.065482	0.6895
rs141980879	T	A	0.27491	0.0042767	1e-200	0.12353	0.065985	0.0612
rs142391093	A	G	0.017442	0.0027084	1.1956e-10	-0.035859	0.035247	0.309
rs142641190	C	T	0.055283	0.0099601	2.8522e-08	-0.14265	0.1287	0.2677
rs142795640	G	T	0.43092	0.013958	1e-200	0.13793	0.23441	0.5563
rs142953724	C	T	0.1197	0.010143	3.9148e-32	0.086845	0.16285	0.5938
rs143141287	A	AC	0.062863	0.0050493	1.426e-35	0.0018452	0.079982	0.9816
rs143240128	C	T	0.13491	0.016185	7.7402e-17	-0.20776	0.25209	0.4099
rs143307598	C	T	0.23257	0.012486	2.143e-77	-0.21735	0.16086	0.1766
rs143564681	G	GT	0.044247	0.0045026	8.6719e-23	0.057071	0.067362	0.3969
rs143663553	G	C	0.50738	0.010168	1e-200	0.13687	0.11342	0.2275
rs144194132	A	G	0.051893	0.0092984	2.3946e-08	-0.089143	0.17215	0.6046
rs144263331	A	C	0.59148	0.013735	1e-200	0.0029837	0.23631	0.9899
rs144526299	G	C	0.053612	0.0090741	3.4615e-09	0.27969	0.13396	0.03682
rs144897502	G	A	0.1164	0.016287	8.9007e-13	0.26705	0.21956	0.2239
rs145084951	C	A	0.57687	0.013952	1e-200	0.018979	0.30636	0.9506
rs145344799	C	T	0.13882	0.01637	2.2606e-17	0.12478	0.31073	0.688
rs146092413	G	C	0.15282	0.018685	2.882e-16	-0.30958	0.24323	0.2031
rs146347826	G	A	0.055516	0.0086658	1.4922e-10	-0.34517	0.1233	0.005118
rs146498314	C	T	0.10903	0.012337	9.8158e-19	0.2581	0.20716	0.2128
rs146527815	T	C	0.067762	0.0090542	7.226e-14	0.068876	0.11759	0.558
rs146646118	A	C	0.079712	0.012715	3.6393e-10	-0.05975	0.19465	0.7589
rs146781768	C	T	0.16041	0.012026	1.4032e-40	0.13848	0.2118	0.5132
rs1474865	G	C	0.0248	0.0036035	5.9021e-12	0.057364	0.045936	0.2117
rs1477141	G	T	0.013459	0.0022964	4.6114e-09	0.044267	0.029111	0.1284
rs148205663	A	ATATAT	0.018023	0.0031763	1.3945e-08	0.051477	0.044274	0.245
rs148618099	C	T	0.098996	0.014114	2.3236e-12	-0.053785	0.27328	0.844
rs149034876	C	T	0.091729	0.01573	5.5003e-09	0.33453	0.30541	0.2734
rs1490384	C	T	0.016416	0.0023005	9.6342e-13	-0.0089121	0.023649	0.7063
rs149277824	G	T	0.16852	0.0066468	1.0958e-141	0.051069	0.092805	0.5821
rs149348597	C	T	0.18055	0.014993	2.18e-33	-0.26581	0.26384	0.3137
rs149459064	A	G	0.42748	0.0099636	1e-200	-0.079704	0.1224	0.5149
rs149814596	TC	T	0.17489	0.0056201	1e-200	-0.14041	0.084575	0.09688
rs150266178	T	C	0.19989	0.0067186	2.9795e-194	0.089324	0.062971	0.156
rs150284332	G	A	0.047302	0.0080548	4.2974e-09	0.015279	0.13164	0.9076
rs150465445	G	A	0.20075	0.022381	2.9874e-19	-0.046139	0.39126	0.9061
rs150491876	C	G	0.14883	0.0094383	5.3116e-56	0.11103	0.1077	0.3026
rs150526702	T	C	0.11288	0.01319	1.1555e-17	-0.028476	0.22356	0.8986
rs151003600	T	TGTGA	0.077126	0.011196	5.6459e-12	0.12487	0.097887	0.2021
rs151050585	G	A	0.10156	0.01135	3.6426e-19	-0.0065164	0.12687	0.959
rs1580835	C	T	0.065424	0.0081174	7.6718e-16	0.13398	0.12064	0.2668
rs1661052	G	A	0.051709	0.0039988	3.0698e-38	0.020589	0.047475	0.6645
rs16843560	A	G	0.016709	0.0026358	2.3129e-10	-0.0098741	0.026872	0.7133
rs17316633	A	G	0.016561	0.0026065	2.1047e-10	0.031136	0.02676	0.2446
rs17362605	T	C	0.01508	0.0023714	2.0333e-10	0.030414	0.030503	0.3187
rs174574	C	A	0.021419	0.0024093	6.146e-19	-0.012827	0.024455	0.5999
rs17476364	C	T	0.08285	0.0036765	2.2676e-112	0.011636	0.0402	0.7722
rs1762486	A	G	0.017215	0.0024527	2.2381e-12	-0.045852	0.031529	0.1459
rs17674149	G	A	0.080802	0.0082471	1.1602e-22	-0.028567	0.068425	0.6763
rs17680519	A	G	0.14064	0.019138	2.0087e-13	0.056101	0.27193	0.8365
rs17855121	T	C	0.014863	0.0026759	2.7888e-08	0.042703	0.035799	0.2329
rs17863756	T	C	0.245	0.0037505	1e-200	-0.031926	0.049662	0.5203
rs17863786	A	G	0.24793	0.0073073	1e-200	0.013196	0.071035	0.8526
rs17864702	C	T	0.23692	0.0083433	3.659e-177	-0.13669	0.12144	0.2603
rs17864784	A	G	0.068403	0.0065584	1.8283e-25	0.078769	0.085265	0.3556
rs17865681	A	G	0.035275	0.0054671	1.1034e-10	-0.049662	0.059776	0.4061
rs17865699	C	T	0.044673	0.0077337	7.6363e-09	0.054072	0.076833	0.4816
rs17866604	T	A	0.13256	0.014219	1.1421e-20	0.32286	0.22729	0.1555
rs17868314	T	G	0.24765	0.00607	1e-200	0.0068103	0.0904	0.9399
rs17868337	G	A	0.21105	0.007518	3.3691e-173	0.095029	0.082732	0.2507
rs17868345	C	T	0.26972	0.015855	7.1539e-65	0.32284	0.32973	0.3275
rs17868394	G	A	0.018011	0.0030378	3.0536e-09	0.020518	0.038153	0.5907
rs17874956	T	G	0.046169	0.0057631	1.1408e-15	0.0045707	0.070146	0.948
rs178818	A	G	0.014501	0.0023143	3.7071e-10	-0.047657	0.029845	0.1103
rs1800562	A	G	0.062845	0.0042714	5.4995e-49	0.041245	0.055691	0.4589
rs1800759	T	G	0.01631	0.0023692	5.8266e-12	-0.0205	0.02885	0.4774
rs1800961	T	C	0.062367	0.0065873	2.8786e-21	-0.045755	0.070567	0.5167
rs1810504	C	G	0.018062	0.0031864	1.441e-08	0.031607	0.033419	0.3443
rs181207	C	T	0.019901	0.0024424	3.7191e-16	-0.040172	0.031536	0.2027
rs183205479	C	T	0.084747	0.014128	1.9924e-09	0.0039347	0.14474	0.9783
rs183484892	C	T	0.3103	0.02994	3.6458e-25	0.47839	0.37466	0.2017
rs1840144	T	A	0.21793	0.0025825	1e-200	0.035242	0.03218	0.2735
rs184512688	T	C	0.12509	0.014064	5.8978e-19	-0.23579	0.22023	0.2843
rs184550621	G	A	0.13927	0.01662	5.3451e-17	0.48583	0.27728	0.07976
rs184978405	G	A	0.50466	0.015996	1e-200	0.31018	0.20575	0.1317
rs185764290	C	T	0.11289	0.012438	1.1326e-19	0.63209	0.23654	0.007534
rs1874121	T	C	0.020992	0.0024332	6.3087e-18	0.010371	0.029885	0.7286
rs188509990	A	G	0.071861	0.010062	9.2353e-13	-0.097222	0.16868	0.5644
rs188936951	A	G	0.050712	0.0089521	1.4733e-08	0.054346	0.13749	0.6926
rs189091786	T	C	0.077432	0.011151	3.8236e-12	-0.034982	0.20705	0.8658
rs189220575	T	C	0.15552	0.018057	7.1688e-18	-0.089508	0.26917	0.7395
rs189365575	G	A	0.27938	0.010929	5.2556e-144	0.17916	0.17773	0.3134
rs189742557	G	A	0.31053	0.016672	2.1712e-77	-0.032892	0.21436	0.8781
rs190801966	T	G	0.23973	0.012099	2.5467e-87	-0.01026	0.21193	0.9614
rs190909927	A	G	0.16201	0.015437	9.199e-26	-0.31809	0.20221	0.1157
rs192251895	G	A	0.30418	0.013238	9.7969e-117	0.11335	0.17717	0.5223
rs192858445	A	G	0.56451	0.013311	1e-200	-0.097843	0.22022	0.6568
rs192934978	G	C	0.16416	0.018623	1.2047e-18	-0.35049	0.2973	0.2384
rs193018729	A	T	0.52707	0.01072	1e-200	0.35603	0.15018	0.01776
rs198851	T	G	0.042556	0.0032109	4.3959e-40	0.012149	0.040563	0.7645
rs1992769	C	A	0.012968	0.0023086	1.9396e-08	0.017837	0.028325	0.5289
rs200293726	A	T	0.016584	0.0025001	3.2888e-11	-0.040928	0.033969	0.2283
rs2005791	C	A	0.070064	0.0026284	2.161e-156	-0.062066	0.032574	0.05673
rs202064204	A	AG	0.30889	0.0065257	1e-200	0.051776	0.076667	0.4995
rs2034762	T	A	0.11089	0.002482	1e-200	0.058198	0.025952	0.02493
rs2035403	A	G	0.017384	0.0023454	1.2484e-13	-0.010065	0.024056	0.6757
rs2045940	T	C	0.032139	0.0028558	2.2434e-29	0.02706	0.033478	0.4189
rs2053799	G	A	0.014446	0.0023318	5.82e-10	0.04897	0.029077	0.09215
rs2068888	A	G	0.030821	0.0023091	1.2475e-40	-0.016691	0.023485	0.4773
rs2083575	C	T	0.18239	0.0045137	1e-200	-0.015415	0.04747	0.7454
rs213546	C	A	0.02222	0.0023168	8.7972e-22	-0.0018878	0.023637	0.9363
rs2237235	A	G	0.021308	0.002691	2.4185e-15	0.030014	0.030196	0.3202
rs2245095	C	T	0.042957	0.0040543	3.1616e-26	-0.0084763	0.038721	0.8267
rs2250660	C	G	0.023829	0.002306	5.0052e-25	0.013511	0.023541	0.566
rs2267846	A	G	0.016361	0.0026054	3.3983e-10	0.02621	0.032203	0.4157
rs2290769	C	G	0.015051	0.0027121	2.8688e-08	0.066304	0.027771	0.01696
rs2294480	G	A	0.021426	0.0023314	3.953e-20	0.019531	0.023698	0.4099
rs2417862	C	T	0.031266	0.0026067	3.8548e-33	0.014779	0.032115	0.6454
rs247831	C	G	0.015026	0.0026434	1.3151e-08	-0.0034233	0.034477	0.9209
rs250940	G	C	0.023248	0.0023182	1.1505e-23	-0.057017	0.028586	0.04609
rs2522051	T	C	0.015356	0.0023086	2.9004e-11	-0.015811	0.023545	0.5019
rs2734574	T	A	0.013567	0.0023516	7.9744e-09	0.017137	0.029021	0.5548
rs2792759	C	T	0.019301	0.0025782	7.1116e-14	0.042713	0.026461	0.1065
rs28370972	T	C	0.018404	0.0032231	1.1291e-08	0.011733	0.033816	0.7286
rs28574597	A	G	0.015225	0.0023495	9.1809e-11	-0.002636	0.029475	0.9287
rs28899170	A	C	0.7072	0.0021967	1e-200	0.01571	0.030197	0.6029
rs28900391	C	T	0.50723	0.0122	1e-200	-0.02135	0.12939	0.8689
rs28903685	G	A	0.10453	0.011355	3.4132e-20	-0.09187	0.15343	0.5493
rs28903707	A	G	0.14134	0.01454	2.4725e-22	0.02696	0.23228	0.9076
rs28948391	T	C	0.45528	0.018727	1.895e-130	0.045519	0.31282	0.8843
rs2939302	A	G	0.018112	0.0029724	1.1059e-09	-0.036151	0.029859	0.226
rs3131300	A	G	0.025958	0.002869	1.4664e-19	-0.064678	0.042081	0.1243
rs3134943	T	C	0.028508	0.0032184	8.1942e-19	-0.030505	0.045167	0.4994
rs33963055	T	C	0.018481	0.0030572	1.4956e-09	-0.024169	0.030556	0.429
rs339969	C	A	0.024403	0.0023599	4.6587e-25	-0.040243	0.023965	0.09311
rs34247311	A	T	0.022949	0.0038434	2.3608e-09	-0.037855	0.053554	0.4797
rs34265667	A	G	0.068524	0.0062821	1.0706e-27	-0.06898	0.077756	0.375
rs34311076	C	T	0.048364	0.0046548	2.7748e-25	-0.0144	0.045877	0.7536
rs34707303	C	T	0.25002	0.010946	2.1278e-115	-0.19907	0.13048	0.1271
rs34755157	C	T	0.020095	0.0030766	6.5222e-11	-0.010684	0.035036	0.7604
rs34942302	G	A	0.23995	0.013086	4.6755e-75	0.25956	0.23168	0.2626
rs34979631	T	C	0.01548	0.0027584	2e-08	-0.022156	0.033741	0.5114
rs35380692	GA	G	0.084845	0.0026999	1e-200	0.0021541	0.036837	0.9534
rs35481789	C	T	0.030017	0.0025762	2.2781e-31	0.007618	0.03047	0.8026
rs35758906	TC	T	0.026713	0.0034841	1.7621e-14	0.054785	0.046731	0.2411
rs35786178	G	A	0.028699	0.0046379	6.0988e-10	0.0093595	0.053478	0.8611
rs35901019	A	G	0.032872	0.0039896	1.736e-16	0.047883	0.049634	0.3347
rs35982395	C	T	0.066215	0.0063864	3.4957e-25	-0.012837	0.10938	0.9066
rs362538	C	G	0.029864	0.0038553	9.4871e-15	0.070468	0.057155	0.2176
rs3738907	A	G	0.031839	0.0037924	4.6513e-17	-0.021234	0.045899	0.6436
rs3768321	G	T	0.019732	0.0028972	9.723e-12	-0.069413	0.030325	0.02208
rs3842556	CTT	C	0.015397	0.0026165	3.9997e-09	-0.031448	0.033304	0.345
rs399846	A	G	0.013647	0.002407	1.4303e-08	0.037735	0.029787	0.2052
rs41270759	T	G	0.30333	0.0060152	1e-200	-0.091122	0.091996	0.3219
rs4410790	T	C	0.030102	0.0023888	2.1212e-36	0.01028	0.024005	0.6685
rs449647	A	T	0.018646	0.0032045	5.9398e-09	0.030677	0.037536	0.4138
rs45521138	C	T	0.31053	0.012398	2.5367e-138	-0.10527	0.17183	0.5401
rs4663968	T	C	0.04325	0.0051406	3.9926e-17	0.048976	0.046961	0.297
rs4671605	T	C	0.020434	0.0026198	6.2266e-15	0.0019119	0.031258	0.9512
rs4678270	G	A	0.063872	0.011105	8.834e-09	0.22971	0.10961	0.03611
rs4680338	C	G	0.015582	0.0023615	4.1672e-11	-0.062755	0.028645	0.02847
rs4712955	G	A	0.01813	0.0023036	3.5481e-15	-0.034637	0.029492	0.2402
rs4737010	G	A	0.030016	0.0027448	7.8673e-28	-0.019845	0.027585	0.4719
rs4762863	G	T	0.015588	0.0023703	4.8318e-11	0.027675	0.030983	0.3717
rs4793943	C	G	0.016697	0.0030433	4.1061e-08	-8.439e-05	0.032119	0.9979
rs4910498	T	A	0.015738	0.0024019	5.6648e-11	-0.0006583	0.031974	0.9836
rs4925546	A	G	0.015625	0.0023838	5.5823e-11	-0.049363	0.028569	0.08401
rs5023357	T	G	0.02414	0.0036977	6.6582e-11	0.052756	0.04908	0.2824
rs508293	A	G	0.019622	0.0023113	2.0804e-17	0.016723	0.029097	0.5655
rs5112	G	C	0.01943	0.0024664	3.3369e-15	0.026872	0.030842	0.3836
rs536899661	A	C	0.033301	0.0056556	3.9099e-09	-0.11147	0.1045	0.2861
rs537510794	G	C	0.059157	0.0081723	4.5393e-13	0.1326	0.11075	0.2312
rs537796162	T	TA	0.050081	0.0085969	5.7006e-09	0.15498	0.16903	0.3592
rs538168989	C	A	0.15528	0.010153	8.7002e-53	0.31209	0.17488	0.07433
rs551118	C	G	0.019546	0.0023666	1.4749e-16	-0.030967	0.029012	0.2858
rs55696093	G	A	0.023521	0.0027796	2.6402e-17	0.035144	0.030216	0.2448
rs55729019	C	G	0.012956	0.0023721	4.7126e-08	-0.014316	0.030209	0.6356
rs559567828	T	C	0.074482	0.012703	4.5452e-09	-0.090714	0.1543	0.5566
rs56094562	C	A	0.02555	0.0024229	5.3938e-26	-0.03137	0.030642	0.306
rs56389890	G	T	0.014268	0.0024981	1.1208e-08	0.009801	0.032687	0.7643
rs565921734	C	T	0.23841	0.015641	1.9232e-52	-0.080002	0.27921	0.7745
rs5756520	G	A	0.016027	0.0023223	5.1577e-12	-0.0094776	0.023866	0.6913
rs5785906	C	CT	0.016533	0.0023615	2.5496e-12	-0.071452	0.031862	0.02493
rs58542926	T	C	0.039609	0.0043551	9.5243e-20	0.0041306	0.04718	0.9302
rs58817302	C	T	0.14756	0.0070035	1.77e-98	-0.043357	0.07103	0.5416
rs59616136	A	G	0.033553	0.0040439	1.0693e-16	0.10092	0.048193	0.03626
rs60697520	T	G	0.076753	0.0028136	1.1264e-163	0.00016613	0.033172	0.996
rs6129760	G	A	0.017471	0.0024611	1.2601e-12	-0.025091	0.025173	0.3189
rs61419985	C	T	0.087461	0.01233	1.313e-12	0.34859	0.15457	0.02412
rs61688134	T	C	0.067512	0.0099119	9.6956e-12	0.13319	0.10061	0.1855
rs61750929	T	C	0.048545	0.0050544	7.7096e-22	-0.053046	0.04986	0.2874
rs61921522	G	T	0.039173	0.005969	5.2913e-11	0.14107	0.094493	0.1355
rs62020698	C	T	0.022923	0.0039805	8.4826e-09	-0.0082342	0.040105	0.8373
rs62192896	C	G	0.063682	0.0058612	1.7113e-27	0.15172	0.10252	0.1389
rs62192912	C	T	0.15577	0.0025311	1e-200	-0.038771	0.034494	0.261
rs6437090	A	G	0.023611	0.0027203	3.9861e-18	-0.021502	0.036713	0.5581
rs662138	C	G	0.0234	0.0029422	1.8228e-15	-0.0031005	0.030815	0.9199
rs6734238	A	G	0.021759	0.0023418	1.5272e-20	-0.015334	0.023818	0.5197
rs6749421	A	G	0.05259	0.00243	8.5501e-104	-0.0068203	0.029764	0.8188
rs6753889	C	T	0.092585	0.0086294	7.5068e-27	-0.0050414	0.14817	0.9729
rs676388	C	T	0.019056	0.0023135	1.7718e-16	-0.058891	0.023717	0.01302
rs6802898	C	T	0.020301	0.0035028	6.8129e-09	-0.031155	0.035358	0.3783
rs680841	G	A	0.049053	0.0023812	3.0962e-94	0.030614	0.031911	0.3374
rs687339	C	T	0.048774	0.0027422	9.737e-71	0.0037407	0.027545	0.892
rs6943025	A	T	0.021864	0.003336	5.6061e-11	0.011611	0.043457	0.7893
rs6987080	G	C	0.014181	0.0023242	1.0509e-09	0.0242	0.029165	0.4067
rs7036417	T	C	0.016414	0.0024002	8.0033e-12	0.030054	0.024887	0.2272
rs7047279	C	T	0.013886	0.0023318	2.6007e-09	-0.01599	0.028713	0.5776
rs705753	G	C	0.016885	0.0023049	2.3839e-13	0.0019175	0.023713	0.9356
rs710160	C	T	0.014408	0.0026373	4.6811e-08	0.0080521	0.029878	0.7875
rs7139079	A	G	0.01424	0.0023474	1.3089e-09	-0.020121	0.028252	0.4763
rs71421678	C	T	0.10384	0.01534	1.2971e-11	0.16182	0.28028	0.5637
rs71559014	G	A	0.038461	0.0041294	1.2385e-20	0.1222	0.069257	0.07767
rs7192020	C	T	0.01311	0.0023107	1.4009e-08	-0.043646	0.028879	0.1307
rs7222046	G	A	0.016736	0.0023357	7.7761e-13	-0.054437	0.029007	0.06057
rs72679504	A	C	0.042097	0.0058785	8.0165e-13	0.034201	0.062757	0.5858
rs72810784	T	C	0.012726	0.0023113	3.6756e-08	-0.041679	0.029931	0.1638
rs72835688	C	T	0.028875	0.0050224	8.9686e-09	-0.049904	0.060181	0.407
rs72844021	T	A	0.055509	0.0083511	2.9965e-11	-0.041461	0.11524	0.719
rs7296796	G	A	0.073257	0.0042057	6.385e-68	-0.0017676	0.046242	0.9695
rs72974313	C	G	0.10428	0.017915	5.8621e-09	-0.19339	0.30364	0.5242
rs72976383	T	C	0.295	0.0063758	1e-200	0.11823	0.06442	0.06647
rs72982176	T	G	0.068671	0.011564	2.886e-09	0.17484	0.23623	0.4592
rs72984444	A	T	0.51038	0.012644	1e-200	0.0039213	0.18959	0.9835
rs730551	T	C	0.014236	0.0023116	7.3439e-10	0.004123	0.028858	0.8864
rs73080739	G	A	0.028366	0.0038365	1.4321e-13	-0.057815	0.039092	0.1392
rs73083829	A	C	0.025901	0.0030659	2.967e-17	0.0044031	0.038517	0.909
rs73085062	G	A	0.27254	0.012799	1.5327e-100	-0.029698	0.21122	0.8882
rs7310615	C	G	0.03667	0.0023156	1.8354e-56	-0.044547	0.03037	0.1424
rs7312591	G	C	0.05293	0.0044388	8.9469e-33	0.1183	0.050141	0.01831
rs738409	G	C	0.016552	0.0027889	2.9424e-09	-0.054549	0.034351	0.1123
rs741160	A	G	0.020671	0.0029856	4.4108e-12	-0.0078985	0.030604	0.7963
rs7421360	G	A	0.014081	0.0023595	2.4115e-09	-0.0046417	0.028737	0.8717
rs74499005	T	C	0.08214	0.011527	1.0385e-12	-0.15889	0.12724	0.2117
rs7526446	A	C	0.019909	0.0024179	1.8168e-16	-0.019367	0.032189	0.5474
rs75795514	T	G	0.04073	0.0071781	1.3949e-08	-0.081934	0.080575	0.3092
rs76172264	G	C	0.026047	0.0047656	4.617e-08	0.0042112	0.079736	0.9579
rs76591378	T	C	0.035696	0.0064645	3.3553e-08	-0.13519	0.08401	0.1076
rs766588	C	T	0.013713	0.0023481	5.2288e-09	0.04192	0.028764	0.145
rs7667722	G	A	0.014574	0.0022997	2.3387e-10	0.019787	0.028719	0.4908
rs76880823	G	A	0.049982	0.0080623	5.6712e-10	-0.10772	0.067748	0.1118
rs76895192	C	T	0.13162	0.011802	7.0883e-29	0.073175	0.14104	0.6039
rs76895963	G	T	0.053505	0.0088231	1.3277e-09	0.080619	0.16584	0.6269
rs76915905	T	C	0.54661	0.012989	1e-200	-0.47517	0.19784	0.01632
rs76993768	T	A	0.087241	0.014144	6.9141e-10	0.0044108	0.22854	0.9846
rs77349740	T	C	0.27667	0.0059857	1e-200	0.062862	0.092501	0.4968
rs7741058	A	T	0.029323	0.0025169	2.3161e-31	-0.0031565	0.026645	0.9057
rs77507484	T	C	0.020596	0.0032143	1.4802e-10	-0.010874	0.04059	0.7888
rs7766106	T	C	0.014295	0.002301	5.2236e-10	0.010149	0.023704	0.6685
rs77805781	C	G	0.056212	0.0087539	1.3519e-10	0.15138	0.12726	0.2342
rs78712204	A	G	0.28822	0.012618	2.1116e-115	-0.049561	0.16842	0.7686
rs7894137	C	T	0.02425	0.0031842	2.6303e-14	0.049159	0.039813	0.2169
rs79170239	T	C	0.033344	0.002937	7.261e-30	0.0032068	0.029585	0.9137
rs7917505	C	T	0.036961	0.0054635	1.3339e-11	-0.037095	0.050806	0.4653
rs79260437	C	T	0.085317	0.011674	2.7096e-13	0.13441	0.13176	0.3077
rs7947951	A	G	0.022265	0.0024863	3.4105e-19	0.0065588	0.025538	0.7973
rs7966140	A	G	0.043501	0.0039569	4.1419e-28	-0.041573	0.054112	0.4423
rs79943846	C	T	0.026081	0.0047012	2.8978e-08	0.012752	0.060117	0.832
rs8041523	T	C	0.013006	0.0023256	2.2371e-08	0.015811	0.023982	0.5097
rs8176643	AC	A	0.021623	0.0030351	1.0499e-12	-0.12831	0.039169	0.001053
rs855791	G	A	0.028692	0.0023248	5.4809e-35	-0.027636	0.029687	0.3519
rs857720	T	C	0.032157	0.0025969	3.2892e-35	-0.01841	0.02649	0.4871
rs873642	C	T	0.019433	0.0035084	3.0426e-08	0.030231	0.034586	0.3821
rs879665	A	G	0.1403	0.0033711	1e-200	-0.051055	0.034115	0.1345
rs881144	G	A	0.023287	0.0034911	2.5541e-11	-0.0087571	0.049134	0.8585
rs9271727	G	A	0.020693	0.0027517	5.4866e-14	-0.027366	0.032091	0.3938
rs9348689	T	G	0.021189	0.0023528	2.1451e-19	-0.0026243	0.028154	0.9257
rs9420592	T	C	0.018023	0.0025436	1.3864e-12	0.0016668	0.032459	0.959
rs9438901	A	G	0.018061	0.0032906	4.0554e-08	0.0254	0.04542	0.576
rs9608828	C	G	0.028495	0.0049138	6.6773e-09	-0.050741	0.054759	0.3541
rs9616	T	A	0.016049	0.0025222	1.9777e-10	-0.049838	0.032796	0.1286
rs964184	G	C	0.031864	0.0033917	5.768e-21	0.039746	0.032306	0.2186
rs9750891	G	A	0.084721	0.0050952	4.6337e-62	0.016474	0.042086	0.6955
rs9826148	C	T	0.023983	0.0037076	9.91e-11	-0.017611	0.036834	0.6326

## Sheet: Table_S5_DBil
SNP	effect_allele.exposure	other_allele.exposure	beta.exposure	se.exposure	pval.exposure	beta.outcome	se.outcome	pval.outcome
rs10180708	T	C	0.016875	0.0028078	1.8593e-09	-0.0064618	0.026355	0.8063
rs10185174	C	T	0.15659	0.0052237	3.848e-197	-0.066291	0.045845	0.1482
rs10199994	C	G	0.024429	0.002517	2.8824e-22	0.0065987	0.031584	0.8345
rs10221244	G	A	0.015452	0.0026256	3.9785e-09	0.061608	0.024285	0.01119
rs10401176	T	C	0.025634	0.0037911	1.3681e-11	-0.076611	0.041998	0.06813
rs1042591	G	T	0.43141	0.010537	1e-200	-0.018443	0.12117	0.879
rs10586998	A	ATCTTT	0.023257	0.0034599	1.7974e-11	0.05077	0.044308	0.2519
rs10766501	A	G	0.01592	0.002545	3.9675e-10	-0.0037906	0.024139	0.8752
rs10770704	C	T	0.022754	0.0025238	1.9633e-19	-0.025873	0.029408	0.379
rs10841648	C	A	0.060113	0.0026334	3.1007e-115	0.07722	0.028791	0.007318
rs10883451	T	C	0.017648	0.0025023	1.7597e-12	0.022321	0.023889	0.3501
rs10929321	G	A	0.044139	0.0026401	1.0178e-62	0.017079	0.031442	0.587
rs11046232	T	A	0.033101	0.0059556	2.7328e-08	-0.030084	0.070538	0.6698
rs11066309	A	G	0.027444	0.0025476	4.6974e-27	-0.014735	0.030668	0.6309
rs111289824	A	G	0.086806	0.0069104	3.5054e-36	-0.0014101	0.10678	0.9895
rs111459884	A	C	0.23833	0.010838	4.3473e-107	0.0067656	0.12613	0.9572
rs111570261	T	C	0.052525	0.0083569	3.2781e-10	0.092465	0.11309	0.4136
rs111712352	C	T	0.24762	0.0063309	1e-200	-0.041599	0.068147	0.5416
rs11187157	C	T	0.015271	0.0025187	1.3364e-09	0.017884	0.02424	0.4606
rs112277298	C	T	0.25026	0.021808	1.7699e-30	0.26857	0.25409	0.2905
rs112767900	G	A	0.040413	0.0063084	1.4931e-10	-0.028199	0.069347	0.6843
rs112896133	G	A	0.079432	0.011042	6.3301e-13	-0.20265	0.17423	0.2448
rs113262695	G	GA	0.0347	0.0036247	1.044e-21	-0.044363	0.039062	0.2561
rs113265345	C	G	0.042069	0.0038605	1.1996e-27	0.10854	0.044679	0.01513
rs113826451	G	A	0.024958	0.0041383	1.6304e-09	0.050295	0.039107	0.1984
rs114099762	C	G	0.32181	0.0075706	1e-200	-0.042042	0.066583	0.5278
rs114243364	G	A	0.047896	0.0074533	1.3102e-10	-0.047394	0.084495	0.5749
rs115452074	T	C	0.20926	0.012928	6.7385e-59	0.17308	0.23246	0.4565
rs1154988	T	A	0.04381	0.0029744	4.3843e-49	0.00081143	0.0277	0.9766
rs115602041	A	G	0.057657	0.0097711	3.6226e-09	-0.070516	0.09832	0.4732
rs115629217	G	A	0.060248	0.0093332	1.0824e-10	-0.079875	0.11385	0.4829
rs11615874	C	A	0.065	0.0044468	2.2704e-48	0.13844	0.060459	0.02203
rs116241540	G	A	0.090332	0.0092809	2.1955e-22	-0.039241	0.093783	0.6756
rs11635675	G	T	0.015895	0.0026291	1.4878e-09	-0.033331	0.030646	0.2768
rs116698763	G	A	0.10489	0.010498	1.676e-23	-0.10069	0.11484	0.3806
rs11685096	T	C	0.045326	0.007099	1.7177e-10	0.022413	0.078522	0.7753
rs11695333	T	C	0.082102	0.0095594	8.8378e-18	-0.011671	0.11778	0.9211
rs117113213	G	A	0.050045	0.007218	4.1189e-12	0.078164	0.068741	0.2555
rs117375035	A	G	0.17214	0.017193	1.3578e-23	-0.27087	0.25024	0.2791
rs117428564	T	C	0.1432	0.0093501	6.3533e-53	0.020636	0.11802	0.8612
rs117748328	A	G	0.046831	0.0082342	1.2917e-08	-0.046564	0.081903	0.5697
rs117955345	A	T	0.072558	0.006164	5.5891e-32	-0.070263	0.087541	0.4222
rs118050111	C	A	0.043123	0.0070345	8.7857e-10	0.060964	0.10073	0.545
rs11885054	G	C	0.033857	0.0044945	4.9742e-14	0.022158	0.04363	0.6115
rs11890704	C	T	0.073227	0.004914	3.351e-50	0.03121	0.04236	0.4613
rs11970339	T	A	0.019931	0.002752	4.4151e-13	0.0054532	0.026874	0.8392
rs12208357	C	T	0.032949	0.0049511	2.8415e-11	0.057964	0.049986	0.2462
rs12227204	C	A	0.0436	0.0078017	2.2923e-08	0.084881	0.070936	0.2315
rs12414160	A	G	0.037057	0.0044402	7.102e-17	-0.012282	0.040735	0.763
rs12471028	C	T	0.071192	0.012497	1.2233e-08	0.13857	0.19752	0.483
rs12491937	G	A	0.013985	0.0025343	3.4229e-08	-0.01703	0.023673	0.4719
rs1260326	C	T	0.016183	0.0025584	2.5285e-10	0.035888	0.023961	0.1342
rs12811045	A	G	0.01772	0.0030601	7.0232e-09	-0.033839	0.03623	0.3503
rs12816792	G	A	0.019672	0.0025527	1.2977e-14	0.0092023	0.031101	0.7673
rs1292043	A	G	0.019037	0.0031144	9.815e-10	0.0060919	0.030715	0.8428
rs12992045	T	G	0.057024	0.0050318	9.1723e-30	-0.074716	0.064295	0.2452
rs12995775	T	A	0.077482	0.0070714	6.2248e-28	-0.038018	0.092449	0.6809
rs13031505	T	G	0.02167	0.0026852	7.0473e-16	-0.033601	0.031726	0.2896
rs13167071	G	C	0.015194	0.0026065	5.5759e-09	-0.017685	0.029123	0.5437
rs138229006	CA	C	0.04733	0.0079132	2.2184e-09	0.06722	0.08245	0.4149
rs138545150	G	C	0.065688	0.011242	5.1296e-09	-0.041697	0.1385	0.7634
rs139435625	G	A	0.16437	0.015239	4.0464e-27	-0.062083	0.20359	0.7604
rs141195449	A	G	0.11668	0.020163	7.168e-09	-0.005154	0.28968	0.9858
rs141502647	A	G	0.1385	0.019825	2.8391e-12	-0.24878	0.25125	0.3221
rs141626904	A	C	0.1162	0.014393	6.8506e-16	0.35158	0.15568	0.02393
rs141980879	T	A	0.25521	0.0047331	1e-200	0.12353	0.065985	0.0612
rs142550358	T	TTC	0.049935	0.0056288	7.2699e-19	-0.12714	0.063904	0.04665
rs142647644	G	C	0.13727	0.020648	2.975e-11	0.042578	0.31202	0.8915
rs142795640	G	T	0.36223	0.015892	6.7858e-115	0.13793	0.23441	0.5563
rs142953724	C	T	0.097392	0.011223	4.0376e-18	0.086845	0.16285	0.5938
rs143141287	A	AC	0.057139	0.0055097	3.4106e-25	0.0018452	0.079982	0.9816
rs143564681	G	GT	0.039105	0.0048767	1.0715e-15	0.057071	0.067362	0.3969
rs143663553	G	C	0.43281	0.010742	1e-200	0.13687	0.11342	0.2275
rs144263331	A	C	0.4815	0.014421	1e-200	0.0029837	0.23631	0.9899
rs144861591	T	C	0.059553	0.0046698	3.0712e-37	0.070571	0.055129	0.2005
rs144897502	G	A	0.13187	0.017809	1.3183e-13	0.26705	0.21956	0.2239
rs145084951	C	A	0.468	0.014581	1e-200	0.018979	0.30636	0.9506
rs145344799	C	T	0.13419	0.018004	9.1376e-14	0.12478	0.31073	0.688
rs146092413	G	C	0.1316	0.020658	1.8919e-10	-0.30958	0.24323	0.2031
rs146219397	T	C	0.19395	0.011969	4.9769e-59	0.10378	0.18254	0.5697
rs146495783	C	T	0.11664	0.01988	4.4411e-09	0.24859	0.24846	0.3171
rs146498314	C	T	0.11791	0.013507	2.5701e-18	0.2581	0.20716	0.2128
rs146521397	C	T	0.46364	0.01398	1e-200	-0.15628	0.2179	0.4732
rs146646118	A	C	0.079728	0.013784	7.3058e-09	-0.05975	0.19465	0.7589
rs146781768	C	T	0.14319	0.013278	4.1433e-27	0.13848	0.2118	0.5132
rs148315091	C	CATGGTGTGAGGGATAATA	0.060621	0.010587	1.0301e-08	0.013245	0.13629	0.9226
rs148359050	C	T	0.19862	0.013334	3.6511e-50	-0.1855	0.15781	0.2398
rs149034876	C	T	0.09671	0.017281	2.1917e-08	0.33453	0.30541	0.2734
rs149098372	T	C	0.1721	0.021023	2.7107e-16	-0.081667	0.24245	0.7362
rs149459064	A	G	0.35681	0.010578	1e-200	-0.079704	0.1224	0.5149
rs149814596	TC	T	0.15533	0.0061763	2.0065e-139	-0.14041	0.084575	0.09688
rs150147685	T	C	0.30574	0.014369	2.1792e-100	0.13115	0.16835	0.4359
rs150491876	C	G	0.12022	0.010149	2.3235e-32	0.11103	0.1077	0.3026
rs15052	C	T	0.018853	0.0032713	8.2662e-09	-0.046812	0.044861	0.2967
rs150526702	T	C	0.093272	0.014471	1.1558e-10	-0.028476	0.22356	0.8986
rs150614501	T	C	0.055572	0.0059495	9.6377e-21	0.044589	0.072471	0.5384
rs151050585	G	A	0.084046	0.012245	6.7136e-12	-0.0065164	0.12687	0.959
rs151450	G	A	0.021048	0.0025516	1.6057e-16	-0.0089633	0.024214	0.7113
rs1515773	T	C	0.032002	0.003026	3.9072e-26	0.032072	0.032433	0.3227
rs1535027	C	T	0.020956	0.0035079	2.3179e-09	0.028007	0.041144	0.4961
rs1661052	G	A	0.050182	0.0043137	2.8408e-31	0.020589	0.047475	0.6645
rs17330253	A	G	0.1498	0.0075218	3.3777e-88	-0.053626	0.074457	0.4714
rs17476364	C	T	0.067981	0.0039625	6.1017e-66	0.011636	0.0402	0.7722
rs17674149	G	A	0.075522	0.0088707	1.6929e-17	-0.028567	0.068425	0.6763
rs17863756	T	C	0.22758	0.0041396	1e-200	-0.031926	0.049662	0.5203
rs17863786	A	G	0.2355	0.0080871	3.7142e-186	0.013196	0.071035	0.8526
rs17864702	C	T	0.22124	0.0092164	3.2688e-127	-0.13669	0.12144	0.2603
rs17864706	G	A	0.22083	0.020473	4.0466e-27	-0.238	0.28814	0.4088
rs17864784	A	G	0.069135	0.0071045	2.2375e-22	0.078769	0.085265	0.3556
rs17865694	C	T	0.020072	0.0034127	4.0671e-09	-0.0094521	0.040856	0.817
rs17866604	T	A	0.11962	0.015262	4.5838e-15	0.32286	0.22729	0.1555
rs17868345	C	T	0.24245	0.017602	3.7777e-43	0.32284	0.32973	0.3275
rs1800961	T	C	0.065244	0.0070941	3.7049e-20	-0.045755	0.070567	0.5167
rs180958600	G	A	0.078845	0.014446	4.8231e-08	0.25098	0.25247	0.3202
rs181123105	A	G	0.084456	0.015075	2.1164e-08	-0.074035	0.20211	0.7141
rs181871176	G	A	0.067817	0.0092733	2.6154e-13	-0.025294	0.1493	0.8655
rs183205479	C	T	0.10812	0.015336	1.7909e-12	0.0039347	0.14474	0.9783
rs183484892	C	T	0.2425	0.033746	6.6813e-13	0.47839	0.37466	0.2017
rs183756078	G	C	0.066858	0.011523	6.5528e-09	0.16837	0.21592	0.4355
rs1840144	T	A	0.18333	0.0028421	1e-200	0.035242	0.03218	0.2735
rs184550621	G	A	0.12139	0.018175	2.4089e-11	0.48583	0.27728	0.07976
rs184978405	G	A	0.41223	0.016787	5.0013e-133	0.31018	0.20575	0.1317
rs185764290	C	T	0.11154	0.013603	2.4169e-16	0.63209	0.23654	0.007534
rs187429064	G	A	0.078137	0.011302	4.7298e-12	-0.18186	0.16451	0.269
rs187762166	T	C	0.093444	0.015032	5.0956e-10	0.040167	0.23882	0.8664
rs188509990	A	G	0.073817	0.010921	1.3878e-11	-0.097222	0.16868	0.5644
rs189742557	G	A	0.26371	0.017746	6.2016e-50	-0.032892	0.21436	0.8781
rs190801966	T	G	0.19505	0.012948	2.9137e-51	-0.01026	0.21193	0.9614
rs190909927	A	G	0.14506	0.016971	1.2618e-17	-0.31809	0.20221	0.1157
rs192251895	G	A	0.28084	0.014622	3.6429e-82	0.11335	0.17717	0.5223
rs192934978	G	C	0.11602	0.020499	1.5163e-08	-0.35049	0.2973	0.2384
rs193018729	A	T	0.42281	0.011257	1e-200	0.35603	0.15018	0.01776
rs201097872	G	GT	0.062583	0.010667	4.4503e-09	0.013198	0.18943	0.9445
rs201129034	CAG	C	0.26946	0.0056363	1e-200	0.070134	0.078792	0.3734
rs2022002	C	T	0.023526	0.0028335	1.0192e-16	-0.017948	0.026413	0.4968
rs2068888	A	G	0.02941	0.0025113	1.133e-31	-0.016691	0.023485	0.4773
rs213548	G	A	0.059514	0.0025884	7.0272e-117	-0.0088232	0.024255	0.716
rs2457575	G	A	0.015461	0.0027851	2.8409e-08	-0.025114	0.030657	0.4127
rs2487294	G	T	0.015882	0.0028011	1.4306e-08	-0.0054231	0.031819	0.8647
rs250940	G	C	0.018786	0.0025217	9.3575e-14	-0.057017	0.028586	0.04609
rs2602372	C	A	0.42473	0.0073068	1e-200	0.072695	0.076281	0.3406
rs2670430	G	C	0.026453	0.0038264	4.7447e-12	0.051675	0.042013	0.2187
rs2748424	C	G	0.019171	0.0032254	2.7894e-09	-0.012001	0.03961	0.7619
rs283483	A	T	0.049931	0.0057176	2.496e-18	0.058287	0.068256	0.3931
rs28574597	A	G	0.013979	0.0025555	4.5027e-08	-0.002636	0.029475	0.9287
rs2857468	T	A	0.043889	0.003982	3.041e-28	0.020274	0.04026	0.6145
rs28601761	G	C	0.020226	0.0025625	2.9628e-15	0.027716	0.028489	0.3306
rs28898605	A	G	0.10467	0.0044937	6.8732e-120	0.044432	0.039437	0.2599
rs28900391	C	T	0.40487	0.012779	1e-200	-0.02135	0.12939	0.8689
rs28900731	G	A	0.17407	0.005016	1e-200	-0.035799	0.041926	0.3932
rs28903685	G	A	0.086395	0.012229	1.6091e-12	-0.09187	0.15343	0.5493
rs28903707	A	G	0.11207	0.016033	2.7534e-12	0.02696	0.23228	0.9076
rs28929474	T	C	0.052983	0.0088133	1.8375e-09	-0.012405	0.10624	0.907
rs28948388	A	T	0.22579	0.0063179	1e-200	0.01659	0.083247	0.842
rs28948391	T	C	0.36932	0.021238	1.0693e-67	0.045519	0.31282	0.8843
rs2923432	C	G	0.015494	0.0025934	2.3127e-09	0.038268	0.024503	0.1183
rs293435	C	T	0.019356	0.00277	2.8e-12	-0.009462	0.02564	0.7121
rs3094093	T	A	0.030212	0.0046237	6.4055e-11	0.060415	0.068679	0.379
rs3134943	T	C	0.023691	0.0034938	1.1964e-11	-0.030505	0.045167	0.4994
rs339969	C	A	0.018387	0.0025619	7.147e-13	-0.040243	0.023965	0.09311
rs34087988	G	C	0.1995	0.0066331	1.9974e-198	0.068577	0.072222	0.3423
rs34265667	A	G	0.06031	0.0067793	5.813e-19	-0.06898	0.077756	0.375
rs34376030	G	GCAGA	0.01574	0.0025113	3.6678e-10	-0.0070504	0.030062	0.8146
rs34707303	C	T	0.23364	0.012112	7.3121e-83	-0.19907	0.13048	0.1271
rs34942302	G	A	0.2383	0.014426	2.8709e-61	0.25956	0.23168	0.2626
rs35084682	A	G	0.016111	0.0027088	2.7256e-09	0.015696	0.032346	0.6275
rs35283790	C	T	0.17178	0.0093884	9.6422e-75	-0.0091659	0.087614	0.9167
rs35346491	CTG	C	0.032067	0.0045131	1.2039e-12	-0.033946	0.052181	0.5154
rs35481789	C	T	0.026211	0.0028035	8.8557e-21	0.007618	0.03047	0.8026
rs35982395	C	T	0.059463	0.0069567	1.2639e-17	-0.012837	0.10938	0.9066
rs362538	C	G	0.032013	0.0041795	1.8705e-14	0.070468	0.057155	0.2176
rs3842556	CTT	C	0.016197	0.0028463	1.2677e-08	-0.031448	0.033304	0.345
rs41318029	A	G	0.065421	0.0094054	3.5145e-12	0.048286	0.11494	0.6744
rs4148415	C	T	0.016285	0.0025862	3.0376e-10	0.026967	0.02457	0.2724
rs4149056	C	T	0.14788	0.0034228	1e-200	0.006874	0.032596	0.833
rs429358	T	C	0.027689	0.0034557	1.1262e-15	0.012078	0.034956	0.7297
rs4410790	T	C	0.026084	0.0025942	8.8181e-24	0.01028	0.024005	0.6685
rs4417347	G	A	0.021287	0.0025165	2.7035e-17	0.02859	0.023493	0.2236
rs4518840	T	A	0.02418	0.0038725	4.2699e-10	-0.0048865	0.052968	0.9265
rs45521138	C	T	0.28318	0.013782	9.7234e-94	-0.10527	0.17183	0.5401
rs4566840	C	T	0.014435	0.0026459	4.8847e-08	0.041597	0.029423	0.1574
rs4712955	G	A	0.017102	0.0025045	8.6037e-12	-0.034637	0.029492	0.2402
rs4737010	G	A	0.024021	0.002989	9.2783e-16	-0.019845	0.027585	0.4719
rs4790908	T	G	0.020612	0.0031653	7.4311e-11	-0.037644	0.034136	0.2701
rs4846335	A	C	0.023341	0.0041228	1.5021e-08	0.10601	0.042037	0.01167
rs4910498	T	A	0.017528	0.0026128	1.9669e-11	-0.0006583	0.031974	0.9836
rs499974	A	C	0.026336	0.0034354	1.7782e-14	0.024097	0.031077	0.4381
rs515135	T	C	0.023906	0.0032558	2.099e-13	-0.0083679	0.034739	0.8097
rs538168989	C	A	0.14377	0.010911	1.2351e-39	0.31209	0.17488	0.07433
rs540730	T	C	0.017385	0.002895	1.9156e-09	-0.0083616	0.028635	0.7703
rs551118	C	G	0.01819	0.0025719	1.5233e-12	-0.030967	0.029012	0.2858
rs55672373	C	T	0.053569	0.0054777	1.3888e-22	0.060278	0.046717	0.1969
rs55693723	C	T	0.18484	0.004321	1e-200	0.074065	0.039553	0.06113
rs55891750	T	C	0.42784	0.0089668	1e-200	0.052647	0.066415	0.428
rs56380141	G	C	0.031849	0.0039588	8.6482e-16	0.07456	0.043393	0.08575
rs565921734	C	T	0.24163	0.017208	8.9214e-45	-0.080002	0.27921	0.7745
rs569521223	C	T	0.097791	0.01527	1.5144e-10	-0.055431	0.27341	0.8393
rs5785906	C	CT	0.016937	0.0025683	4.2656e-11	-0.071452	0.031862	0.02493
rs58542926	T	C	0.063971	0.0046961	3.05e-42	0.0041306	0.04718	0.9302
rs58817302	C	T	0.14337	0.0076843	1.2178e-77	-0.043357	0.07103	0.5416
rs59616136	A	G	0.030664	0.0043827	2.6283e-12	0.10092	0.048193	0.03626
rs59996657	AT	A	0.026362	0.0046821	1.7997e-08	0.0040556	0.05073	0.9363
rs60697520	T	G	0.064844	0.00305	3.1337e-100	0.00016613	0.033172	0.996
rs61921468	G	A	0.033005	0.0050746	7.8379e-11	0.054069	0.068111	0.4273
rs62191633	T	C	0.014871	0.0025862	8.9255e-09	0.04516	0.030654	0.1407
rs62192809	G	A	0.23118	0.013595	8.0999e-65	-0.19004	0.2177	0.3827
rs62192810	C	G	0.19081	0.024128	2.6207e-15	-0.52453	0.33447	0.1168
rs62192896	C	G	0.056162	0.0063901	1.5186e-18	0.15172	0.10252	0.1389
rs62192912	C	T	0.13717	0.0027702	1e-200	-0.038771	0.034494	0.261
rs62195074	A	G	0.17217	0.010611	3.5414e-59	-0.004264	0.16122	0.9789
rs62195093	C	T	0.11239	0.0028111	1e-200	0.058133	0.032183	0.07087
rs6431245	G	A	0.01569	0.0025007	3.515e-10	0.013783	0.023449	0.5567
rs6431586	G	A	0.023376	0.0042104	2.827e-08	0.036329	0.045668	0.4263
rs6437090	A	G	0.02304	0.0029604	7.1174e-15	-0.021502	0.036713	0.5581
rs6456713	A	G	0.015931	0.0025082	2.1336e-10	0.0093757	0.023674	0.6921
rs662138	C	G	0.025085	0.003208	5.3261e-15	-0.0031005	0.030815	0.9199
rs66634733	A	C	0.02106	0.0034091	6.5211e-10	0.051176	0.031577	0.1051
rs6749421	A	G	0.045772	0.0026466	5.591e-67	-0.0068203	0.029764	0.8188
rs6753889	C	T	0.09247	0.0094321	1.0939e-22	-0.0050414	0.14817	0.9729
rs680841	G	A	0.043619	0.0025927	1.7558e-63	0.030614	0.031911	0.3374
rs6822348	A	T	0.01656	0.0027234	1.199e-09	0.0026331	0.025617	0.9181
rs6903160	T	A	0.015255	0.0026146	5.3984e-09	-0.011891	0.024359	0.6254
rs6987080	G	C	0.014137	0.0025273	2.2259e-08	0.0242	0.029165	0.4067
rs705753	G	C	0.016335	0.0025072	7.2736e-11	0.0019175	0.023713	0.9356
rs7090758	C	T	0.025033	0.0025054	1.6713e-23	0.0080749	0.023934	0.7358
rs7132068	G	C	0.07928	0.0028592	5.2993e-169	0.042073	0.025821	0.1032
rs71559014	G	A	0.039369	0.0044734	1.3674e-18	0.1222	0.069257	0.07767
rs71559087	T	C	0.034124	0.0043221	2.9071e-15	0.047138	0.049644	0.3424
rs72810784	T	C	0.014352	0.0025131	1.1244e-08	-0.041679	0.029931	0.1638
rs72834647	T	G	0.037027	0.003795	1.7412e-22	-0.0031887	0.04357	0.9417
rs72844021	T	A	0.065665	0.0090365	3.6943e-13	-0.041461	0.11524	0.719
rs7296796	G	A	0.062375	0.0045327	4.4966e-43	-0.0017676	0.046242	0.9695
rs72972205	C	T	0.054391	0.0061804	1.3674e-18	-0.028258	0.061522	0.646
rs72984444	A	T	0.43549	0.013323	1e-200	0.0039213	0.18959	0.9835
rs730673	G	C	0.12408	0.0026015	1e-200	-0.011154	0.024789	0.6527
rs73083829	A	C	0.023626	0.0033276	1.25e-12	0.0044031	0.038517	0.909
rs7310615	C	G	0.033404	0.0025186	3.9049e-40	-0.044547	0.03037	0.1424
rs741160	A	G	0.018543	0.0032552	1.2244e-08	-0.0078985	0.030604	0.7963
rs7412	T	C	0.068606	0.004568	5.7709e-51	-0.014921	0.045246	0.7416
rs74499005	T	C	0.068997	0.012513	3.5125e-08	-0.15889	0.12724	0.2117
rs74964662	G	A	0.053386	0.0069136	1.1497e-14	-0.046171	0.071741	0.5198
rs75208026	C	T	0.08397	0.0079953	8.5128e-26	0.18524	0.084023	0.02748
rs76384978	G	A	0.086715	0.010669	4.3986e-16	-0.076916	0.093509	0.4108
rs76866386	C	T	0.030489	0.0050476	1.5401e-09	-0.036989	0.046394	0.4253
rs76895192	C	T	0.13767	0.012963	2.4087e-26	0.073175	0.14104	0.6039
rs76993768	T	A	0.094033	0.015415	1.0622e-09	0.0044108	0.22854	0.9846
rs78175608	C	A	0.032402	0.0033359	2.6694e-22	-0.024009	0.040142	0.5498
rs78340206	A	C	0.1253	0.013645	4.233e-20	0.11648	0.16357	0.4764
rs78712204	A	G	0.23249	0.013366	9.8376e-68	-0.049561	0.16842	0.7686
rs7947951	A	G	0.017127	0.0027016	2.3057e-10	0.0065588	0.025538	0.7973
rs7966140	A	G	0.041525	0.0043363	1.0142e-21	-0.041573	0.054112	0.4423
rs8041523	T	C	0.016145	0.0025285	1.7144e-10	0.015811	0.023982	0.5097
rs8070212	G	A	0.01445	0.0025091	8.4646e-09	-0.052795	0.028865	0.0674
rs8191852	G	A	0.014927	0.0025876	8.0076e-09	0.0012707	0.02382	0.9575
rs855791	G	A	0.016537	0.0025313	6.4612e-11	-0.027636	0.029687	0.3519
rs873311	C	G	0.018753	0.0033286	1.7639e-08	-0.0070315	0.029137	0.8093
rs9501590	A	G	0.014555	0.0026442	3.7032e-08	-0.028811	0.031534	0.3609
rs9750891	G	A	0.072253	0.0055113	2.9588e-39	0.016474	0.042086	0.6955

## Sheet: Table_S6_AST
SNP	effect_allele.exposure	other_allele.exposure	beta.exposure	se.exposure	pval.exposure	beta.outcome	se.outcome	pval.outcome
rs1002436	G	A	0.023844	0.0023004	3.6e-25	-0.0067495	0.023906	0.7777
rs10075805	A	G	0.020545	0.0025475	7.3603e-16	0.011216	0.02676	0.6751
rs1008897	G	A	0.018479	0.0023915	1.1045e-14	-0.022915	0.030234	0.4485
rs10125715	T	A	0.01537	0.0026031	3.543e-09	0.03162	0.025496	0.2149
rs10130590	C	T	0.016526	0.00243	1.0421e-11	-0.080585	0.02954	0.006372
rs10173072	C	T	0.017076	0.0023137	1.5822e-13	0.017596	0.023712	0.4581
rs10198333	A	G	0.013258	0.0022886	6.9274e-09	-0.049776	0.023549	0.03454
rs10265736	T	C	0.018755	0.0030724	1.0341e-09	-0.016504	0.032045	0.6065
rs1046271	A	C	0.013612	0.002298	3.1554e-09	-0.0052457	0.029578	0.8592
rs10465141	G	C	0.013458	0.0022995	4.85e-09	0.02251	0.028918	0.4363
rs1050316	T	G	0.014005	0.0024052	5.7988e-09	0.012844	0.030308	0.6717
rs10518679	C	T	0.025273	0.0031661	1.4425e-15	0.035992	0.043404	0.407
rs1057615	A	G	0.016248	0.0026286	6.3668e-10	0.036744	0.026224	0.1612
rs10647217	TCTC	T	0.015633	0.0023868	5.7755e-11	-0.024482	0.030943	0.4288
rs10733608	G	T	0.028728	0.002306	1.2939e-35	0.024335	0.028165	0.3876
rs10752079	C	G	0.016709	0.0029959	2.4423e-08	-0.07043	0.030973	0.02297
rs10783544	T	C	0.013808	0.0023089	2.2295e-09	0.0087571	0.028501	0.7586
rs10787429	T	C	0.01459	0.0025763	1.4864e-08	-0.0066029	0.032147	0.8373
rs10790512	A	G	0.01442	0.0023824	1.4278e-09	-0.017014	0.024247	0.4829
rs10821977	A	G	0.013085	0.0023296	1.9476e-08	0.029127	0.029158	0.3178
rs10823398	C	A	0.017959	0.0022891	4.3179e-15	-0.020626	0.029707	0.4875
rs10828749	A	G	0.013375	0.0023477	1.2202e-08	0.036347	0.02862	0.2041
rs10833719	C	T	0.026828	0.0023136	4.3835e-31	-0.0086478	0.029451	0.769
rs10841520	C	T	0.017388	0.0028782	1.5321e-09	0.072418	0.037179	0.05144
rs10863565	C	T	0.016525	0.002701	9.4693e-10	0.011301	0.03376	0.7378
rs10883267	G	T	0.017548	0.0029541	2.8516e-09	-0.023466	0.04124	0.5693
rs10883451	T	C	0.046175	0.0022869	1.3102e-90	0.022321	0.023889	0.3501
rs10892870	G	A	0.017828	0.0023479	3.1336e-14	-0.033272	0.024001	0.1657
rs10904910	C	A	0.028077	0.0024642	4.5435e-30	0.019113	0.02623	0.4662
rs10925027	C	T	0.013992	0.002333	2.0101e-09	-0.034226	0.029325	0.2432
rs11011919	T	C	0.027113	0.0023492	8.3102e-31	-0.040278	0.029857	0.1773
rs11012640	C	T	0.036038	0.0040438	5.0373e-19	-0.087827	0.038747	0.02341
rs11013438	A	C	0.018164	0.0031333	6.7535e-09	-0.034442	0.040232	0.392
rs11066320	A	G	0.015746	0.0023205	1.1572e-11	-0.012915	0.030336	0.6703
rs11070250	G	A	0.023194	0.0025296	4.8063e-20	-0.0026994	0.027131	0.9207
rs11070802	A	G	0.016889	0.0023555	7.5009e-13	-0.014929	0.028979	0.6064
rs11076256	C	T	0.065889	0.0040891	2.1584e-58	0.0084201	0.046146	0.8552
rs11097638	G	T	0.018914	0.0034659	4.8376e-08	-0.0019009	0.04011	0.9622
rs111285143	A	C	0.079094	0.012418	1.8994e-10	-0.043913	0.15985	0.7835
rs1114051	T	A	0.018719	0.0023121	5.6921e-16	-0.0142	0.023774	0.5503
rs111606646	C	T	0.032967	0.0047184	2.8174e-12	-0.0045949	0.042918	0.9147
rs111785841	C	T	0.022247	0.0038796	9.8001e-09	-0.023737	0.038633	0.5389
rs112084634	G	C	0.017182	0.0023154	1.1649e-13	-0.034443	0.030171	0.2536
rs112275793	A	C	0.027747	0.0030851	2.3989e-19	0.04472	0.03792	0.2383
rs11240351	G	A	0.021869	0.0023302	6.3316e-21	0.02783	0.023939	0.245
rs112545966	G	A	0.061866	0.0096358	1.3603e-10	0.12352	0.14094	0.3808
rs11254661	A	G	0.024065	0.0041741	8.1538e-09	0.0023001	0.064033	0.9713
rs112557269	T	TG	0.017548	0.0024526	8.3785e-13	-0.046172	0.031444	0.142
rs112694524	A	G	0.031324	0.0045104	3.7984e-12	-0.024548	0.067946	0.7179
rs1131114	T	C	0.049321	0.0025934	1.3373e-80	-0.024171	0.028001	0.388
rs113177823	G	A	0.039445	0.0051028	1.0782e-14	-0.060111	0.071299	0.3992
rs113299433	C	A	0.030451	0.0039741	1.8283e-14	-0.001523	0.057087	0.9787
rs11340945	TG	T	0.019571	0.0023152	2.8414e-17	0.033092	0.031329	0.2908
rs113944683	G	A	0.067698	0.011727	7.8104e-09	0.060696	0.19426	0.7547
rs114629175	T	C	0.064998	0.011706	2.8136e-08	0.26994	0.23523	0.2512
rs114711150	T	C	0.073167	0.010318	1.3287e-12	-0.045657	0.10967	0.6772
rs115217511	C	T	0.031054	0.0040105	9.7129e-15	0.0078186	0.044898	0.8618
rs115478735	A	T	0.04864	0.0029579	9.7654e-61	-0.132	0.038233	0.0005557
rs11559564	T	C	0.025674	0.0036162	1.2522e-12	0.094156	0.036121	0.009143
rs11601507	A	C	0.039857	0.004468	4.6583e-19	0.037969	0.054947	0.4896
rs11602458	C	T	0.02596	0.0041078	2.6227e-10	-0.013333	0.04174	0.7494
rs11607757	T	G	0.048996	0.0035613	4.7009e-43	-0.041342	0.036379	0.2558
rs11611029	T	C	0.016357	0.0023158	1.6264e-12	0.020437	0.02902	0.4813
rs116369005	C	G	0.056192	0.0082541	9.9286e-12	-0.24099	0.1576	0.1262
rs11658695	C	G	0.014919	0.0026616	2.0787e-08	0.018447	0.032433	0.5695
rs11670056	C	T	0.025118	0.0043492	7.6839e-09	-0.026639	0.054728	0.6264
rs116798259	A	G	0.043682	0.0076002	9.0643e-09	0.17162	0.082754	0.03809
rs11698868	T	C	0.02262	0.0029444	1.5678e-14	-0.016063	0.028836	0.5775
rs117011309	A	C	0.081196	0.0032096	4.5549e-141	-0.030321	0.039297	0.4404
rs11714389	T	C	0.049821	0.0023634	1.4087e-98	-0.035628	0.024637	0.1481
rs117174308	T	C	0.054009	0.0071975	6.2169e-14	-0.077001	0.071971	0.2847
rs117190276	C	G	0.058374	0.010414	2.0828e-08	-0.060727	0.20291	0.7647
rs117274889	A	G	0.045869	0.0079093	6.6622e-09	-0.064455	0.13061	0.6217
rs11736863	A	G	0.017196	0.0029747	7.4359e-09	-0.024809	0.03085	0.4213
rs117546153	T	A	0.02866	0.0044785	1.5614e-10	0.058595	0.049352	0.2351
rs117643180	A	C	0.060278	0.0072011	5.7527e-17	-0.11555	0.084845	0.1732
rs117809524	T	C	0.027901	0.0050754	3.8603e-08	0.015118	0.070056	0.8291
rs118093992	T	G	0.039013	0.0045836	1.7241e-17	-0.0034947	0.046488	0.9401
rs118128647	A	G	0.08733	0.0091185	1.0031e-21	-0.25941	0.15646	0.09733
rs118187208	A	C	0.053239	0.0086839	8.7547e-10	0.095353	0.1544	0.5369
rs11882796	T	A	0.019512	0.0023038	2.4782e-17	-0.068776	0.028431	0.01556
rs11915472	A	G	0.032795	0.003995	2.2378e-16	0.0037143	0.041746	0.9291
rs11954713	T	G	0.016406	0.0029452	2.5415e-08	-0.038212	0.036765	0.2986
rs11974335	T	G	0.013668	0.0023212	3.9064e-09	-0.014129	0.031672	0.6555
rs11998678	T	C	0.021107	0.0022926	3.3927e-20	0.059733	0.029033	0.03965
rs1200485	G	A	0.03421	0.0022946	2.9839e-50	-0.037306	0.028675	0.1933
rs12046182	T	C	0.017477	0.0028854	1.3894e-09	0.025591	0.033271	0.4418
rs12129745	G	C	0.019747	0.0024435	6.4335e-16	0.025446	0.025033	0.3094
rs12131320	T	C	0.025898	0.0038173	1.1685e-11	-0.019132	0.039788	0.6306
rs12149203	G	C	0.014201	0.0025087	1.5076e-08	0.027279	0.026995	0.3122
rs12154498	C	A	0.019871	0.0032514	9.872e-10	-0.011594	0.034203	0.7346
rs12196673	A	G	0.019479	0.0035345	3.5694e-08	-0.0093067	0.051602	0.8569
rs12197514	C	T	0.014344	0.002403	2.3895e-09	0.021653	0.024593	0.3786
rs12414377	T	C	0.042963	0.0039596	2.0033e-27	-0.033381	0.046732	0.475
rs12463674	G	A	0.022964	0.0024639	1.1696e-20	0.0047962	0.026511	0.8564
rs12500824	A	G	0.015165	0.0023928	2.3313e-10	-0.0040246	0.024197	0.8679
rs12536253	G	C	0.018768	0.0026506	1.4366e-12	-0.040011	0.027252	0.1421
rs12544992	G	C	0.02498	0.0022927	1.2295e-27	0.014117	0.023674	0.551
rs12652119	A	G	0.015677	0.0023296	1.7026e-11	-0.019607	0.031123	0.5287
rs12761993	G	A	0.04553	0.0037691	1.3702e-33	-0.041016	0.039589	0.3002
rs12768517	A	G	0.049523	0.0034906	1.1259e-45	-0.00035995	0.040294	0.9929
rs12774848	C	T	0.01437	0.0024089	2.4442e-09	0.017639	0.031068	0.5702
rs1291212	G	C	0.027688	0.0041828	3.608e-11	0.071534	0.057586	0.2142
rs12935829	G	T	0.021409	0.0024153	7.7502e-19	0.039478	0.034408	0.2512
rs12975366	T	C	0.028162	0.0023338	1.6035e-33	-0.025575	0.029484	0.3857
rs13048365	T	C	0.014287	0.0022915	4.5265e-10	-0.0018527	0.023481	0.9371
rs13072540	A	C	0.014762	0.0023062	1.5485e-10	-0.0010973	0.028766	0.9696
rs13076750	G	A	0.015572	0.0026264	3.051e-09	0.022786	0.03085	0.4602
rs13107325	T	C	0.059284	0.0043514	2.9594e-42	0.082524	0.044426	0.06323
rs13145218	A	G	0.015769	0.0028024	1.8334e-08	0.017208	0.027741	0.535
rs1317493	C	G	0.013636	0.0023362	5.3308e-09	0.01389	0.024038	0.5634
rs13180645	A	G	0.023749	0.0041775	1.3099e-08	-0.0315	0.042431	0.4579
rs13198474	G	A	0.031879	0.0038595	1.4633e-16	-0.095765	0.073551	0.1929
rs132641	G	A	0.026948	0.0030304	6.002e-19	-0.006383	0.041291	0.8771
rs13290451	T	A	0.012915	0.0022949	1.828e-08	0.019944	0.028308	0.4811
rs13294683	T	C	0.032659	0.003801	8.5634e-18	-0.058139	0.057575	0.3126
rs13378477	T	C	0.035031	0.0052053	1.6997e-11	0.083025	0.046801	0.07606
rs13395911	T	A	0.020488	0.0023541	3.2401e-18	0.012831	0.029374	0.6622
rs138420351	C	T	0.074199	0.011749	2.7e-10	-0.39578	0.17094	0.02059
rs138436783	G	A	0.069551	0.008101	9.0881e-18	-0.010506	0.11561	0.9276
rs138808812	A	C	0.036123	0.0064518	2.1589e-08	0.011045	0.087638	0.8997
rs138863868	A	G	0.094005	0.012864	2.7201e-13	0.19221	0.23486	0.4131
rs138868936	G	C	0.053746	0.0090723	3.142e-09	0.29412	0.17334	0.08974
rs139239693	C	G	0.19083	0.010741	1.3728e-70	0.22489	0.16557	0.1744
rs139731528	C	T	0.23381	0.029505	2.2992e-15	-0.11015	0.18235	0.5458
rs139952505	G	GA	0.070814	0.0061046	4.1771e-31	0.044518	0.086601	0.6072
rs140118846	G	A	0.06074	0.0082395	1.6873e-13	-0.035155	0.095764	0.7135
rs140233045	T	C	0.04031	0.0056011	6.1738e-13	0.013351	0.056272	0.8125
rs140541666	T	C	0.084661	0.013011	7.678e-11	0.17735	0.15974	0.2669
rs140684590	G	A	0.044433	0.0052819	4.0394e-17	0.032511	0.079857	0.6839
rs141002016	C	G	0.13727	0.016935	5.2658e-16	-0.13538	0.27409	0.6214
rs141117801	C	T	0.026781	0.0037825	1.4412e-12	-0.0094368	0.052442	0.8572
rs141351422	T	C	0.05616	0.010238	4.1231e-08	0.11817	0.13952	0.397
rs141414463	T	C	0.045881	0.0076594	2.0988e-09	-0.030072	0.077459	0.6978
rs141599192	T	C	0.042274	0.0049374	1.1139e-17	0.046203	0.050766	0.3628
rs1416706	A	G	0.015556	0.0024295	1.5277e-10	0.044146	0.030769	0.1514
rs142154732	CAG	C	0.030759	0.0043571	1.6747e-12	0.045489	0.056991	0.4248
rs143105156	A	T	0.067762	0.010235	3.5777e-11	0.13649	0.12322	0.268
rs143219290	G	C	0.21103	0.016936	1.2517e-35	0.29476	0.32047	0.3577
rs143378550	C	A	0.057123	0.0079662	7.4789e-13	0.17411	0.13134	0.185
rs144272932	C	G	0.082945	0.011061	6.4651e-14	0.00074601	0.19864	0.997
rs144861591	T	C	0.031753	0.0043092	1.7254e-13	0.070571	0.055129	0.2005
rs144934972	G	C	0.083977	0.0088155	1.6427e-21	0.033177	0.15088	0.826
rs145060437	T	A	0.025363	0.0036404	3.2415e-12	-0.090774	0.044195	0.03998
rs145656971	A	G	0.081749	0.011142	2.1869e-13	-0.21506	0.10707	0.04458
rs145973320	C	T	0.026791	0.0048189	2.7055e-08	-0.0041138	0.077048	0.9574
rs1461729	A	G	0.032861	0.0037754	3.2148e-18	-0.029525	0.040563	0.4667
rs146423333	C	T	0.049676	0.0079698	4.579e-10	0.11687	0.077455	0.1313
rs147188217	C	T	0.026971	0.0046368	6.0049e-09	0.050865	0.0648	0.4325
rs147725790	C	T	0.051302	0.0083488	8.0121e-10	0.17982	0.13804	0.1927
rs147842865	G	C	0.042644	0.0069105	6.7953e-10	0.019153	0.10703	0.858
rs147959162	T	C	0.067392	0.0073356	4.0615e-20	-0.11999	0.11605	0.3012
rs148950382	G	T	0.065071	0.010924	2.5739e-09	0.21662	0.14406	0.1327
rs149596687	T	A	0.07821	0.012973	1.6563e-09	-0.21478	0.18119	0.2358
rs149695517	A	G	0.029231	0.0046537	3.3609e-10	-0.057857	0.056711	0.3076
rs149902168	C	A	0.061997	0.0079542	6.4952e-15	0.082631	0.09504	0.3846
rs150641967	T	TGACA	0.061613	0.004414	2.8667e-44	-0.011461	0.063223	0.8561
rs151317190	T	A	0.072861	0.010241	1.1226e-12	-0.34018	0.17495	0.05184
rs152048	T	C	0.026242	0.0040268	7.1844e-11	0.11863	0.042917	0.005706
rs154975	C	T	0.01455	0.0024102	1.5734e-09	0.017953	0.02899	0.5357
rs156109	T	C	0.015361	0.0024992	7.9424e-10	0.016919	0.030477	0.5788
rs1618199	A	G	0.017661	0.0030462	6.733e-09	-0.07518	0.032408	0.02035
rs1658369	G	A	0.013869	0.0025046	3.0737e-08	0.016142	0.030859	0.6009
rs16930370	C	T	0.020026	0.0030373	4.3129e-11	-0.044881	0.030427	0.1402
rs1696360	T	C	0.030331	0.0044411	8.5286e-12	0.038078	0.041972	0.3643
rs16964189	T	C	0.017547	0.0028388	6.3705e-10	-0.032754	0.033209	0.324
rs17027173	A	G	0.015099	0.0027301	3.1925e-08	0.044545	0.028856	0.1227
rs17149611	T	C	0.019661	0.0033716	5.5053e-09	0.072363	0.040603	0.07472
rs17182246	G	C	0.013139	0.0023673	2.8567e-08	0.054633	0.029528	0.06429
rs17219281	A	G	0.03495	0.0038145	5.1004e-20	-0.028075	0.064119	0.6615
rs17236494	C	A	0.018137	0.0025851	2.291e-12	0.012668	0.027913	0.65
rs17258904	A	G	0.017105	0.0025514	2.0305e-11	-0.019267	0.026499	0.4672
rs173539	C	T	0.01472	0.0024262	1.3041e-09	0.0072467	0.024741	0.7696
rs17575870	C	T	0.021298	0.002699	3.0078e-15	0.015593	0.02944	0.5963
rs17576323	T	C	0.017301	0.002872	1.7012e-09	-0.0046319	0.02925	0.8742
rs1760940	C	A	0.020428	0.0026464	1.1739e-14	0.016409	0.033401	0.6232
rs17622517	C	T	0.023946	0.0041769	9.8809e-09	-0.039996	0.061408	0.5148
rs17661585	C	G	0.1342	0.009775	6.9686e-43	-0.20766	0.18858	0.2708
rs17674290	G	T	0.021683	0.0032348	2.0439e-11	0.045162	0.038436	0.24
rs1778792	G	A	0.01432	0.0023172	6.4147e-10	-0.036834	0.02922	0.2075
rs17855739	C	T	0.054731	0.0057392	1.4884e-21	-0.049627	0.050803	0.3286
rs1799777	G	GC	0.023439	0.0035042	2.2509e-11	-0.080691	0.044881	0.07219
rs1799938	A	G	0.022494	0.0035642	2.7715e-10	-0.0012947	0.037377	0.9724
rs1801689	C	A	0.062993	0.0067125	6.3671e-21	-0.055898	0.063113	0.3758
rs1801690	G	C	0.038548	0.0050151	1.5188e-14	-0.042202	0.064248	0.5113
rs1809356	T	C	0.028798	0.0050132	9.2295e-09	0.030628	0.055516	0.5812
rs1809387	T	C	0.014893	0.00268	2.7417e-08	0.054576	0.033163	0.09983
rs182059360	G	C	0.10994	0.017248	1.8455e-10	-0.167	0.30533	0.5844
rs183571611	C	T	0.084578	0.010579	1.2968e-15	-0.056183	0.19256	0.7705
rs184067968	C	A	0.068558	0.0092925	1.6141e-13	0.34764	0.15008	0.02054
rs186168050	T	G	0.086575	0.01304	3.1636e-11	0.048361	0.153	0.7519
rs186242105	G	C	0.08893	0.010448	1.7171e-17	0.16291	0.17357	0.3479
rs188247550	T	C	0.084482	0.010434	5.6646e-16	-0.18443	0.1664	0.2677
rs189592962	T	G	0.056041	0.0091302	8.3634e-10	-0.072486	0.1239	0.5585
rs191667672	C	A	0.018627	0.0033797	3.564e-08	0.11361	0.050546	0.0246
rs1917368	G	T	0.02209	0.0023405	3.8129e-21	-0.024301	0.023997	0.3112
rs192590130	G	A	0.053053	0.0042806	2.867e-35	-0.077208	0.065219	0.2365
rs199991053	G	GT	0.057527	0.006607	3.1347e-18	-0.095872	0.098861	0.3322
rs2021889	T	C	0.030266	0.0029099	2.4808e-25	0.0028749	0.030184	0.9241
rs2070895	G	A	0.019789	0.0027659	8.4115e-13	0.018412	0.032611	0.5723
rs2116942	T	G	0.013257	0.0023865	2.7767e-08	0.010671	0.031042	0.731
rs2137537	T	C	0.024809	0.0023042	4.9846e-27	0.0054428	0.029113	0.8517
rs2138157	C	A	0.018765	0.0023935	4.5179e-15	-0.012408	0.024697	0.6154
rs217184	T	C	0.025541	0.0029019	1.3574e-18	-0.051685	0.029672	0.08153
rs2176455	T	C	0.014452	0.002371	1.0931e-09	0.049245	0.029973	0.1004
rs219015	G	C	0.021893	0.0031538	3.8787e-12	0.032606	0.033461	0.3298
rs2224539	A	T	0.01365	0.0023281	4.541e-09	0.013687	0.028439	0.6303
rs2234962	C	T	0.030716	0.0027714	1.5275e-28	-0.07891	0.029857	0.008219
rs2239222	A	G	0.014113	0.0024145	5.0737e-09	-0.017096	0.028571	0.5496
rs2250264	A	G	0.020613	0.0026618	9.65e-15	0.024241	0.027752	0.3824
rs2256312	G	A	0.01522	0.0023727	1.4121e-10	-0.0083466	0.024081	0.7289
rs2256341	C	T	0.020016	0.0025883	1.0525e-14	-0.014122	0.027368	0.6059
rs2257150	G	T	0.027483	0.0042361	8.7256e-11	-0.035253	0.057034	0.5365
rs2267647	G	A	0.01414	0.0024314	6.0439e-09	-0.011918	0.024617	0.6283
rs2289702	T	C	0.025438	0.0037539	1.2344e-11	0.060132	0.038722	0.1204
rs2291160	G	A	0.017447	0.0023138	4.7007e-14	-0.0265	0.028464	0.3519
rs2297706	A	C	0.019821	0.003033	6.3579e-11	0.081062	0.038163	0.03366
rs231789	T	C	0.013159	0.0022906	9.2142e-09	0.006405	0.023691	0.7869
rs2324154	A	C	0.016491	0.0022903	6.0264e-13	-0.0081442	0.023401	0.7278
rs234051	A	G	0.016731	0.0025329	3.967e-11	0.033741	0.031783	0.2884
rs2356251	G	C	0.034559	0.0054713	2.6817e-10	-0.075211	0.056056	0.1797
rs2367585	T	C	0.028213	0.0025517	2.0628e-28	0.0025276	0.031715	0.9365
rs2376583	T	A	0.021753	0.0022898	2.1111e-21	-0.06046	0.028822	0.03593
rs2450128	G	A	0.027437	0.0032017	1.0452e-17	0.03381	0.036945	0.3601
rs2488108	T	G	0.023481	0.0026154	2.7723e-19	0.0083821	0.032547	0.7968
rs2490288	C	T	0.02323	0.0024332	1.3385e-21	-0.035943	0.025239	0.1544
rs2491438	C	T	0.03584	0.0028444	2.139e-36	0.034416	0.02984	0.2488
rs2511241	C	T	0.027483	0.0044442	6.2566e-10	0.016226	0.049359	0.7424
rs2511402	A	G	0.013888	0.0023223	2.231e-09	0.038709	0.023827	0.1043
rs2516470	G	C	0.02167	0.0024151	2.9078e-19	-0.04188	0.024857	0.09202
rs2523972	C	T	0.021154	0.0022928	2.8163e-20	-0.018027	0.030581	0.5555
rs2541008	C	T	0.01315	0.002393	3.9085e-08	0.039166	0.024796	0.1142
rs2643826	C	T	0.012675	0.0023034	3.7472e-08	-0.068698	0.028618	0.01637
rs267733	A	G	0.019632	0.0031063	2.6202e-10	-0.013012	0.032736	0.691
rs2723152	T	C	0.016601	0.0026071	1.9234e-10	0.0039023	0.026446	0.8827
rs2800290	C	T	0.021203	0.0023262	7.8955e-20	-0.010672	0.02865	0.7095
rs2841532	A	G	0.02695	0.0024759	1.3731e-27	0.0081763	0.025417	0.7477
rs28474857	C	T	0.025859	0.0039815	8.3268e-11	0.040763	0.04259	0.3385
rs28929474	T	C	0.11388	0.0081077	8.3606e-45	-0.012405	0.10624	0.907
rs2910953	A	T	0.030245	0.002653	4.218e-30	-0.0095525	0.02649	0.7184
rs2921973	C	T	0.012845	0.0022879	1.9758e-08	-0.0046712	0.02825	0.8687
rs2924584	A	G	0.022289	0.0023327	1.2446e-21	-0.017244	0.028796	0.5493
rs292578	C	G	0.017064	0.0025845	4.0455e-11	-0.051563	0.026415	0.05094
rs2930191	G	A	0.022481	0.0023841	4.1348e-21	-0.021218	0.029091	0.4658
rs2970869	C	T	0.016699	0.002737	1.0539e-09	0.031261	0.028313	0.2695
rs2980888	T	C	0.025088	0.0024961	9.2037e-24	-0.012162	0.025292	0.6306
rs30386	G	T	0.013644	0.0023013	3.0532e-09	-0.025133	0.023792	0.2908
rs3094627	T	C	0.053767	0.0032211	1.5832e-62	-0.0061253	0.038587	0.8739
rs3116991	G	A	0.01844	0.0023505	4.3354e-15	0.0055461	0.028187	0.844
rs3117581	A	G	0.069742	0.0033427	1.3041e-96	-0.052025	0.057861	0.3686
rs3129682	C	T	0.047738	0.0034831	9.68e-43	0.03433	0.06689	0.6078
rs3130506	G	A	0.024366	0.0023666	7.4082e-25	-0.0043596	0.024572	0.8592
rs313839	G	C	0.023548	0.0031061	3.4342e-14	-0.060597	0.03332	0.06896
rs3176320	A	G	0.013416	0.0024492	4.3169e-08	-0.017363	0.028929	0.5484
rs3184504	T	C	0.019007	0.0022875	9.6717e-17	-0.03055	0.028979	0.2918
rs3185057	G	A	0.025218	0.0043261	5.576e-09	0.01619	0.041467	0.6962
rs33204	C	T	0.013992	0.0022994	1.1664e-09	-0.016016	0.023628	0.4979
rs333947	G	A	0.046906	0.0032045	1.6793e-48	0.00021196	0.041843	0.996
rs34032182	C	CA	0.018897	0.0024364	8.7755e-15	-0.081637	0.031756	0.01015
rs34241178	A	AG	0.021204	0.0023264	7.9247e-20	0.0080854	0.030123	0.7884
rs34550195	C	CT	0.038513	0.0056192	7.2026e-12	-0.049808	0.059736	0.4044
rs34656207	T	C	0.055141	0.0024349	1.834e-113	-0.039538	0.047677	0.4069
rs34709546	A	G	0.023674	0.0043214	4.2993e-08	0.045629	0.073437	0.5344
rs34767236	G	A	0.01424	0.0023616	1.6404e-09	0.013172	0.025252	0.6019
rs34832585	C	T	0.044908	0.0035645	2.1816e-36	-0.052999	0.065472	0.4182
rs34929649	C	T	0.02469	0.0024251	2.4385e-24	0.0059881	0.024834	0.8095
rs35160301	C	A	0.061218	0.003592	4.1972e-65	-0.010697	0.045675	0.8148
rs35186354	T	C	0.029799	0.0048359	7.1868e-10	0.048913	0.049127	0.3194
rs351978	G	A	0.014973	0.0023511	1.9074e-10	-0.0076188	0.032312	0.8136
rs35388680	C	CA	0.024261	0.0023289	2.0871e-25	0.040357	0.030766	0.1896
rs35532684	T	C	0.023511	0.0038064	6.5492e-10	-0.092298	0.058347	0.1137
rs35833803	AT	A	0.019177	0.0032094	2.299e-09	-0.083925	0.043397	0.05313
rs35925831	G	GA	0.0313	0.005547	1.675e-08	-0.080785	0.062204	0.194
rs36055159	G	A	0.023859	0.0025518	8.8252e-21	0.0258	0.03399	0.4478
rs36086195	T	C	0.031625	0.0023183	2.3367e-42	-0.0045301	0.023819	0.8492
rs362522	T	C	0.015494	0.0027257	1.3139e-08	0.0078893	0.027375	0.7732
rs364585	A	G	0.012936	0.0023396	3.2225e-08	-0.014117	0.024566	0.5655
rs367885457	C	CCTAT	0.11479	0.016509	3.5869e-12	-0.074052	0.29091	0.7991
rs368746845	A	G	0.017253	0.0029331	4.0541e-09	-0.0011684	0.03762	0.9752
rs369705328	C	G	0.15884	0.0034644	1e-200	-0.02071	0.051933	0.69
rs371033307	A	AAGG	0.015033	0.0024435	7.6442e-10	0.040565	0.03201	0.2051
rs371960809	A	T	0.017074	0.0029084	4.3452e-09	-0.0042356	0.035345	0.9046
rs3731714	C	T	0.013623	0.0024614	3.1188e-08	0.020618	0.031563	0.5136
rs3748576	G	A	0.013769	0.0023499	4.6416e-09	-0.041514	0.029185	0.1549
rs3759526	C	T	0.024985	0.0043401	8.5857e-09	0.044015	0.041455	0.2883
rs376877	C	G	0.020798	0.0029774	2.8484e-12	-0.031803	0.032744	0.3314
rs3798232	C	T	0.018358	0.0023338	3.6692e-15	-0.024053	0.023913	0.3145
rs3814420	T	C	0.026893	0.0046644	8.1403e-09	0.0049655	0.049404	0.9199
rs3819170	A	G	0.023776	0.0029008	2.4885e-16	0.039415	0.028706	0.1697
rs3822939	A	G	0.01399	0.0022933	1.0586e-09	-0.042815	0.02872	0.136
rs384059	G	A	0.018061	0.002797	1.0677e-10	-0.0036832	0.032967	0.911
rs3842	T	C	0.018366	0.0032906	2.3873e-08	-0.0054136	0.033563	0.8719
rs3842198	A	AGAGCGGCCCCGCTCCGGT	0.024087	0.0023345	5.9057e-25	0.046725	0.030256	0.1225
rs3843467	T	G	0.016422	0.0028503	8.3374e-09	-0.018014	0.028423	0.5262
rs3849772	T	C	0.032924	0.0059691	3.4769e-08	-0.0284	0.081712	0.7282
rs3850543	A	G	0.019169	0.0023775	7.4868e-16	-0.0046359	0.029973	0.8771
rs3850625	G	A	0.027653	0.0035343	5.1321e-15	-0.003272	0.03723	0.93
rs3873380	T	C	0.032706	0.0025254	2.3712e-38	0.025114	0.025297	0.3208
rs3928773	C	T	0.027274	0.0029056	6.229e-21	0.002187	0.035318	0.9506
rs3948593	T	C	0.018623	0.0031307	2.7081e-09	0.033143	0.040884	0.4176
rs41158	A	G	0.018561	0.0022891	5.157e-16	0.0060874	0.028145	0.8288
rs41268884	G	A	0.023705	0.0033054	7.4218e-13	0.027185	0.034836	0.4352
rs41289333	T	C	0.083525	0.011025	3.5653e-14	-0.15699	0.13958	0.2607
rs41289620	T	C	0.12101	0.010413	3.2722e-31	-0.036309	0.12838	0.7773
rs4135247	G	A	0.018979	0.002317	2.5977e-16	-0.01552	0.028498	0.586
rs426357	A	G	0.02413	0.0024793	2.2054e-22	-0.064707	0.031332	0.0389
rs4299376	T	G	0.01733	0.0024442	1.3421e-12	-0.0053911	0.02554	0.8328
rs4362823	A	G	0.01342	0.0023592	1.2823e-08	0.0364	0.029719	0.2206
rs4412566	A	G	0.014269	0.0025362	1.8433e-08	0.040454	0.031748	0.2026
rs4423123	T	G	0.046353	0.0025068	2.6472e-76	0.044894	0.03306	0.1745
rs4447485	C	T	0.018141	0.0031439	7.9304e-09	0.022973	0.031756	0.4694
rs4492899	A	G	0.020792	0.0024812	5.3291e-17	-0.038786	0.025559	0.1291
rs4511593	C	T	0.015069	0.0024017	3.512e-10	-0.015069	0.024654	0.541
rs4520576	G	A	0.014866	0.00238	4.2121e-10	-0.017958	0.025036	0.4732
rs4543559	A	G	0.013409	0.002334	9.1958e-09	0.014206	0.024779	0.5664
rs4551191	G	C	0.017612	0.0024345	4.6878e-13	-0.0057322	0.02513	0.8196
rs45579031	G	A	0.0486	0.0044377	6.5909e-28	-0.046388	0.052984	0.3813
rs4576718	T	C	0.023155	0.0030322	2.2433e-14	-0.020466	0.03178	0.5196
rs4587208	G	A	0.015294	0.0026046	4.3055e-09	-0.004034	0.032483	0.9012
rs4681688	A	G	0.020018	0.0025723	7.1377e-15	-0.043727	0.032135	0.1736
rs4688739	G	A	0.022161	0.0037749	4.349e-09	-0.017017	0.053942	0.7524
rs4703902	A	G	0.016978	0.0023896	1.2053e-12	0.048238	0.028728	0.09312
rs4748380	C	T	0.030134	0.0036615	1.8791e-16	-0.031394	0.045449	0.4897
rs4804395	G	A	0.016959	0.0026433	1.4028e-10	0.10945	0.033639	0.001139
rs4822983	C	T	0.016915	0.0024384	4.0183e-12	0.008337	0.025422	0.7429
rs4835265	A	C	0.040049	0.0031289	1.6832e-37	0.015389	0.031494	0.6251
rs4840513	G	T	0.024742	0.0023402	4.0216e-26	0.091637	0.028927	0.001535
rs4845860	G	A	0.015249	0.0025548	2.3894e-09	-0.042471	0.03176	0.1811
rs4851389	T	C	0.01673	0.0023241	6.0908e-13	0.064031	0.045864	0.1627
rs4880197	A	G	0.015541	0.0026724	6.051e-09	0.010272	0.036007	0.7754
rs4905179	G	A	0.016741	0.002827	3.1843e-09	-0.033756	0.036174	0.3507
rs4910832	T	C	0.019547	0.0035178	2.7531e-08	-0.068195	0.04228	0.1068
rs4937122	T	G	0.030196	0.0043629	4.4893e-12	0.040895	0.042335	0.3341
rs4940691	T	G	0.034947	0.0028438	1.0543e-34	-0.014178	0.028939	0.6242
rs4945157	A	G	0.01386	0.0023267	2.5765e-09	-0.015295	0.030792	0.6194
rs4951159	C	G	0.027552	0.0040519	1.05e-11	-0.065679	0.054074	0.2245
rs4952941	C	G	0.01486	0.0023023	1.0887e-10	0.0092793	0.028342	0.7434
rs4955721	T	A	0.023293	0.003161	1.7259e-13	0.015374	0.042148	0.7153
rs500802	T	C	0.017124	0.0024779	4.8384e-12	0.045005	0.030942	0.1458
rs503581	G	A	0.049523	0.0038653	1.4309e-37	0.0098349	0.047813	0.837
rs508196	C	T	0.083652	0.002312	1e-200	0.028893	0.02853	0.3112
rs5112	G	C	0.019131	0.0024532	6.2862e-15	0.026872	0.030842	0.3836
rs523206	C	T	0.014698	0.0025169	5.2405e-09	-0.020428	0.032031	0.5236
rs533967762	C	CA	0.10032	0.013677	2.2278e-13	0.45576	0.23273	0.05019
rs538463	T	G	0.01746	0.0023113	4.2148e-14	0.066412	0.029362	0.02371
rs540730	T	C	0.030804	0.0026497	3.1079e-31	-0.0083616	0.028635	0.7703
rs55718586	AT	A	0.013411	0.0023485	1.1288e-08	-0.0049836	0.030738	0.8712
rs55825484	G	A	0.031242	0.0029172	9.2462e-27	-0.01864	0.035459	0.5991
rs55834529	A	G	0.039088	0.0036248	4.1612e-27	-0.059669	0.066081	0.3665
rs55903812	C	A	0.020962	0.0024883	3.6558e-17	0.02876	0.02565	0.2622
rs559220724	C	A	0.083692	0.012814	6.5358e-11	-0.14587	0.24432	0.5505
rs55953331	G	A	0.017959	0.0032595	3.5972e-08	-0.01573	0.044645	0.7246
rs560887	T	C	0.021445	0.0024938	8.0352e-18	-0.024674	0.032022	0.441
rs56280142	T	C	0.057495	0.010527	4.7248e-08	-0.01985	0.1344	0.8826
rs56402041	A	G	0.028414	0.004015	1.4758e-12	-0.0027828	0.04047	0.9452
rs564681879	A	T	0.05121	0.0093397	4.1835e-08	0.088088	0.12353	0.4758
rs57194834	T	TG	0.020588	0.0028728	7.7056e-13	-0.061953	0.039802	0.1196
rs57326119	GGCT	G	0.019011	0.0031482	1.5546e-09	0.012582	0.046662	0.7874
rs5764058	G	A	0.024616	0.0027352	2.2771e-19	-0.046135	0.039597	0.244
rs57795290	A	G	0.019207	0.0027007	1.1488e-12	-0.0040794	0.028447	0.886
rs57909886	C	T	0.018732	0.0022915	2.9866e-16	0.0018169	0.023654	0.9388
rs582045	C	T	0.01857	0.0029745	4.2972e-10	0.011887	0.035465	0.7375
rs58869566	G	A	0.01455	0.0024081	1.5229e-09	-0.0057183	0.031071	0.854
rs59255182	C	T	0.013859	0.0023289	2.6664e-09	0.072888	0.028604	0.01083
rs59506038	G	C	0.033585	0.0054115	5.4292e-10	0.01014	0.06425	0.8746
rs6018185	C	T	0.013383	0.002344	1.1343e-08	-0.0037093	0.028593	0.8968
rs60448371	CAT	C	0.017168	0.0029184	4.0356e-09	-0.007023	0.037256	0.8505
rs6081995	A	G	0.014478	0.0023472	6.918e-10	0.025436	0.024264	0.2945
rs6088519	C	T	0.014642	0.0025496	9.3094e-09	0.036583	0.02559	0.1528
rs6090040	A	C	0.012994	0.0023008	1.6289e-08	-0.049866	0.028793	0.08329
rs61074241	C	T	0.014723	0.0026391	2.4244e-08	-0.0024035	0.027317	0.9299
rs61740705	G	A	0.016068	0.0028534	1.7911e-08	-0.050367	0.030166	0.09499
rs61754230	T	C	0.052457	0.0081863	1.4768e-10	-0.020626	0.087359	0.8133
rs61804205	C	T	0.058109	0.0037292	1.0041e-54	0.006088	0.038585	0.8746
rs61839262	G	A	0.036037	0.0062974	1.0509e-08	-0.056727	0.06561	0.3872
rs61910685	T	C	0.078369	0.010735	2.8731e-13	0.013418	0.1553	0.9311
rs61937595	C	T	0.024577	0.0039754	6.3275e-10	-0.020396	0.057959	0.7249
rs62016850	A	C	0.015389	0.0023949	1.3165e-10	0.00044763	0.025067	0.9858
rs62088544	G	A	0.019027	0.0034451	3.3376e-08	-0.009296	0.042136	0.8254
rs62135450	T	G	0.018379	0.0024043	2.1059e-14	0.0076356	0.028704	0.7902
rs62165726	C	A	0.036283	0.0059632	1.1705e-09	-0.057888	0.057624	0.3151
rs62402390	T	C	0.017204	0.0030219	1.2481e-08	0.021347	0.029435	0.4683
rs62440462	C	T	0.014583	0.0026098	2.3038e-08	0.019892	0.035473	0.575
rs62520290	G	A	0.01731	0.0029725	5.7675e-09	0.013019	0.029139	0.655
rs62544382	T	G	0.030088	0.0023294	3.6996e-38	0.0024684	0.028734	0.9315
rs62576042	T	C	0.017945	0.0029624	1.3839e-09	0.032009	0.040869	0.4335
rs631408	C	T	0.018267	0.0023606	1.0121e-14	0.00411	0.023963	0.8638
rs6432802	G	C	0.01487	0.0023324	1.8261e-10	-0.0068324	0.023924	0.7752
rs6495171	G	A	0.020776	0.0034748	2.2495e-09	0.069896	0.042286	0.09834
rs6547692	G	A	0.019841	0.0023014	6.6587e-18	-0.017245	0.023791	0.4685
rs656933	A	G	0.021054	0.0023166	1.0092e-19	-0.020444	0.024362	0.4014
rs657801	C	T	0.014032	0.002467	1.2888e-08	0.032464	0.031811	0.3075
rs6602909	C	T	0.019194	0.0024439	4.044e-15	0.0073805	0.029217	0.8006
rs662138	C	G	0.017754	0.0029266	1.3082e-09	-0.0031005	0.030815	0.9199
rs6670541	A	G	0.058467	0.010286	1.3176e-08	0.1467	0.1967	0.4558
rs6674544	A	G	0.013344	0.0023395	1.1711e-08	0.0076335	0.030934	0.8051
rs6685495	A	G	0.019466	0.0029403	3.5821e-11	0.0036324	0.034012	0.9149
rs6688625	T	C	0.025318	0.003001	3.2791e-17	0.043893	0.031571	0.1644
rs6700900	G	A	0.017725	0.002564	4.7538e-12	-0.0093635	0.032452	0.7729
rs6734238	A	G	0.022655	0.0023292	2.3407e-22	-0.015334	0.023818	0.5197
rs68096005	G	C	0.020946	0.0026209	1.3337e-15	-0.014822	0.032031	0.6435
rs6815309	C	T	0.016591	0.0022913	4.4726e-13	-0.0055864	0.023443	0.8117
rs6866298	T	C	0.019921	0.0026519	5.8419e-14	-0.024432	0.032723	0.4553
rs688209	T	G	0.016377	0.0028737	1.2065e-08	0.010235	0.029623	0.7297
rs6910879	G	A	0.042193	0.0041569	3.3397e-24	-0.1646	0.093638	0.07878
rs6916318	T	A	0.015895	0.0022965	4.4808e-12	-0.012372	0.023727	0.6021
rs7018885	T	C	0.022617	0.0026444	1.2067e-17	-0.032296	0.032577	0.3215
rs7068266	T	G	0.022475	0.0032518	4.803e-12	0.020379	0.040581	0.6155
rs7089755	T	G	0.018788	0.0033721	2.5242e-08	-0.016245	0.035029	0.6428
rs71084485	AC	A	0.017136	0.0028649	2.2162e-09	0.028905	0.036547	0.429
rs71352617	AT	A	0.019661	0.003302	2.6168e-09	-0.04679	0.044575	0.2939
rs71565360	T	C	0.029749	0.0038199	6.8399e-15	-0.043537	0.052154	0.4038
rs71614613	A	G	0.027346	0.0043508	3.276e-10	-0.012875	0.053081	0.8084
rs7189522	T	C	0.02132	0.0025707	1.1047e-16	0.028815	0.025751	0.2632
rs71940731	A	ACATT	0.038248	0.0052519	3.2783e-13	-0.015662	0.06583	0.8119
rs7199358	A	G	0.020908	0.003373	5.7013e-10	-0.028798	0.042244	0.4954
rs7209484	C	T	0.01841	0.0026821	6.7129e-12	0.0089948	0.035268	0.7987
rs7250175	C	T	0.023301	0.0023327	1.7172e-23	-0.019557	0.030891	0.5267
rs72683923	T	C	0.10198	0.0081402	5.3391e-36	0.068922	0.13252	0.603
rs7274213	G	A	0.013604	0.0024751	3.8769e-08	0.022509	0.025445	0.3764
rs72782510	G	A	0.041769	0.0049522	3.3407e-17	0.01713	0.073147	0.8148
rs72823016	T	C	0.021291	0.0033987	3.748e-10	-0.022398	0.038092	0.5565
rs72972650	C	T	0.036598	0.0056662	1.0557e-10	-0.023745	0.064127	0.7112
rs73045269	T	C	0.027493	0.0030458	1.7793e-19	-0.064325	0.045991	0.1619
rs73191188	G	A	0.015339	0.0023974	1.5733e-10	8.8332e-05	0.029566	0.9976
rs73465029	G	C	0.017176	0.003013	1.1956e-08	0.03517	0.030063	0.2421
rs73550818	A	C	0.037864	0.004839	5.1013e-15	0.049695	0.046126	0.2813
rs73711267	C	G	0.014973	0.0026696	2.0415e-08	0.035835	0.027408	0.191
rs738409	G	C	0.10022	0.0027688	1e-200	-0.054549	0.034351	0.1123
rs738410	T	C	0.020996	0.0023413	3.0464e-19	0.030416	0.034403	0.3766
rs7422195	G	A	0.013184	0.002375	2.8414e-08	0.015968	0.024487	0.5143
rs7430935	T	C	0.013545	0.0024733	4.3401e-08	0.027063	0.032901	0.4108
rs74647080	G	C	0.089188	0.0052683	2.9127e-64	-0.084689	0.06879	0.2183
rs7479922	A	G	0.013675	0.002328	4.2572e-09	-0.028069	0.030982	0.3649
rs74852778	C	T	0.060845	0.01042	5.2544e-09	-0.014007	0.13308	0.9162
rs75098626	A	G	0.066962	0.005536	1.1278e-33	-0.0013306	0.066649	0.9841
rs75126743	C	T	0.089031	0.014716	1.4514e-09	-0.066753	0.26403	0.8004
rs75139799	C	T	0.018519	0.00331	2.2095e-08	-0.010049	0.04603	0.8272
rs75232068	C	G	0.045511	0.0079393	9.9168e-09	0.084577	0.084753	0.3183
rs75303800	C	A	0.027539	0.0039033	1.7251e-12	-0.0090358	0.047212	0.8482
rs754465	A	C	0.019953	0.0023296	1.0846e-17	-0.0010385	0.028767	0.9712
rs7558938	A	G	0.013489	0.002327	6.7799e-09	0.0091551	0.028456	0.7477
rs75592015	T	C	0.027789	0.0049128	1.5466e-08	0.056272	0.05085	0.2685
rs7573066	C	T	0.028786	0.0051751	2.6647e-08	0.0035155	0.062118	0.9549
rs7577691	T	A	0.014057	0.0023491	2.1818e-09	0.024205	0.02889	0.4021
rs75908018	A	C	0.019749	0.0033408	3.3955e-09	0.028832	0.035541	0.4172
rs7612234	G	A	0.021786	0.0025242	6.1002e-18	0.042475	0.026626	0.1107
rs76135417	A	C	0.071963	0.010708	1.8132e-11	-0.18534	0.21393	0.3863
rs76580947	G	C	0.023274	0.0040719	1.0935e-08	0.089938	0.051569	0.08115
rs76808401	C	A	0.07301	0.0089457	3.3204e-16	0.0017773	0.090967	0.9844
rs7694290	T	C	0.01498	0.0023864	3.4507e-10	0.0029436	0.025283	0.9073
rs77030766	A	G	0.064809	0.010843	2.2775e-09	-0.13791	0.13443	0.3049
rs77344301	A	C	0.027465	0.0040888	1.8573e-11	0.018889	0.04858	0.6974
rs7753558	C	A	0.017674	0.0023905	1.4332e-13	-0.034495	0.029294	0.239
rs7758845	A	C	0.022212	0.0025682	5.2255e-18	-0.023078	0.026385	0.3818
rs77849807	G	A	0.058428	0.009181	1.9676e-10	0.0057762	0.10495	0.9561
rs77952637	C	T	0.026029	0.0031523	1.4997e-16	-0.010239	0.036562	0.7794
rs7824202	C	T	0.016341	0.0029713	3.8074e-08	0.036801	0.039711	0.3541
rs78274108	G	A	0.026271	0.0035926	2.6288e-13	0.0066383	0.050959	0.8964
rs78374314	T	C	0.039989	0.0053791	1.0544e-13	-0.0096014	0.074978	0.8981
rs78512510	G	A	0.033417	0.0060657	3.6089e-08	0.050169	0.066588	0.4512
rs78648081	G	A	0.082425	0.0121	9.6375e-12	-0.12682	0.22296	0.5695
rs7911114	T	A	0.038361	0.0029091	1.0702e-39	-0.02024	0.039384	0.6073
rs79195767	T	A	0.056238	0.0072131	6.3788e-15	-0.20284	0.07803	0.009336
rs7925155	C	G	0.018723	0.0026658	2.1694e-12	0.019146	0.032571	0.5567
rs79287178	G	A	0.087394	0.006895	8.3023e-37	-0.23096	0.096242	0.01641
rs79412885	G	A	0.034729	0.004438	5.0773e-15	-0.089371	0.065859	0.1748
rs79564131	C	G	0.081231	0.0097971	1.1237e-16	-0.25462	0.15167	0.09321
rs79645609	G	A	0.060083	0.010248	4.5592e-09	0.1376	0.18312	0.4524
rs80008789	C	G	0.051941	0.0090689	1.0209e-08	-0.11084	0.095094	0.2438
rs80028868	T	G	0.037222	0.0063008	3.476e-09	0.023051	0.06636	0.7283
rs80030866	T	C	0.015416	0.0027438	1.9273e-08	0.084855	0.034887	0.015
rs80066701	T	A	0.035269	0.0040367	2.4021e-18	-0.026614	0.059657	0.6555
rs8011264	A	T	0.015797	0.0025864	1.0122e-09	0.032915	0.032893	0.317
rs8022640	G	A	0.014165	0.0024393	6.3777e-09	-0.0031962	0.030151	0.9156
rs8045630	C	T	0.015248	0.0024258	3.2645e-10	0.01117	0.030106	0.7106
rs8053436	A	G	0.013937	0.0023892	5.4389e-09	0.020437	0.024334	0.401
rs8067305	G	A	0.015104	0.0023224	7.8591e-11	0.01735	0.028765	0.5464
rs8106439	T	C	0.014041	0.0024002	4.9154e-09	0.037717	0.028828	0.1908
rs8139810	A	G	0.01413	0.0023677	2.4083e-09	0.05919	0.031257	0.05827
rs8176686	C	T	0.017665	0.0023534	6.095e-14	-0.077235	0.032115	0.01617
rs842774	T	C	0.015865	0.0028462	2.49e-08	-0.020148	0.02835	0.4773
rs854802	A	G	0.014856	0.0026412	1.8587e-08	-0.0077699	0.026596	0.7702
rs868876	A	T	0.021	0.0024998	4.451e-17	-0.021882	0.025804	0.3964
rs876435	G	A	0.019184	0.0023437	2.7232e-16	-0.021422	0.028394	0.4506
rs893349	T	C	0.013708	0.002318	3.348e-09	-0.030797	0.028805	0.285
rs900400	C	T	0.012891	0.0023392	3.5776e-08	0.012081	0.02408	0.6159
rs916888	T	C	0.02147	0.0026507	5.5294e-16	0.077726	0.027735	0.005072
rs9266627	G	A	0.019756	0.0024057	2.1783e-16	-0.051062	0.030737	0.09666
rs9270551	G	A	0.035717	0.0024229	3.6186e-49	-0.014353	0.034037	0.6733
rs9274678	A	G	0.072047	0.0031606	6.1504e-115	-0.023517	0.044524	0.5974
rs9275601	C	T	0.019351	0.0023092	5.3152e-17	-0.010959	0.023675	0.6435
rs9318187	G	T	0.016364	0.0023195	1.7296e-12	-0.0031087	0.028387	0.9128
rs9367926	C	G	0.01947	0.0030432	1.5781e-10	-0.00053756	0.036709	0.9883
rs9394282	G	C	0.029386	0.0034229	9.1243e-18	0.012333	0.035433	0.7278
rs9469911	G	A	0.019243	0.0032903	4.9676e-09	0.075287	0.03319	0.02331
rs9472134	A	T	0.013212	0.0023148	1.1462e-08	-0.034062	0.02958	0.2495
rs954439	T	A	0.013073	0.0022947	1.2187e-08	0.030379	0.023573	0.1975
rs9574658	C	G	0.017276	0.0026116	3.7167e-11	0.04457	0.034248	0.1931
rs9604045	T	G	0.020026	0.0027513	3.3794e-13	-0.021417	0.035388	0.545
rs9616810	T	C	0.015916	0.0027614	8.2364e-09	0.0080377	0.029271	0.7836
rs964184	G	C	0.036006	0.0033743	1.4119e-26	0.039746	0.032306	0.2186
rs9663238	G	A	0.024182	0.0024872	2.4321e-22	0.0061814	0.024744	0.8027
rs9843872	A	G	0.025411	0.0043962	7.4659e-09	-0.034046	0.055208	0.5374
rs9958792	T	C	0.016334	0.0029814	4.29e-08	0.011506	0.028842	0.6899
rs998584	A	C	0.017979	0.002294	4.6119e-15	0.010524	0.023636	0.6561

## Sheet: Table_S7_ALT
SNP	effect_allele.exposure	other_allele.exposure	beta.exposure	se.exposure	pval.exposure	beta.outcome	se.outcome	pval.outcome
rs1002436	G	A	0.015453	0.0022475	6.177e-12	-0.0067495	0.023906	0.7777
rs1005980	G	C	0.014863	0.0022429	3.4401e-11	-0.039859	0.029128	0.1712
rs10064506	C	A	0.015853	0.0025994	1.071e-09	0.0082478	0.035394	0.8157
rs10075805	A	G	0.027586	0.0024882	1.4701e-28	0.011216	0.02676	0.6751
rs10097671	T	C	0.029246	0.0041239	1.3259e-12	-0.02648	0.047955	0.5808
rs10148309	C	T	0.024475	0.0031496	7.8314e-15	-0.010316	0.03252	0.7511
rs10208627	T	G	0.013288	0.0022627	4.2947e-09	-0.01365	0.023517	0.5616
rs10216539	A	G	0.01763	0.0031365	1.9008e-08	0.088726	0.042768	0.03803
rs10264306	G	A	0.021935	0.0028158	6.7306e-15	-0.027985	0.032275	0.3859
rs10420309	A	G	0.013085	0.0022604	7.0952e-09	0.032781	0.029357	0.2641
rs10430531	C	T	0.028539	0.0025553	5.8766e-29	-0.049524	0.032816	0.1313
rs1045020	C	T	0.018361	0.0033403	3.868e-08	0.10515	0.038325	0.006079
rs1046271	A	C	0.014221	0.0022451	2.3858e-10	-0.0052457	0.029578	0.8592
rs1047912	C	T	0.015349	0.0024271	2.5524e-10	-0.01994	0.026261	0.4477
rs10532135	CATTT	C	0.018748	0.0023195	6.3646e-16	0.0075667	0.031278	0.8088
rs10765655	G	A	0.033333	0.0023547	1.7722e-45	-0.0096918	0.0297	0.7442
rs1077834	T	C	0.020013	0.0027044	1.3647e-13	0.0022187	0.027569	0.9359
rs10787429	T	C	0.026836	0.0025165	1.5174e-26	-0.0066029	0.032147	0.8373
rs10788578	C	T	0.015137	0.0025546	3.1203e-09	-0.024931	0.026859	0.3533
rs10833712	G	T	0.015987	0.0022728	2.0064e-12	-0.0053034	0.029921	0.8593
rs10841520	C	T	0.020371	0.0028113	4.2993e-13	0.072418	0.037179	0.05144
rs10864895	G	A	0.013126	0.0023066	1.2681e-08	0.0085398	0.024385	0.7262
rs10949830	C	G	0.020474	0.0031263	5.8098e-11	-0.10584	0.036499	0.003733
rs10971930	C	T	0.020685	0.0033561	7.124e-10	-0.0030182	0.035207	0.9317
rs10982275	A	T	0.01331	0.0022703	4.557e-09	-0.010132	0.028762	0.7246
rs11009903	C	G	0.013732	0.0024919	3.577e-08	-0.0040121	0.025876	0.8768
rs11066320	A	G	0.017659	0.0022668	6.7087e-15	-0.012915	0.030336	0.6703
rs11070802	A	G	0.01376	0.0023011	2.2374e-09	-0.014929	0.028979	0.6064
rs111269685	G	A	0.021087	0.0037743	2.3115e-08	-0.074333	0.047525	0.1178
rs11129744	G	A	0.014956	0.0022443	2.6676e-11	0.035347	0.023795	0.1374
rs111470088	C	A	0.056151	0.0090456	5.3852e-10	0.033458	0.065107	0.6073
rs11188888	T	C	0.017538	0.0024942	2.0437e-12	0.01524	0.030807	0.6208
rs11190125	G	A	0.020418	0.0036644	2.5212e-08	0.014295	0.045448	0.7531
rs112352779	G	A	0.021084	0.0038384	3.9583e-08	0.020554	0.040718	0.6137
rs11250160	G	A	0.01811	0.0022367	5.6674e-16	0.031899	0.023611	0.1767
rs112574791	G	A	0.20964	0.0098894	1.1442e-99	0.023376	0.14544	0.8723
rs112609566	T	G	0.019918	0.0035587	2.1813e-08	-0.085907	0.052152	0.09951
rs112624357	G	T	0.015455	0.0022594	7.9132e-12	-0.0081988	0.030066	0.7851
rs11264283	A	G	0.01274	0.0022635	1.823e-08	-0.0036101	0.028473	0.8991
rs112661700	A	G	0.036752	0.0059919	8.5934e-10	-0.013194	0.082054	0.8722
rs1131017	G	C	0.015756	0.0022576	2.9715e-12	0.030902	0.024366	0.2047
rs11338159	TC	T	0.013437	0.0023526	1.1213e-08	0.040089	0.030667	0.1911
rs113430138	C	T	0.04541	0.0052674	6.6729e-18	0.0095424	0.064145	0.8817
rs113457747	T	A	0.23409	0.020033	1.5402e-31	0.074046	0.10392	0.4762
rs113635360	A	G	0.047956	0.0086813	3.3148e-08	0.016558	0.1053	0.8751
rs11407151	TA	T	0.018095	0.002378	2.7571e-14	0.021021	0.03224	0.5144
rs114126070	C	T	0.059015	0.010464	1.703e-08	-0.11793	0.10195	0.2474
rs114165349	C	G	0.086131	0.0074161	3.5427e-31	0.20013	0.086145	0.02017
rs114174182	T	C	0.022036	0.0039389	2.2157e-08	-0.015195	0.05455	0.7806
rs115305428	G	T	0.07234	0.011733	7.0311e-10	-0.22065	0.14352	0.1242
rs115445558	C	G	0.036703	0.0045274	5.2164e-16	-0.027895	0.047474	0.5568
rs11601507	A	C	0.042383	0.0043637	2.684e-22	0.037969	0.054947	0.4896
rs11621792	T	C	0.016416	0.0022573	3.5472e-13	0.0033832	0.029308	0.9081
rs11657440	C	T	0.023922	0.0022684	5.3593e-26	0.022726	0.028897	0.4316
rs11666906	G	A	0.026234	0.0025606	1.2512e-24	0.01512	0.026942	0.5747
rs116860632	A	G	0.068274	0.0083911	4.0836e-16	-0.012216	0.083599	0.8838
rs11688682	G	C	0.014465	0.0026012	2.6888e-08	0.074205	0.036217	0.04047
rs11690879	C	T	0.013534	0.0023873	1.4353e-08	0.021475	0.025685	0.4031
rs117143374	T	C	0.021768	0.0032115	1.2189e-11	0.0067411	0.042879	0.8751
rs11727676	C	T	0.025688	0.0037847	1.1445e-11	-0.034097	0.040531	0.4002
rs117314588	T	C	0.087178	0.013079	2.6404e-11	0.092528	0.23351	0.6919
rs117535951	G	A	0.057035	0.0065476	3.0296e-18	-0.029314	0.08297	0.7239
rs117567558	G	T	0.030845	0.0045838	1.7101e-11	0.017346	0.073653	0.8138
rs117643180	A	C	0.065318	0.0070346	1.623e-20	-0.11555	0.084845	0.1732
rs11774455	T	G	0.027441	0.0036527	5.8219e-14	0.0042723	0.050616	0.9327
rs11775993	C	T	0.02242	0.0024466	5.0399e-20	0.063288	0.034336	0.0653
rs11776397	T	C	0.013242	0.0023789	2.5982e-08	0.018699	0.032857	0.5693
rs117899685	C	T	0.030318	0.0047039	1.1553e-10	-0.021067	0.055545	0.7045
rs11895632	A	T	0.012985	0.0022896	1.4204e-08	0.028381	0.024337	0.2436
rs11897681	A	C	0.016142	0.0027613	5.0445e-09	-0.0059463	0.029086	0.838
rs11909745	G	A	0.026479	0.0035269	6.0218e-14	-0.011707	0.041265	0.7766
rs1200333	T	C	0.012694	0.002291	3.0112e-08	-0.0041025	0.028594	0.8859
rs12129745	G	C	0.013221	0.0023871	3.0484e-08	0.025446	0.025033	0.3094
rs12140153	G	T	0.021228	0.0038898	4.8334e-08	0.035512	0.060412	0.5566
rs12147688	T	G	0.014263	0.00257	2.8623e-08	-0.023974	0.034203	0.4834
rs12192041	T	C	0.017538	0.0024799	1.5295e-12	-0.041805	0.032666	0.2006
rs123698	C	G	0.013405	0.0022829	4.3087e-09	-0.020912	0.031307	0.5042
rs12402198	G	A	0.021898	0.0037099	3.5843e-09	0.06917	0.045979	0.1325
rs12429688	G	T	0.014101	0.0023253	1.3283e-09	-0.014548	0.032354	0.6529
rs12432645	T	G	0.016982	0.0025489	2.6934e-11	0.040615	0.027543	0.1403
rs12450826	A	T	0.014514	0.0025176	8.1729e-09	-0.011114	0.034536	0.7476
rs12454712	T	C	0.016304	0.0023053	1.5272e-12	0.071319	0.024125	0.003115
rs12500824	A	G	0.018077	0.0023374	1.0493e-14	-0.0040246	0.024197	0.8679
rs12508794	T	C	0.025431	0.003926	9.3318e-11	-0.046558	0.050374	0.3554
rs12543764	C	T	0.019141	0.0028953	3.8219e-11	0.01739	0.037797	0.6455
rs12543799	C	A	0.012815	0.0022519	1.2667e-08	0.02186	0.024177	0.3659
rs12544984	G	A	0.03683	0.0048457	2.9564e-14	0.0031356	0.052441	0.9523
rs12605943	C	A	0.013361	0.0023304	9.8624e-09	-0.063309	0.031745	0.04612
rs12613239	A	G	0.018806	0.0029319	1.4181e-10	-0.037286	0.033664	0.268
rs12753535	A	G	0.016803	0.0029074	7.4991e-09	-0.035512	0.033442	0.2883
rs12824533	G	A	0.019016	0.0023102	1.8562e-16	-0.012253	0.02945	0.6774
rs12894146	A	C	0.017573	0.0022456	5.0616e-15	-0.076373	0.024337	0.0017
rs12904	G	A	0.02919	0.002267	6.2519e-38	0.018657	0.024124	0.4393
rs1291921	G	A	0.029725	0.0025147	3.1077e-32	-0.010574	0.031027	0.7333
rs12953462	C	T	0.013354	0.0023076	7.1824e-09	0.0057794	0.024018	0.8098
rs12968116	C	T	0.03505	0.0033774	3.1512e-25	-0.012864	0.03904	0.7418
rs12984126	G	A	0.012359	0.0022344	3.1832e-08	0.025895	0.02867	0.3664
rs13026251	T	C	0.01373	0.0024097	1.2156e-08	0.0024297	0.03269	0.9408
rs13108218	A	G	0.017764	0.0023193	1.8741e-14	0.011576	0.028612	0.6858
rs13197551	T	C	0.018512	0.0028636	1.0171e-10	0.012766	0.035461	0.7188
rs13233731	G	A	0.01278	0.002235	1.079e-08	0.041083	0.028292	0.1465
rs132642	T	A	0.040759	0.0029781	1.2561e-42	-0.0037582	0.033334	0.9102
rs13273592	C	T	0.017637	0.0024723	9.7824e-13	0.0045865	0.025771	0.8587
rs1332099	C	T	0.013002	0.0022443	6.8965e-09	0.042588	0.028095	0.1296
rs13395911	T	A	0.02944	0.0022992	1.5736e-37	0.012831	0.029374	0.6622
rs138436783	G	A	0.092128	0.0079149	2.6219e-31	-0.010506	0.11561	0.9276
rs138447772	T	C	0.07261	0.011897	1.0397e-09	-0.13366	0.16156	0.4081
rs139004294	AT	A	0.02234	0.0025383	1.3609e-18	0.04048	0.035907	0.2596
rs140082891	G	T	0.053858	0.0098687	4.8335e-08	0.10653	0.1828	0.5601
rs140969934	G	A	0.09665	0.013367	4.8321e-13	-0.15828	0.21164	0.4545
rs141117801	C	T	0.033858	0.0036944	4.9994e-20	-0.0094368	0.052442	0.8572
rs141971631	T	A	0.038869	0.0067733	9.5553e-09	0.094933	0.10182	0.3512
rs142154732	CAG	C	0.024822	0.0042563	5.4816e-09	0.045489	0.056991	0.4248
rs1424241	A	G	0.02378	0.0029302	4.8595e-16	-0.03326	0.029958	0.2669
rs142451335	T	C	0.032489	0.0043182	5.3382e-14	0.018584	0.044658	0.6773
rs144988974	T	C	0.067927	0.010954	5.6198e-10	0.011157	0.16798	0.947
rs145656971	A	G	0.071524	0.010885	5.0148e-11	-0.21506	0.10707	0.04458
rs146527727	T	C	0.052656	0.0081189	8.8488e-11	0.0094574	0.1115	0.9324
rs147350387	G	A	0.049303	0.0088503	2.5383e-08	0.0085717	0.15258	0.9552
rs147959162	T	C	0.070051	0.0071653	1.431e-22	-0.11999	0.11605	0.3012
rs148122504	G	A	0.074245	0.0067337	2.8957e-28	-0.019506	0.08637	0.8213
rs14879	G	A	0.014826	0.0024431	1.2933e-09	0.076327	0.030543	0.01245
rs1497406	G	A	0.03521	0.0022613	1.2042e-54	0.0093851	0.028415	0.7412
rs150717797	C	T	0.089197	0.011425	5.8651e-15	0.21934	0.1739	0.2072
rs1509096	G	A	0.015095	0.0022432	1.7067e-11	0.014088	0.029255	0.6301
rs150924902	T	A	0.052497	0.0095025	3.3061e-08	0.11865	0.12244	0.3325
rs151068477	T	G	0.076882	0.012912	2.6157e-09	-0.13435	0.1425	0.3458
rs1538742	A	C	0.015829	0.0022644	2.7498e-12	-0.0014404	0.028267	0.9594
rs1545223	A	G	0.018174	0.0024148	5.249e-14	-0.021166	0.025526	0.407
rs1585705	C	A	0.013505	0.0024264	2.6103e-08	-0.0091574	0.031216	0.7693
rs1594320	G	C	0.021359	0.0024472	2.6092e-18	-0.024521	0.025393	0.3342
rs168144	T	C	0.016426	0.0022606	3.7038e-13	0.012457	0.028376	0.6607
rs16917496	T	C	0.020089	0.0024992	9.1569e-16	-0.063432	0.032377	0.05009
rs16920014	T	G	0.042184	0.0054356	8.4705e-15	0.081581	0.055984	0.1451
rs1694068	A	T	0.01366	0.0023013	2.9278e-09	-0.0023597	0.024873	0.9244
rs17046767	G	C	0.030111	0.0040514	1.0703e-13	-0.006948	0.055281	0.9
rs17138478	C	A	0.028359	0.0033353	1.8618e-17	-0.066004	0.046295	0.1539
rs17551891	TCA	T	0.023819	0.0024822	8.3733e-22	0.023951	0.032621	0.4628
rs1778790	C	T	0.017781	0.0022637	4.0174e-15	-0.038063	0.029136	0.1914
rs1801689	C	A	0.077262	0.0065589	5.0299e-32	-0.055898	0.063113	0.3758
rs180963250	A	T	0.081118	0.014435	1.9172e-08	0.21332	0.24286	0.3798
rs181093888	C	T	0.26884	0.023686	7.479e-30	-0.19115	0.32223	0.553
rs186242105	G	C	0.099522	0.010206	1.8413e-22	0.16291	0.17357	0.3479
rs1871539	T	C	0.01878	0.0028464	4.1856e-11	-0.021179	0.034784	0.5426
rs188247550	T	C	0.093034	0.010194	7.1129e-20	-0.18443	0.1664	0.2677
rs1883711	C	G	0.047718	0.0065593	3.4758e-13	-0.08122	0.072102	0.26
rs190388559	C	G	0.028465	0.0042158	1.4609e-11	-0.013436	0.061909	0.8282
rs2030291	A	T	0.012953	0.0022943	1.6483e-08	-0.010492	0.024337	0.6664
rs2086362	T	C	0.015305	0.0023545	8.0196e-11	0.005914	0.030423	0.8459
rs2094496	T	C	0.02648	0.0048112	3.7171e-08	-0.0026849	0.060428	0.9646
rs2116942	T	G	0.01839	0.0023311	3.0571e-15	0.010671	0.031042	0.731
rs2126259	T	C	0.04315	0.0036867	1.2319e-31	0.021146	0.047274	0.6546
rs2127015	C	T	0.01941	0.0022387	4.3173e-18	0.014207	0.02362	0.5475
rs217184	T	C	0.024331	0.0028344	9.1804e-18	-0.051685	0.029672	0.08153
rs2229742	C	G	0.021492	0.0036698	4.7346e-09	-0.013888	0.041669	0.7389
rs2241160	A	G	0.012759	0.0022654	1.7814e-08	-0.030625	0.023667	0.1957
rs2241261	C	T	0.01498	0.0022541	3.0195e-11	-0.043138	0.028039	0.1239
rs2246949	C	T	0.012858	0.0022374	9.1125e-09	0.015279	0.028248	0.5886
rs2248372	A	G	0.016314	0.002414	1.4029e-11	0.011811	0.024724	0.6329
rs2255221	T	G	0.029109	0.0039452	1.6064e-13	0.019273	0.041342	0.6411
rs2288153	T	C	0.016932	0.0025852	5.7769e-11	0.026998	0.028927	0.3507
rs2289850	T	C	0.037061	0.0049491	6.994e-14	0.013898	0.049202	0.7776
rs2299439	T	G	0.01543	0.0022448	6.266e-12	0.030853	0.023624	0.1916
rs2305132	A	T	0.015717	0.0027251	8.0401e-09	0.010413	0.034939	0.7657
rs2356864	A	G	0.01466	0.0022368	5.6002e-11	-0.011003	0.02371	0.6426
rs2389604	A	T	0.047631	0.0059476	1.165e-15	-0.012639	0.062946	0.8409
rs2460054	A	G	0.018891	0.0022695	8.5478e-17	0.03883	0.023844	0.1034
rs2470491	G	T	0.013009	0.0022419	6.5224e-09	0.012623	0.030817	0.6821
rs2488458	T	C	0.014256	0.0026124	4.8426e-08	0.018105	0.032373	0.576
rs2511241	C	T	0.029706	0.0043422	7.8669e-12	0.016226	0.049359	0.7424
rs2618567	T	G	0.013141	0.0023589	2.5337e-08	4.6244e-05	0.024281	0.9985
rs2620651	A	C	0.23678	0.019939	1.6186e-32	0.082038	0.090597	0.3652
rs2636873	A	T	0.023797	0.0037726	2.8345e-10	0.069911	0.055937	0.2114
rs2642438	G	A	0.03177	0.0024399	9.4963e-39	-0.001523	0.026037	0.9534
rs2649750	G	A	0.025917	0.0042948	1.5965e-09	-0.020787	0.055956	0.7103
rs267733	A	G	0.025472	0.0030341	4.6693e-17	-0.013012	0.032736	0.691
rs2710804	T	C	0.015326	0.0023096	3.2362e-11	-0.049206	0.024634	0.04577
rs2738759	G	A	0.023237	0.0040843	1.2769e-08	0.040053	0.061714	0.5163
rs2812208	G	C	0.051046	0.0077747	5.1863e-11	0.091368	0.091088	0.3158
rs28431971	G	A	0.016418	0.0025679	1.6244e-10	0.035863	0.026221	0.1714
rs2844543	T	A	0.024337	0.0022365	1.4179e-27	-0.029953	0.023985	0.2117
rs2844771	G	A	0.017477	0.0029347	2.5989e-09	-0.0082374	0.035254	0.8153
rs28534747	T	C	0.017427	0.0023808	2.4865e-13	0.030554	0.0309	0.3227
rs28578995	T	C	0.019078	0.0033528	1.2703e-08	0.068354	0.039741	0.08544
rs2862954	T	C	0.059806	0.0022327	6.8255e-158	0.02657	0.024526	0.2787
rs28650012	G	C	0.026506	0.0025087	4.3264e-26	0.031989	0.025987	0.2183
rs288237	A	T	0.015352	0.0026946	1.2186e-08	0.038213	0.028345	0.1776
rs28929474	T	C	0.12487	0.0079238	6.2693e-56	-0.012405	0.10624	0.907
rs2904975	T	C	0.014327	0.0025225	1.3506e-08	0.0032493	0.02621	0.9013
rs2927437	G	A	0.016386	0.0028312	7.1481e-09	0.024501	0.038674	0.5264
rs2943654	T	C	0.02871	0.0023338	8.9897e-35	-0.0075953	0.024902	0.7604
rs2954021	A	G	0.040735	0.0022356	3.814e-74	-0.014838	0.02343	0.5266
rs2955194	G	T	0.029207	0.0022363	5.6773e-39	0.014539	0.028735	0.6129
rs2980682	T	A	0.017002	0.0023612	6.0049e-13	0.0010211	0.030918	0.9737
rs308954	C	A	0.015068	0.0022575	2.4792e-11	0.015211	0.02901	0.6001
rs3094228	T	C	0.017924	0.0028057	1.6774e-10	-0.033689	0.029157	0.2479
rs3129755	G	A	0.027179	0.0022777	8.1109e-33	0.018053	0.030331	0.5517
rs3184504	T	C	0.022487	0.0022346	8.1037e-24	-0.03055	0.028979	0.2918
rs34180550	TTAG	T	0.01883	0.0033726	2.3638e-08	0.070042	0.050439	0.1649
rs34274553	TC	T	0.018249	0.0031677	8.3732e-09	-0.044494	0.041504	0.2837
rs34846636	TA	T	0.014767	0.002315	1.7885e-10	-0.044291	0.030506	0.1465
rs35016056	G	T	0.012934	0.002249	8.8854e-09	0.0037255	0.030026	0.9013
rs35088884	A	C	0.014565	0.0023758	8.7698e-10	0.010418	0.031969	0.7445
rs35386534	T	TA	0.0191	0.0028902	3.8847e-11	0.022212	0.040112	0.5798
rs355793	A	T	0.017003	0.0031117	4.6507e-08	0.054456	0.037935	0.1511
rs35579431	T	C	0.017901	0.0025199	1.2169e-12	0.071283	0.02751	0.009566
rs35812816	G	C	0.021667	0.0039303	3.533e-08	0.011194	0.045571	0.806
rs364585	A	G	0.018907	0.0022855	1.3133e-16	-0.014117	0.024566	0.5655
rs369319448	TGGGGGCTC	T	0.021769	0.002354	2.303e-20	0.0093198	0.031925	0.7703
rs3731714	C	T	0.01479	0.0024043	7.6703e-10	0.020618	0.031563	0.5136
rs373432354	TCCTGGCTAACA	T	0.022068	0.0032306	8.4521e-12	-0.059835	0.047348	0.2063
rs3747207	A	G	0.099585	0.0027152	1e-200	-0.054727	0.034196	0.1095
rs3756772	T	C	0.017488	0.0022797	1.7085e-14	-0.022155	0.023796	0.3518
rs3790459	T	A	0.016327	0.0023474	3.5251e-12	-0.029878	0.024988	0.2318
rs384059	G	A	0.016586	0.0027325	1.28e-09	-0.0036832	0.032967	0.911
rs3873304	A	G	0.03008	0.0039491	2.6017e-14	-0.019892	0.048078	0.6791
rs3917243	A	G	0.013048	0.0022574	7.4594e-09	0.01896	0.028626	0.5078
rs40270	C	A	0.022963	0.0027611	9.0832e-17	-0.05098	0.027426	0.06305
rs4074793	G	A	0.025776	0.0042579	1.4173e-09	-0.044745	0.052591	0.3949
rs4075185	C	G	0.013864	0.0025214	3.836e-08	-0.027612	0.033759	0.4134
rs4077189	G	A	0.0223	0.0038413	6.4293e-09	0.026988	0.041373	0.5142
rs4084164	A	G	0.01677	0.0023225	5.1845e-13	-0.0065682	0.029692	0.8249
rs41292412	T	C	0.073657	0.010245	6.5135e-13	-0.13836	0.20312	0.4958
rs41315816	C	T	0.03271	0.0048139	1.0847e-11	-0.00683	0.048237	0.8874
rs4135250	A	G	0.037037	0.0034169	2.2687e-27	-0.047825	0.036693	0.1925
rs4292651	C	A	0.022456	0.0022935	1.2371e-22	0.069988	0.028935	0.01557
rs429358	T	C	0.041309	0.0030753	4.006e-41	0.012078	0.034956	0.7297
rs4299376	T	G	0.016297	0.0023879	8.8327e-12	-0.0053911	0.02554	0.8328
rs445	T	C	0.033886	0.0038294	8.8922e-19	0.0051032	0.035591	0.886
rs4503880	T	C	0.042043	0.0027936	3.5907e-51	-0.070871	0.034299	0.0388
rs4519367	A	G	0.012542	0.0022364	2.0498e-08	0.045249	0.0301	0.1328
rs4552882	A	G	0.019354	0.0027876	3.8448e-12	0.029145	0.030946	0.3463
rs45575636	T	C	0.074711	0.012004	4.8492e-10	-0.31746	0.20987	0.1304
rs4655723	T	C	0.020859	0.0029119	7.8878e-13	0.042813	0.031227	0.1704
rs4658289	T	G	0.013259	0.0023148	1.0177e-08	0.017074	0.029227	0.5591
rs4661357	G	C	0.033696	0.0060158	2.1302e-08	-0.020778	0.058941	0.7245
rs4704095	T	C	0.013083	0.0023953	4.7182e-08	0.034478	0.029904	0.2489
rs4711750	A	T	0.019472	0.0022339	2.8839e-18	0.01846	0.028785	0.5213
rs4782568	C	G	0.021328	0.0022582	3.5844e-21	0.0056443	0.029539	0.8485
rs4804414	T	C	0.012524	0.0022578	2.9109e-08	0.01303	0.023868	0.5851
rs4804833	A	G	0.014884	0.0022935	8.6251e-11	-0.037527	0.029562	0.2043
rs4812443	T	G	0.012889	0.0023308	3.206e-08	0.00045288	0.02935	0.9877
rs4820324	C	G	0.017658	0.0022663	6.6487e-15	-0.0038776	0.023829	0.8707
rs4835265	A	C	0.052661	0.0030557	1.5872e-66	0.015389	0.031494	0.6251
rs4874169	A	G	0.024505	0.0043768	2.1592e-08	0.018615	0.047987	0.6981
rs4905179	G	A	0.022331	0.0027614	6.1386e-16	-0.033756	0.036174	0.3507
rs4910832	T	C	0.019306	0.0034366	1.9343e-08	-0.068195	0.04228	0.1068
rs4925546	A	G	0.01701	0.0023161	2.0732e-13	-0.049363	0.028569	0.08401
rs4948099	C	A	0.01464	0.0026045	1.9e-08	0.018829	0.026294	0.4739
rs4976033	G	A	0.012829	0.0023091	2.7655e-08	-0.009024	0.028374	0.7505
rs504677	T	C	0.014126	0.0022801	5.8179e-10	-0.024362	0.028729	0.3964
rs511338	C	G	0.016066	0.0022671	1.3795e-12	-0.0045522	0.030421	0.8811
rs527210	T	C	0.023666	0.0024181	1.2916e-22	0.15753	0.036412	1.516e-05
rs5402	A	T	0.019131	0.0034533	3.0287e-08	0.030582	0.039847	0.4428
rs542874	A	G	0.016116	0.0029163	3.274e-08	-0.0035485	0.031101	0.9092
rs547043321	A	AAAG	0.012617	0.0022594	2.3507e-08	-0.014983	0.031525	0.6346
rs551272312	C	T	0.040401	0.0069394	5.8218e-09	-0.020886	0.083893	0.8034
rs55645497	T	A	0.021877	0.0029169	6.3926e-14	0.09106	0.037215	0.01441
rs55645518	A	G	0.018068	0.0031178	6.833e-09	-0.090847	0.040831	0.02608
rs55726682	T	A	0.019676	0.0034237	9.0923e-09	0.027686	0.048146	0.5653
rs55747905	T	C	0.032102	0.0029064	2.3351e-28	0.019172	0.029868	0.521
rs55848327	G	A	0.016731	0.0026567	3.0263e-10	-0.011377	0.033596	0.7349
rs56085454	T	A	0.02899	0.0051151	1.45e-08	-0.048794	0.073241	0.5053
rs56094641	G	A	0.019833	0.002279	3.2572e-18	0.011102	0.024037	0.6442
rs56113850	C	T	0.014807	0.0022603	5.7263e-11	-0.035382	0.029759	0.2345
rs56175344	C	G	0.058394	0.0034803	3.7151e-63	-0.040845	0.036388	0.2617
rs56361048	T	C	0.021195	0.0032552	7.4712e-11	-0.062358	0.044202	0.1583
rs56934846	G	A	0.020071	0.0034067	3.8228e-09	0.043223	0.036038	0.2304
rs57440162	C	T	0.014349	0.0023302	7.3747e-10	0.0105	0.029071	0.7179
rs5752773	C	G	0.019523	0.0023809	2.4126e-16	0.0083397	0.025509	0.7437
rs5753109	C	T	0.014747	0.0024854	2.9685e-09	-0.040431	0.030806	0.1894
rs5764058	G	A	0.025309	0.0026718	2.7463e-21	-0.046135	0.039597	0.244
rs5764455	A	G	0.01254	0.0022691	3.2689e-08	-0.028281	0.02972	0.3413
rs582045	C	T	0.022478	0.0029051	1.0179e-14	0.011887	0.035465	0.7375
rs5835988	T	TG	0.023453	0.0022772	7.1898e-25	0.027814	0.030548	0.3626
rs58450353	C	T	0.029347	0.0052575	2.3812e-08	0.024718	0.051663	0.6323
rs58542926	T	C	0.081668	0.0042304	5.3906e-83	0.0041306	0.04718	0.9302
rs58965312	C	T	0.016585	0.0022413	1.3675e-13	0.0075836	0.028301	0.7887
rs6011190	A	G	0.016861	0.003011	2.1483e-08	0.010525	0.040308	0.794
rs60140950	C	G	0.027495	0.0031559	2.9883e-18	0.069139	0.032559	0.03372
rs60417486	G	A	0.022036	0.0039116	1.7661e-08	0.058943	0.042673	0.1672
rs6059574	G	C	0.016433	0.002336	2.0048e-12	0.025742	0.03063	0.4007
rs6063050	T	C	0.014722	0.002491	3.4258e-09	0.038017	0.026819	0.1563
rs60856912	T	G	0.023594	0.0030449	9.3149e-15	0.049541	0.035741	0.1657
rs6135226	G	A	0.013719	0.0023966	1.0391e-08	-0.018809	0.024812	0.4484
rs61804211	T	G	0.033852	0.0036435	1.5353e-20	0.010797	0.038572	0.7795
rs62053262	G	C	0.029936	0.0050235	2.5358e-09	0.039862	0.061684	0.5181
rs62088545	C	T	0.014813	0.0025923	1.1026e-08	-0.026399	0.032564	0.4175
rs62118504	G	A	0.0169	0.0022966	1.8594e-13	0.02149	0.029334	0.4638
rs62171039	T	A	0.024089	0.0041996	9.7035e-09	0.075899	0.043661	0.08215
rs62269285	G	A	0.088456	0.015679	1.6872e-08	-0.015386	0.12333	0.9007
rs62523081	A	G	0.014749	0.0023269	2.3235e-10	0.024976	0.030173	0.4078
rs625899	T	C	0.01478	0.0024449	1.4944e-09	-0.029151	0.030516	0.3394
rs631695	G	T	0.014282	0.0022635	2.7992e-10	0.034082	0.028305	0.2285
rs6440123	A	G	0.01723	0.0023427	1.9134e-13	0.050241	0.025163	0.04586
rs6441003	T	C	0.013325	0.002357	1.574e-08	-0.0093142	0.029237	0.7501
rs6460047	C	T	0.02134	0.0027539	9.2931e-15	0.026254	0.035893	0.4645
rs6501179	C	T	0.013198	0.0022557	4.8957e-09	-0.025664	0.029347	0.3819
rs6584297	T	C	0.013446	0.0023903	1.8549e-08	-0.028247	0.029163	0.3327
rs6670541	A	G	0.07668	0.010048	2.3331e-14	0.1467	0.1967	0.4558
rs6750775	G	C	0.025868	0.0041547	4.7873e-10	-0.046175	0.046261	0.3182
rs67981690	G	A	0.018561	0.0033532	3.1072e-08	-0.020614	0.038966	0.5968
rs6879279	G	C	0.020716	0.0031053	2.5442e-11	0.030168	0.039686	0.4472
rs6888037	T	G	0.015011	0.0025965	7.4198e-09	-0.010791	0.034104	0.7517
rs6899343	T	A	0.015158	0.0026116	6.4779e-09	0.017278	0.031492	0.5832
rs6916318	T	A	0.015546	0.0022432	4.2107e-12	-0.012372	0.023727	0.6021
rs6933672	A	G	0.023069	0.0036103	1.6623e-10	0.030364	0.033327	0.3622
rs7018885	T	C	0.018903	0.002583	2.5199e-13	-0.032296	0.032577	0.3215
rs7029757	G	A	0.022749	0.003833	2.9379e-09	0.069699	0.056054	0.2137
rs7041363	C	G	0.047181	0.002248	9.7164e-98	0.018063	0.028446	0.5254
rs7070902	T	C	0.015797	0.0027714	1.198e-08	-0.045407	0.036104	0.2085
rs7174367	A	G	0.015255	0.0022622	1.5476e-11	-0.036437	0.030348	0.2299
rs72066471	TC	T	0.015047	0.002419	4.9677e-10	-0.063433	0.033049	0.05494
rs7210574	T	C	0.014272	0.0023839	2.1454e-09	-0.027771	0.029455	0.3458
rs7250175	C	T	0.021868	0.0022789	8.38e-22	-0.019557	0.030891	0.5267
rs72647336	A	G	0.030969	0.0051756	2.1851e-09	-0.11541	0.078855	0.1433
rs72681869	G	C	0.10107	0.010607	1.5978e-21	0.21172	0.22909	0.3554
rs72725045	T	C	0.024895	0.0036786	1.3125e-11	-0.00036104	0.037631	0.9923
rs72800939	T	A	0.051141	0.0089191	9.8253e-09	0.21129	0.16229	0.1929
rs72821617	A	G	0.022789	0.0038139	2.2978e-09	0.070586	0.055794	0.2058
rs72842141	A	T	0.025536	0.0044474	9.3742e-09	0.10731	0.059183	0.0698
rs7287809	C	T	0.017494	0.0030138	6.4464e-09	-0.0030023	0.041204	0.9419
rs72961013	A	G	0.026	0.0044713	6.0713e-09	-0.013395	0.055795	0.8103
rs72972650	C	T	0.037618	0.0055349	1.0741e-11	-0.023745	0.064127	0.7112
rs73137078	C	A	0.03673	0.0063028	5.6283e-09	0.18869	0.082152	0.02163
rs73382439	C	T	0.022817	0.0029701	1.568e-14	0.018075	0.03874	0.6408
rs738410	T	C	0.019794	0.0022871	4.958e-18	0.030416	0.034403	0.3766
rs74551598	C	A	0.021308	0.0026141	3.6096e-16	-0.0017666	0.034553	0.9592
rs74580294	G	A	0.028871	0.0050797	1.3193e-08	0.024808	0.065073	0.703
rs75223787	A	G	0.02069	0.0034392	1.7917e-09	-0.02433	0.043334	0.5745
rs75247982	T	G	0.038713	0.0042843	1.6329e-19	-0.0016027	0.048242	0.9735
rs7574670	T	C	0.015562	0.0027661	1.8484e-08	0.014968	0.028262	0.5964
rs758943	G	A	0.013271	0.0024232	4.3367e-08	0.050383	0.030782	0.1017
rs7599	A	G	0.01535	0.0023146	3.3245e-11	0.018617	0.029696	0.5307
rs7610095	G	A	0.013747	0.0022415	8.6446e-10	0.015721	0.023657	0.5064
rs76118307	G	A	0.031162	0.00493	2.604e-10	-0.038748	0.048046	0.42
rs7635942	A	G	0.014988	0.0023638	2.2882e-10	0.015167	0.031862	0.6341
rs76409882	C	T	0.029041	0.0049091	3.3067e-09	-0.036522	0.060537	0.5463
rs76895963	T	G	0.05378	0.0085745	3.5683e-10	-0.080619	0.16584	0.6269
rs76926608	A	G	0.042583	0.0065294	6.9616e-11	-0.059215	0.10569	0.5753
rs7700107	C	A	0.019919	0.003251	8.9744e-10	-0.0081308	0.033214	0.8066
rs77236970	C	T	0.071565	0.0094311	3.2523e-14	-0.14466	0.12011	0.2285
rs77494115	C	T	0.025431	0.0040941	5.2478e-10	0.1234	0.080895	0.1272
rs77551289	G	A	0.02419	0.0037774	1.5186e-10	0.050032	0.040584	0.2177
rs77644333	C	G	0.018266	0.0029688	7.6228e-10	0.023607	0.040539	0.5603
rs77707060	G	A	0.017146	0.0029409	5.5461e-09	-0.0143	0.028332	0.6137
rs77707292	T	C	0.031103	0.0040781	2.413e-14	0.084647	0.059053	0.1517
rs78387065	T	G	0.022931	0.0037849	1.3739e-09	0.014569	0.038799	0.7073
rs78425244	A	G	0.062706	0.011415	3.9444e-08	-0.018337	0.10321	0.859
rs78648081	G	A	0.0915	0.011814	9.5984e-15	-0.12682	0.22296	0.5695
rs7905607	A	G	0.042229	0.0052839	1.3323e-15	-0.048573	0.052889	0.3584
rs79220007	C	T	0.024143	0.0041675	6.9179e-09	0.052074	0.055167	0.3452
rs79287178	G	A	0.093543	0.0067338	7.324e-44	-0.23096	0.096242	0.01641
rs7930304	C	T	0.013839	0.0023394	3.3087e-09	0.08674	0.030002	0.003839
rs7939464	T	G	0.017081	0.0030846	3.0713e-08	0.025052	0.031539	0.427
rs79564131	C	G	0.091166	0.0095725	1.6795e-21	-0.25462	0.15167	0.09321
rs79636838	A	G	0.023221	0.0040912	1.3812e-08	0.028908	0.042568	0.4971
rs8106813	G	A	0.018916	0.0023933	2.7096e-15	0.021251	0.031569	0.5009
rs8114057	G	A	0.01327	0.0022492	3.6465e-09	0.018192	0.028857	0.5284
rs8134043	C	T	0.021961	0.0039528	2.7633e-08	-0.0084811	0.036529	0.8164
rs864929	G	A	0.01294	0.0022588	1.0133e-08	0.0034921	0.029128	0.9046
rs900400	C	T	0.015825	0.0022848	4.3355e-12	0.012081	0.02408	0.6159
rs901759	C	T	0.014244	0.0022787	4.0832e-10	-0.054412	0.028501	0.05624
rs9296406	T	C	0.016163	0.0022423	5.6795e-13	0.031214	0.023596	0.1859
rs9468636	A	G	0.041091	0.0063744	1.1479e-10	-0.26908	0.10775	0.01251
rs9521719	G	A	0.013763	0.0022816	1.6214e-09	-0.0051649	0.023777	0.828
rs9634246	A	G	0.014038	0.0024955	1.8529e-08	-0.033273	0.026416	0.2078
rs9663238	G	A	0.031641	0.0024294	9.1215e-39	0.0061814	0.024744	0.8027
rs968468	C	T	0.014465	0.0025622	1.6457e-08	-0.034334	0.035807	0.3376
rs9788910	G	C	0.015829	0.0022578	2.3731e-12	0.020882	0.02932	0.4763
rs9826367	A	G	0.019903	0.0022479	8.468e-19	0.0088474	0.023932	0.7116
rs9832813	G	A	0.018499	0.0024429	3.6686e-14	-0.010443	0.025959	0.6875
rs9857970	T	C	0.017833	0.0022774	4.8837e-15	-0.074714	0.028429	0.008586
rs9862438	T	C	0.012804	0.0022683	1.6559e-08	0.012169	0.023938	0.6112
rs9877177	C	A	0.012756	0.0022463	1.3573e-08	0.024063	0.028378	0.3965
rs9913936	C	T	0.018289	0.0023941	2.188e-14	0.058667	0.029002	0.04308
rs9980195	T	C	0.015732	0.002239	2.1223e-12	0.0054473	0.023654	0.8179

## Sheet: Table_S8_ALP
SNP	effect_allele.exposure	other_allele.exposure	beta.exposure	se.exposure	pval.exposure	beta.outcome	se.outcome	pval.outcome
rs10017466	C	T	0.042868	0.0025302	2.3341e-64	0.0026987	0.025016	0.9141
rs10019351	A	G	0.019745	0.0024598	1.0025e-15	0.044934	0.02462	0.06798
rs1004330	A	G	0.018737	0.0029382	1.807e-10	-0.013345	0.037313	0.7206
rs10048745	A	G	0.018361	0.002694	9.4002e-12	-0.03524	0.032619	0.28
rs10074630	G	A	0.015061	0.0026999	2.4295e-08	-0.020009	0.033689	0.5526
rs10094698	G	C	0.028251	0.0030137	7.0024e-21	-0.047366	0.034367	0.1681
rs10095625	G	A	0.021157	0.0029865	1.402e-12	-0.014292	0.036645	0.6965
rs10109207	G	T	0.039273	0.0066153	2.913e-09	0.036625	0.091601	0.6893
rs10109884	G	T	0.02524	0.0035326	9.0342e-13	-0.018414	0.040346	0.6481
rs10196370	C	T	0.013978	0.0025026	2.3312e-08	-0.0098966	0.034827	0.7763
rs1021956	T	G	0.036262	0.0030124	2.2928e-33	-0.044411	0.037535	0.2367
rs1022581	C	A	0.020686	0.0024995	1.2787e-16	0.017224	0.031289	0.582
rs1026247	T	C	0.019438	0.0023711	2.4493e-16	0.076144	0.029409	0.009621
rs10275549	A	T	0.016482	0.0029581	2.5254e-08	-0.033976	0.038178	0.3735
rs1029372	A	G	0.020194	0.0023488	8.1678e-18	0.035701	0.028157	0.2048
rs10403298	C	T	0.020495	0.0029053	1.7365e-12	0.017334	0.035912	0.6293
rs10409243	C	T	0.020407	0.002405	2.1603e-17	0.014961	0.0293	0.6096
rs10409772	A	C	0.030652	0.0044972	9.3789e-12	-0.00017377	0.039473	0.9965
rs1042311	T	C	0.099095	0.01623	1.0241e-09	0.030353	0.26281	0.9081
rs10424560	T	C	0.01512	0.0023873	2.401e-10	0.00097527	0.028835	0.973
rs10434761	A	G	0.020414	0.0033231	8.0981e-10	0.00087318	0.037861	0.9816
rs10445367	G	T	0.024478	0.0031353	5.8662e-15	0.031028	0.036393	0.3939
rs10459916	G	A	0.017798	0.0025532	3.1537e-12	-0.029598	0.030696	0.3349
rs10464592	A	G	0.018921	0.0023473	7.6104e-16	0.019077	0.028786	0.5075
rs1047891	C	A	0.015262	0.0025025	1.0707e-09	0.0088067	0.024754	0.722
rs10507506	C	A	0.041822	0.0060585	5.0994e-12	-0.021728	0.066414	0.7435
rs10536977	CAG	C	0.015913	0.0023658	1.7448e-11	0.034961	0.032034	0.2751
rs1060202	C	T	0.028346	0.0042554	2.7216e-11	-0.069662	0.043208	0.1069
rs10612322	ATAAC	A	0.022152	0.0023408	3.0028e-21	-0.0054941	0.030433	0.8567
rs1062315	A	T	0.016944	0.0025297	2.1178e-11	0.0081582	0.026614	0.7592
rs10751788	C	G	0.018378	0.002908	2.6235e-10	0.023974	0.038539	0.5339
rs1077889	A	G	0.048435	0.0023392	3.5219e-95	0.041807	0.023743	0.07827
rs10779934	G	A	0.013744	0.0023912	9.0441e-09	-0.032311	0.028584	0.2583
rs10787429	T	C	0.032262	0.0026209	8.2055e-35	-0.0066029	0.032147	0.8373
rs10790809	A	G	0.013579	0.0023414	6.6576e-09	0.011048	0.029779	0.7106
rs10799705	G	A	0.10475	0.0030939	1e-200	-0.00016751	0.031393	0.9957
rs10799941	G	T	0.044613	0.0057701	1.0643e-14	-0.00802	0.053412	0.8806
rs10840139	G	T	0.031166	0.0032226	4.0287e-22	0.046135	0.030334	0.1283
rs10846002	A	C	0.015856	0.0023294	9.9954e-12	0.023893	0.023606	0.3115
rs1087559	C	T	0.016878	0.0029247	7.8858e-09	0.046269	0.029846	0.1211
rs10916988	G	A	0.14497	0.0023931	1e-200	0.010121	0.029526	0.7318
rs10931828	C	T	0.015757	0.0023412	1.6977e-11	0.0223	0.028925	0.4407
rs10946753	C	T	0.019431	0.0028809	1.5353e-11	0.019584	0.034921	0.5749
rs10956245	T	C	0.031617	0.00488	9.2578e-11	-0.063187	0.056878	0.2666
rs10963680	A	G	0.018777	0.0027325	6.3481e-12	0.030551	0.032105	0.3413
rs10995417	C	T	0.046965	0.0049711	3.4879e-21	0.039826	0.054856	0.4678
rs10995565	C	T	0.07396	0.010759	6.23e-12	-0.044119	0.13362	0.7413
rs11063040	T	C	0.048464	0.0072477	2.2848e-11	0.071775	0.088758	0.4187
rs11071374	G	T	0.020528	0.003637	1.6612e-08	-0.036436	0.040521	0.3686
rs11078597	T	C	0.037642	0.0029844	1.8215e-36	0.057967	0.029362	0.04835
rs11097638	G	T	0.019442	0.0035264	3.522e-08	-0.0019009	0.04011	0.9622
rs111067483	C	T	0.041222	0.0063629	9.2727e-11	0.13251	0.058779	0.02417
rs111417555	A	G	0.075805	0.0076021	2.0459e-23	0.19028	0.095758	0.04691
rs111602918	G	A	0.046044	0.007724	2.507e-09	0.10078	0.086741	0.2453
rs111632154	C	T	0.03143	0.0054797	9.722e-09	-0.037595	0.065253	0.5645
rs111641448	A	G	0.034642	0.006106	1.4003e-08	0.07719	0.067	0.2493
rs111655786	T	C	0.05307	0.0095885	3.1191e-08	-0.12941	0.14014	0.3558
rs111684288	G	A	0.023174	0.0036411	1.9627e-10	-0.021299	0.037485	0.5699
rs111849767	G	A	0.013781	0.0023446	4.1656e-09	-0.034822	0.030221	0.2492
rs111900837	C	T	0.051507	0.006846	5.3372e-14	-0.053743	0.086845	0.536
rs111915154	A	G	0.13315	0.0034763	1e-200	0.0088387	0.038835	0.82
rs111960144	G	A	0.056938	0.0096349	3.4328e-09	0.094336	0.10469	0.3675
rs11210918	T	A	0.023429	0.0023563	2.7264e-23	-0.0063354	0.023817	0.7902
rs112132404	A	G	0.045447	0.0074774	1.2188e-09	-0.07789	0.098637	0.4297
rs112159419	C	T	0.059528	0.0071846	1.1794e-16	0.002547	0.068423	0.9703
rs112263160	C	T	0.031522	0.0050937	6.0837e-10	-0.093969	0.072684	0.1961
rs11228514	T	C	0.013191	0.0023762	2.8385e-08	-0.022233	0.028768	0.4396
rs11244051	G	A	0.31443	0.0086426	1e-200	-0.15109	0.10319	0.1432
rs112481371	A	G	0.028766	0.0049843	7.8757e-09	-0.097197	0.045562	0.0329
rs11250031	T	G	0.013972	0.0024266	8.5219e-09	0.05233	0.03064	0.08766
rs11250076	A	G	0.040368	0.0023537	6.5878e-66	0.088944	0.029408	0.002491
rs1125331	C	T	0.031994	0.0034801	3.8233e-20	0.031473	0.03349	0.3473
rs112619602	T	TG	0.022359	0.0036976	1.478e-09	-0.017784	0.049751	0.7207
rs112938712	G	A	0.01948	0.0033665	7.1904e-09	-0.024106	0.042705	0.5724
rs11301391	CA	C	0.018547	0.0023869	7.8421e-15	0.0076554	0.030748	0.8034
rs11301702	AC	A	0.015367	0.0026681	8.4411e-09	-0.018815	0.032789	0.5661
rs1132274	A	C	0.017503	0.0032077	4.8619e-08	0.0083923	0.034173	0.806
rs113295318	C	T	0.031324	0.0046636	1.8623e-11	0.038419	0.06157	0.5326
rs113411616	C	T	0.016601	0.0026647	4.6623e-10	-0.013442	0.034817	0.6994
rs113422695	T	A	0.022956	0.0027856	1.7125e-16	0.046827	0.034997	0.1809
rs113468474	G	A	0.049861	0.0084738	4.0051e-09	0.20044	0.1004	0.04589
rs113479946	A	G	0.026504	0.0046415	1.1284e-08	0.035274	0.065981	0.5929
rs113638023	T	C	0.040307	0.0055202	2.8459e-13	-0.031821	0.052592	0.5451
rs113670117	C	T	0.025961	0.0040988	2.3955e-10	-0.0013577	0.052005	0.9792
rs113680737	A	G	0.027672	0.0042777	9.8856e-11	-0.073898	0.050872	0.1463
rs114114736	T	C	0.057386	0.0073313	4.9904e-15	-0.076355	0.077732	0.326
rs114494212	G	A	0.040807	0.0048067	2.0799e-17	0.12338	0.066861	0.06499
rs11481757	A	AT	0.015585	0.0026995	7.7849e-09	-0.0053255	0.03767	0.8876
rs115086705	T	C	0.03765	0.0063958	3.9455e-09	0.15436	0.10051	0.1246
rs1151864	T	C	0.014256	0.0023578	1.4823e-09	-0.016819	0.029803	0.5725
rs11523307	A	G	0.10343	0.0037608	2.5535e-166	0.014842	0.048338	0.7588
rs11527331	T	A	0.040519	0.0060444	2.0369e-11	-0.045754	0.072215	0.5263
rs115285934	T	G	0.098943	0.017645	2.0533e-08	0.039361	0.27472	0.8861
rs11534043	G	A	0.013391	0.0024196	3.1237e-08	0.0047512	0.024738	0.8477
rs11534419	T	C	0.050248	0.002447	1.2104e-93	-0.0052464	0.030065	0.8615
rs115351721	A	G	0.076508	0.010146	4.6976e-14	-0.02465	0.14841	0.8681
rs11554159	G	A	0.0198	0.0026201	4.1438e-14	0.0062309	0.026107	0.8114
rs115676570	C	T	0.12987	0.010344	3.8214e-36	-0.1591	0.16701	0.3408
rs11571364	A	G	0.036013	0.0054245	3.1636e-11	-0.00032816	0.066191	0.996
rs115860811	G	C	0.096161	0.0087676	5.5185e-28	0.33283	0.14672	0.0233
rs11587734	G	A	0.027383	0.0040154	9.1491e-12	-0.013457	0.052746	0.7986
rs115946508	C	A	0.027789	0.0037184	7.8325e-14	0.046274	0.049456	0.3494
rs115961201	G	A	0.046578	0.0062871	1.2797e-13	0.047712	0.075068	0.5251
rs115963111	C	T	0.061875	0.0086482	8.4024e-13	0.009713	0.11939	0.9352
rs11601507	A	C	0.074921	0.0045438	4.6741e-61	0.037969	0.054947	0.4896
rs11601690	C	T	0.034809	0.0052338	2.9182e-11	-0.194	0.084062	0.02101
rs1160984	T	C	0.046152	0.0049839	2.0513e-20	-0.069946	0.0515	0.1744
rs11621792	C	T	0.03254	0.0023506	1.4352e-43	-0.0033832	0.029308	0.9081
rs11655975	T	C	0.028747	0.0028418	4.7504e-24	-0.025025	0.034566	0.4691
rs11663201	G	A	0.018957	0.0025048	3.7969e-14	-0.015235	0.025347	0.5478
rs11667120	T	A	0.03506	0.0029602	2.3489e-32	0.049614	0.039415	0.2081
rs11671705	C	T	0.038281	0.0032467	4.4125e-32	0.074024	0.042514	0.08165
rs116856166	A	G	0.08603	0.0076037	1.1283e-29	0.010376	0.090714	0.9089
rs116926994	A	G	0.068824	0.0074479	2.46e-20	-0.05857	0.081262	0.4711
rs11696251	A	G	0.014458	0.0023618	9.2615e-10	-0.03563	0.023918	0.1363
rs116992380	C	T	0.04709	0.0075011	3.4389e-10	0.17384	0.10914	0.1112
rs117005169	T	A	0.045973	0.0050393	7.3556e-20	-0.075113	0.070715	0.2881
rs117037226	C	G	0.047472	0.0056338	3.5824e-17	0.069353	0.088185	0.4316
rs117044563	G	A	0.034779	0.0038405	1.3613e-19	0.0071953	0.047407	0.8794
rs117053657	A	G	0.046104	0.0077805	3.1144e-09	0.16168	0.1337	0.2266
rs117080418	A	T	0.075687	0.011844	1.6598e-10	0.096628	0.15451	0.5317
rs11708067	G	A	0.014958	0.0027042	3.1802e-08	-0.033534	0.029145	0.2499
rs117131717	T	C	0.049247	0.0067182	2.2989e-13	0.013709	0.083547	0.8697
rs117144006	T	C	0.070312	0.0072762	4.3444e-22	-0.0063735	0.080978	0.9373
rs117275955	G	A	0.026581	0.0042771	5.15e-10	-0.046137	0.062284	0.4588
rs117280289	C	T	0.035069	0.0052709	2.868e-11	0.044041	0.080137	0.5826
rs1172820	C	T	0.012848	0.0023455	4.3157e-08	0.033264	0.028785	0.2478
rs117284921	T	C	0.038059	0.006409	2.8818e-09	0.004591	0.094066	0.9611
rs117286393	C	A	0.060214	0.0067446	4.3673e-19	-0.0024828	0.073543	0.9731
rs117292941	T	C	0.034383	0.0059783	8.8582e-09	0.07693	0.10076	0.4452
rs117521817	T	G	0.038909	0.0070569	3.5197e-08	-0.088216	0.10766	0.4125
rs117534321	T	C	0.089459	0.01277	2.4644e-12	0.033074	0.19796	0.8673
rs117589535	T	C	0.05042	0.0069258	3.3461e-13	-0.11155	0.071269	0.1175
rs117606603	C	T	0.029518	0.0043635	1.336e-11	0.00055044	0.059177	0.9926
rs117615171	G	A	0.060521	0.010838	2.3535e-08	0.19001	0.17257	0.2709
rs117623774	C	T	0.039167	0.0062309	3.2649e-10	-0.037306	0.085448	0.6624
rs117625222	T	C	0.050922	0.0081544	4.2491e-10	-0.11452	0.1016	0.2596
rs117664574	G	C	0.05906	0.0074029	1.4925e-15	0.14523	0.10525	0.1676
rs117727545	A	C	0.062644	0.0071664	2.3122e-18	-0.035222	0.093716	0.707
rs11773928	A	C	0.044643	0.0049064	9.1791e-20	-0.031798	0.044171	0.4716
rs117746894	A	G	0.031035	0.0052856	4.3221e-09	0.085617	0.078356	0.2745
rs117810501	T	C	0.073754	0.013321	3.0861e-08	0.059119	0.21527	0.7836
rs117816983	A	G	0.05052	0.0070565	8.1232e-13	0.046223	0.081982	0.5729
rs11781960	G	C	0.050967	0.0073728	4.7603e-12	-0.0785	0.12268	0.5223
rs11791119	C	T	0.06063	0.0024608	6.502e-134	-0.072053	0.03088	0.01963
rs117916257	A	G	0.034124	0.005687	1.9699e-09	-0.015406	0.062522	0.8054
rs117965396	T	C	0.07849	0.0083773	7.3381e-21	-0.038071	0.15315	0.8037
rs11799918	A	G	0.026603	0.0037426	1.1777e-12	0.011113	0.036302	0.7595
rs1180347	C	T	0.021984	0.002342	6.2263e-21	0.064404	0.028564	0.02415
rs118191346	T	C	0.060645	0.0098497	7.4205e-10	-0.026559	0.14258	0.8522
rs11822879	C	A	0.035371	0.0062295	1.3639e-08	-0.034644	0.054735	0.5268
rs11872765	A	T	0.014234	0.002579	3.4104e-08	-0.016683	0.025458	0.5123
rs11878690	T	C	0.059214	0.0064806	6.4414e-20	-0.080719	0.062765	0.1984
rs11894012	G	T	0.012809	0.0023496	4.9993e-08	0.048208	0.030042	0.1086
rs1189985	T	A	0.024618	0.0027524	3.7586e-19	-0.016566	0.037369	0.6575
rs11904908	C	T	0.020232	0.0031781	1.9419e-10	-0.024489	0.032044	0.4447
rs11983782	C	G	0.014977	0.0023716	2.7001e-10	0.036145	0.030323	0.2333
rs11998678	T	C	0.037745	0.002332	6.686e-59	0.059733	0.029033	0.03965
rs12023041	G	A	0.038671	0.003395	4.7232e-30	-0.022084	0.043142	0.6087
rs12046182	T	C	0.018348	0.0029356	4.1078e-10	0.025591	0.033271	0.4418
rs12046762	A	G	0.025405	0.0027234	1.0821e-20	-0.05968	0.03212	0.06316
rs12047038	G	A	0.018471	0.0026337	2.3321e-12	0.053449	0.027754	0.05413
rs12083537	A	G	0.023575	0.0028132	5.3136e-17	0.01922	0.028586	0.5014
rs12092849	C	T	0.060916	0.0045446	5.8555e-41	0.014181	0.042206	0.7369
rs12094288	G	T	0.10151	0.0041957	3.3936e-129	-0.017877	0.051248	0.7272
rs12120849	C	T	0.026202	0.0041786	3.6004e-10	0.021391	0.040473	0.5971
rs12133576	A	G	0.01733	0.0024067	6.0103e-13	0.061567	0.024408	0.01166
rs12133641	A	G	0.033904	0.0023627	1.1033e-46	0.066038	0.023959	0.005847
rs1215606	C	T	0.013593	0.0023931	1.3476e-08	0.020784	0.031569	0.5103
rs12194321	C	T	0.02428	0.003123	7.5968e-15	-0.10577	0.036082	0.003376
rs1223791	G	A	0.032647	0.0031486	3.4645e-25	0.016745	0.033365	0.6158
rs12252	G	A	0.047545	0.0065041	2.6766e-13	0.0013219	0.058072	0.9818
rs12255761	T	C	0.019673	0.0032072	8.5795e-10	0.0069591	0.031537	0.8254
rs12277152	A	G	0.077163	0.0054756	4.3638e-45	-0.0048679	0.056161	0.9309
rs1228024	C	A	0.016163	0.0024579	4.8444e-11	0.0201	0.029419	0.4945
rs1229984	C	T	0.08105	0.0078819	8.4715e-25	0.11993	0.060019	0.04569
rs12343516	A	C	0.014164	0.0023601	1.958e-09	-0.087823	0.029813	0.003222
rs12419403	A	G	0.01856	0.0024617	4.7318e-14	0.00077693	0.029242	0.9788
rs12449950	G	C	0.015085	0.0023338	1.0241e-10	0.039726	0.029458	0.1775
rs12453020	A	T	0.021905	0.0026679	2.2104e-16	-0.028982	0.032077	0.3663
rs12453521	A	C	0.042924	0.0027013	7.7701e-57	0.029033	0.032248	0.368
rs12466968	T	C	0.030642	0.0047389	1.0072e-10	0.012514	0.069851	0.8578
rs12469559	T	C	0.021838	0.0026293	9.9548e-17	-0.030152	0.029818	0.3119
rs12480027	A	G	0.020033	0.0024098	9.343e-17	-0.050136	0.028869	0.08245
rs1251003	A	T	0.02698	0.0042424	2.0247e-10	0.049497	0.048681	0.3093
rs12516475	A	C	0.01577	0.0026418	2.3852e-09	-0.060334	0.031553	0.05586
rs12525405	T	C	0.024165	0.0027247	7.4383e-19	-0.0208	0.028863	0.4711
rs1255489	C	T	0.021516	0.0028969	1.1106e-13	-0.050096	0.03476	0.1495
rs12564654	T	C	0.024927	0.002598	8.4681e-22	0.0011427	0.032544	0.972
rs12571735	T	G	0.016096	0.002482	8.8683e-11	0.027427	0.031768	0.3879
rs1260326	T	C	0.05281	0.0023785	3.7801e-109	-0.035888	0.023961	0.1342
rs12614487	C	T	0.029668	0.004397	1.5089e-11	0.024841	0.042903	0.5626
rs12621972	C	T	0.017455	0.0029745	4.4048e-09	0.0338	0.03301	0.3059
rs1262265	C	T	0.11321	0.0027433	1e-200	0.02011	0.027271	0.4609
rs12625018	T	C	0.016086	0.0023489	7.4874e-12	-0.0033541	0.023785	0.8879
rs12676708	T	C	0.037615	0.0057142	4.6242e-11	0.12296	0.075839	0.1049
rs12692738	C	T	0.016628	0.0028039	3.0276e-09	-0.0075923	0.030874	0.8058
rs12700451	T	G	0.015437	0.0026394	4.956e-09	0.0021257	0.027678	0.9388
rs12701220	T	C	0.017811	0.002849	4.0707e-10	0.031603	0.029989	0.292
rs12751606	C	T	0.041187	0.0064271	1.4723e-10	0.09905	0.090453	0.2735
rs12782515	G	A	0.01818	0.0030143	1.6271e-09	-0.055092	0.037145	0.138
rs12797960	T	C	0.013937	0.0023853	5.1428e-09	-0.00091236	0.02858	0.9745
rs12825652	G	A	0.021367	0.0038595	3.0934e-08	0.017718	0.044134	0.6881
rs12829704	A	G	0.018381	0.0029932	8.2081e-10	0.011373	0.03104	0.7141
rs1286147	C	A	0.019194	0.0030895	5.2144e-10	-0.017252	0.029215	0.5548
rs12895249	C	T	0.019992	0.0029374	1.0048e-11	0.0003205	0.034391	0.9926
rs12938	A	G	0.014208	0.0025939	4.3205e-08	-0.011334	0.026034	0.6633
rs12939472	C	T	0.013839	0.002402	8.3416e-09	-0.070532	0.030694	0.02157
rs12952704	A	C	0.016459	0.0027199	1.4364e-09	-0.04143	0.034513	0.23
rs12959053	C	T	0.022547	0.0029977	5.4366e-14	0.047699	0.031431	0.1291
rs13013390	G	A	0.01979	0.0024977	2.3193e-15	0.0036085	0.02967	0.9032
rs13053490	G	A	0.039875	0.0049783	1.1526e-15	0.087351	0.05087	0.08595
rs13065991	G	A	0.017246	0.0023699	3.4182e-13	0.024361	0.02411	0.3123
rs13088318	A	G	0.019818	0.0024599	7.8893e-16	-0.006409	0.025714	0.8032
rs13099657	A	G	0.019765	0.0029076	1.0651e-11	-0.018133	0.036075	0.6152
rs13130741	C	T	0.017671	0.0023317	3.5074e-14	0.051488	0.023618	0.02926
rs1317617	A	G	0.021018	0.0029457	9.689e-13	-0.029235	0.033283	0.3797
rs1318175	T	C	0.032492	0.0031872	2.1133e-24	-0.013405	0.031263	0.6681
rs13207973	C	G	0.022363	0.0037259	1.9496e-09	-0.031489	0.041066	0.4432
rs132575	A	G	0.013039	0.0023494	2.8612e-08	-0.0067057	0.02367	0.7769
rs132642	T	A	0.028396	0.0031022	5.5461e-20	-0.0037582	0.033334	0.9102
rs13270069	C	G	0.020419	0.0025815	2.5859e-15	-0.0097205	0.030252	0.748
rs13303106	G	A	0.015275	0.002455	4.9173e-10	-0.026165	0.029971	0.3827
rs1356664	T	G	0.014877	0.0025879	9.0061e-09	-0.019894	0.02649	0.4527
rs1372448	A	T	0.013533	0.002408	1.9113e-08	-0.059685	0.02872	0.0377
rs137987574	A	G	0.074736	0.010271	3.443e-13	-0.11982	0.14072	0.3945
rs138072930	C	T	0.13461	0.010403	2.7789e-38	-0.030461	0.092	0.7406
rs138079226	C	T	0.086115	0.0071531	2.2552e-33	0.18557	0.08635	0.03164
rs138114842	T	A	0.12653	0.014005	1.6529e-19	-0.037631	0.20595	0.855
rs138269435	A	G	0.051269	0.0064951	2.9468e-15	-0.038973	0.086179	0.6511
rs138367437	G	A	0.076821	0.01341	1.0119e-08	-0.46208	0.23058	0.04508
rs138692741	C	T	0.04113	0.0064641	1.9845e-10	-0.0099355	0.078416	0.8992
rs138711481	A	G	0.13369	0.0075581	5.5698e-70	0.014461	0.094587	0.8785
rs138762595	A	G	0.057558	0.0093082	6.2727e-10	-0.082672	0.13128	0.5289
rs138796740	C	T	0.064187	0.0081439	3.2401e-15	0.0034691	0.11166	0.9752
rs139072234	G	C	0.069098	0.0096953	1.0279e-12	-0.19976	0.1128	0.07658
rs139355216	T	C	0.099503	0.013453	1.3999e-13	0.0044494	0.19624	0.9819
rs139426948	G	C	0.040515	0.0067314	1.7583e-09	0.16886	0.085281	0.0477
rs139744914	G	C	0.081079	0.011763	5.4872e-12	0.083408	0.18114	0.6452
rs139916767	T	C	0.11	0.012562	2.023e-18	-0.17139	0.20315	0.3988
rs139974673	T	C	0.066213	0.007467	7.5245e-19	-0.077632	0.064281	0.2272
rs140111526	G	T	0.046427	0.0049142	3.4892e-21	0.026789	0.052731	0.6114
rs140155659	A	G	0.12203	0.020773	4.2381e-09	0.56238	0.24059	0.01941
rs140200746	C	T	0.094035	0.01168	8.23e-16	-0.033286	0.14057	0.8128
rs140342454	CA	C	0.043986	0.006651	3.7592e-11	0.08482	0.085303	0.3201
rs140633800	A	G	0.059341	0.0066142	2.9326e-19	-0.033647	0.096267	0.7267
rs140819513	C	G	0.020257	0.0030739	4.4023e-11	0.068887	0.041401	0.09613
rs140940129	A	G	0.051693	0.0093769	3.5353e-08	-0.01044	0.096382	0.9137
rs1410684	T	G	0.03428	0.0024688	7.9692e-44	0.030554	0.029388	0.2985
rs141164901	G	C	0.092692	0.016454	1.7675e-08	0.11946	0.30318	0.6936
rs141375375	C	T	0.057876	0.0099682	6.4018e-09	-0.029309	0.12503	0.8147
rs141808149	T	C	0.073601	0.0076156	4.2921e-22	-0.16649	0.12451	0.1812
rs141837432	A	G	0.18275	0.013723	1.879e-40	0.19866	0.20613	0.3352
rs142054002	T	C	0.074481	0.011478	8.6514e-11	-0.10734	0.18306	0.5576
rs142103671	C	G	0.074461	0.0092017	5.882e-16	-0.44242	0.14773	0.002746
rs142154732	CAG	C	0.035472	0.0044326	1.2219e-15	0.045489	0.056991	0.4248
rs142184015	G	A	0.10562	0.012589	4.8689e-17	0.33359	0.23318	0.1525
rs1428967	G	A	0.03046	0.0027409	1.0975e-28	0.0092651	0.029035	0.7497
rs142956930	A	G	0.36959	0.025165	8.1161e-49	0.083722	0.26259	0.7498
rs142998520	A	C	0.039637	0.0049332	9.3967e-16	0.016763	0.063013	0.7902
rs143001479	G	A	0.18645	0.011545	1.2018e-58	-0.019278	0.14042	0.8908
rs143235471	T	C	0.087354	0.015873	3.7329e-08	-0.44287	0.28431	0.1193
rs143258861	C	A	0.068356	0.011987	1.1815e-08	-0.14101	0.19584	0.4715
rs143393480	T	G	0.076348	0.011098	6.0277e-12	-0.19283	0.20778	0.3534
rs143418865	A	G	0.074117	0.010724	4.8194e-12	0.10941	0.14738	0.4579
rs1435280	G	T	0.02109	0.0036208	5.7278e-09	-0.078694	0.040627	0.05274
rs143553186	A	G	0.069535	0.0089665	8.8631e-15	-0.16449	0.098542	0.09507
rs143671001	T	C	0.063124	0.0099533	2.2703e-10	-0.06478	0.16375	0.6924
rs143736112	A	G	0.19195	0.017593	1.0333e-27	0.4458	0.26759	0.09572
rs144129583	A	G	0.07039	0.0050516	4.0385e-44	-0.0042503	0.080411	0.9578
rs144762712	C	T	0.039931	0.0057591	4.1077e-12	-0.038959	0.10145	0.701
rs144799044	T	C	0.061664	0.0088221	2.7588e-12	-0.0052757	0.12905	0.9674
rs144828013	A	G	0.031801	0.0058318	4.9519e-08	0.099769	0.06736	0.1386
rs145060869	C	T	0.10059	0.015517	9.017e-11	-0.35133	0.29479	0.2333
rs145169613	G	A	0.11614	0.0083897	1.4432e-43	-0.016311	0.10654	0.8783
rs145212478	C	G	0.052077	0.0088182	3.5167e-09	-0.098097	0.10742	0.3611
rs145223095	C	T	0.1557	0.013347	1.94e-31	-0.097099	0.22454	0.6654
rs145593875	T	C	0.041171	0.0075086	4.1785e-08	0.05631	0.094035	0.5493
rs145664070	TCTAA	T	0.084384	0.0073525	1.7447e-30	-0.043388	0.087604	0.6204
rs145801236	T	C	0.047382	0.0085161	2.6416e-08	-0.037397	0.093835	0.6902
rs145996475	T	C	0.065636	0.010498	4.0477e-10	-0.46452	0.17033	0.006387
rs146010481	GC	G	0.05953	0.0057051	1.7388e-25	-0.039626	0.066963	0.554
rs146143806	A	G	0.061582	0.0077434	1.8279e-15	-0.066638	0.10655	0.5317
rs146326139	C	G	0.063914	0.010154	3.0909e-10	0.048007	0.10468	0.6465
rs146433259	C	T	0.070764	0.011656	1.2742e-09	0.021508	0.13898	0.877
rs146498316	G	A	0.092043	0.011624	2.4178e-15	-0.083933	0.19653	0.6693
rs146674238	A	T	0.080471	0.010372	8.6297e-15	-0.028587	0.11234	0.7991
rs146699033	G	T	0.11588	0.019225	1.6698e-09	-0.25422	0.33415	0.4468
rs146798134	A	G	0.083614	0.010909	1.7984e-14	0.13183	0.19586	0.5009
rs146808481	C	G	0.088452	0.0099242	5e-19	-0.15634	0.15089	0.3002
rs147329271	C	T	0.14052	0.010788	8.9187e-39	-0.20364	0.12208	0.09529
rs147606659	A	C	0.054124	0.0078299	4.7723e-12	-0.068816	0.080371	0.3919
rs147667955	C	T	0.12693	0.014119	2.476e-19	-0.015175	0.14415	0.9162
rs147707133	G	C	0.063693	0.0095184	2.2117e-11	0.18278	0.13815	0.1858
rs147888579	C	G	0.086159	0.011164	1.1899e-14	-0.028479	0.14171	0.8407
rs147924046	G	C	0.045317	0.0057458	3.1043e-15	-0.12582	0.087951	0.1525
rs148023052	A	G	0.032403	0.0043361	7.8659e-14	0.0083276	0.046747	0.8586
rs148272371	T	C	0.034464	0.0047324	3.2845e-13	0.048613	0.059147	0.4111
rs148373400	A	G	0.10565	0.016228	7.508e-11	-0.079946	0.17972	0.6564
rs148399718	A	T	0.066308	0.010106	5.3565e-11	-0.25124	0.11356	0.02695
rs148510654	G	A	0.041269	0.0073923	2.3701e-08	0.044039	0.092069	0.6324
rs148539701	G	T	0.040038	0.0037933	4.877e-26	0.14591	0.04799	0.002363
rs148670059	T	C	0.062389	0.010401	1.9969e-09	-0.15327	0.12848	0.2329
rs148738265	A	G	0.052718	0.0080504	5.8197e-11	0.087922	0.10478	0.4014
rs148770471	CAA	C	0.063891	0.0087248	2.4316e-13	0.028935	0.1407	0.8371
rs149048921	G	A	0.068232	0.0082345	1.1744e-16	-0.21549	0.13584	0.1127
rs149131600	C	T	0.01712	0.0030602	2.2154e-08	0.061274	0.034856	0.07876
rs149136568	A	G	0.073875	0.012916	1.0675e-08	0.06094	0.16057	0.7043
rs1492237	C	T	0.016992	0.0024508	4.1217e-12	0.017672	0.024707	0.4745
rs149227422	T	G	0.12036	0.011631	4.2698e-25	-0.015106	0.15258	0.9211
rs149304128	T	C	0.19209	0.014674	3.8133e-39	0.17321	0.2436	0.4771
rs149363012	T	C	0.064623	0.0072649	5.8566e-19	0.12854	0.079557	0.1062
rs149413568	C	T	0.043716	0.0055555	3.5841e-15	-0.031296	0.069457	0.6523
rs149562964	C	T	0.042626	0.0073295	6.0433e-09	-0.00061499	0.10163	0.9952
rs149734295	AT	A	0.23501	0.0057923	1e-200	-0.15202	0.07905	0.05447
rs1499279	T	G	0.044261	0.0058491	3.8267e-14	-0.0064676	0.054986	0.9064
rs150258577	C	T	0.11948	0.0092558	4.0821e-38	-0.13836	0.11564	0.2315
rs150420714	C	G	0.075576	0.012419	1.1627e-09	-0.11387	0.21755	0.6007
rs150443166	G	A	0.060531	0.010772	1.9188e-08	0.1275	0.16873	0.4498
rs150552973	T	C	0.10479	0.0097616	7.0865e-27	0.23896	0.17563	0.1736
rs150601128	A	G	0.2357	0.016299	2.1923e-47	0.13508	0.21906	0.5375
rs150622763	C	T	0.024543	0.0042715	9.1558e-09	-0.014714	0.041657	0.7239
rs150838806	G	A	0.20046	0.010973	1.5795e-74	0.28987	0.18095	0.1092
rs150930743	G	A	0.085955	0.015004	1.0113e-08	-0.12143	0.18432	0.51
rs151200397	T	TC	0.037555	0.0052858	1.2075e-12	-0.021863	0.062043	0.7246
rs151200853	C	T	0.032561	0.0055785	5.3222e-09	0.043399	0.082295	0.5979
rs1520969	G	T	0.047842	0.0028856	1.0298e-61	-0.049178	0.035042	0.1605
rs152826	G	A	0.024372	0.0038879	3.6468e-10	-0.017665	0.041736	0.6721
rs1531022	G	A	0.019444	0.0023459	1.1519e-16	-0.0061801	0.02417	0.7982
rs1592334	G	A	0.030014	0.0033367	2.3736e-19	-0.051236	0.039051	0.1895
rs1609829	C	T	0.018466	0.0025624	5.7599e-13	0.050462	0.031736	0.1118
rs1627549	T	C	0.032952	0.0058862	2.1682e-08	0.020639	0.056746	0.7161
rs16532	G	C	0.014668	0.0024147	1.2447e-09	-0.018022	0.036996	0.6262
rs16825276	T	C	0.050737	0.0034664	1.6942e-48	0.042474	0.041463	0.3057
rs1684621	G	T	0.013475	0.0024291	2.9012e-08	-0.060407	0.03005	0.04441
rs16861499	G	A	0.029099	0.0046473	3.8149e-10	-0.0052162	0.044642	0.907
rs16891963	A	G	0.029677	0.0034384	6.1032e-18	0.049099	0.039257	0.211
rs16937019	G	A	0.023729	0.0038554	7.5268e-10	-0.010799	0.043929	0.8058
rs16965171	C	T	0.020895	0.0037041	1.6921e-08	-0.00047929	0.048629	0.9921
rs170084	T	A	0.022916	0.0032915	3.3558e-12	0.00073916	0.035778	0.9835
rs17145750	C	T	0.034413	0.0031568	1.1473e-27	0.010242	0.033635	0.7607
rs17145892	A	T	0.021863	0.0030463	7.1487e-13	-0.024267	0.030922	0.4326
rs17153500	G	C	0.024519	0.0036982	3.3615e-11	0.059252	0.051386	0.2489
rs1718134	G	A	0.014183	0.0023366	1.2796e-09	0.012545	0.028347	0.6581
rs17243143	A	G	0.12542	0.0131	1.0367e-21	-0.063983	0.14059	0.649
rs17265513	T	C	0.023937	0.002911	1.992e-16	-0.044546	0.03053	0.1445
rs1727	C	A	0.016801	0.0026057	1.1349e-10	0.038095	0.02766	0.1684
rs17300770	G	C	0.1407	0.0035078	1e-200	0.036068	0.041269	0.3821
rs17341431	G	A	0.023727	0.0036486	7.8764e-11	-0.043976	0.047187	0.3514
rs17369703	G	A	0.067715	0.0063026	6.3919e-27	0.009597	0.084592	0.9097
rs1739317	A	G	0.060941	0.0052642	5.4984e-31	0.049216	0.065103	0.4497
rs17419403	G	C	0.053072	0.0067623	4.2327e-15	0.083432	0.091693	0.3629
rs17419851	C	T	0.048435	0.0034933	1.0596e-43	-0.0022101	0.034975	0.9496
rs17421553	G	A	0.12087	0.0052319	5.3082e-118	0.045679	0.055747	0.4126
rs17429745	G	T	0.022863	0.0025301	1.6274e-19	-0.021607	0.029462	0.4633
rs174564	G	A	0.04884	0.00244	4.4393e-89	0.0068113	0.025049	0.7857
rs174569	C	T	0.062459	0.0088731	1.9378e-12	0.031407	0.088661	0.7232
rs1762486	G	A	0.014147	0.0024819	1.2002e-08	0.045852	0.031529	0.1459
rs17626434	C	G	0.01366	0.0024758	3.4426e-08	0.036527	0.029534	0.2162
rs176694	T	G	0.18677	0.003935	1e-200	-0.036056	0.048377	0.4561
rs17672352	C	T	0.025334	0.0030139	4.2702e-17	0.085205	0.030853	0.005751
rs17741598	T	G	0.044125	0.0062471	1.6299e-12	0.030925	0.064121	0.6296
rs1778790	C	T	0.013343	0.0023578	1.5232e-08	-0.038063	0.029136	0.1914
rs17820747	A	C	0.015517	0.0027403	1.4927e-08	0.091882	0.035361	0.009365
rs1786698	G	C	0.027444	0.0040084	7.5743e-12	0.059324	0.053475	0.2673
rs1794089	A	G	0.036055	0.0027713	1.0947e-38	0.030962	0.035727	0.3861
rs1800961	C	T	0.038441	0.006668	8.1682e-09	0.045755	0.070567	0.5167
rs1806282	G	C	0.017593	0.0027033	7.6218e-11	0.018269	0.032281	0.5714
rs1809167	G	A	0.036037	0.0036855	1.4083e-22	-0.025399	0.040393	0.5295
rs181391993	C	T	0.028301	0.0044599	2.2185e-10	0.042333	0.063512	0.5051
rs181774000	T	C	0.12668	0.011457	2.048e-28	-0.015396	0.22987	0.9466
rs181897168	A	G	0.10154	0.012709	1.3575e-15	-0.064735	0.17618	0.7133
rs181955492	A	G	0.068302	0.011294	1.4723e-09	0.16865	0.14677	0.2505
rs182364018	C	T	0.11709	0.015489	4.0566e-14	-0.1506	0.2591	0.5611
rs183262653	C	A	0.080872	0.010268	3.3854e-15	0.0993	0.13044	0.4465
rs1833249	G	T	0.021659	0.0030759	1.9023e-12	0.009572	0.042027	0.8198
rs183347551	G	A	0.064171	0.011091	7.2311e-09	-0.15652	0.2033	0.4414
rs183568483	T	C	0.0523	0.0053861	2.7447e-22	0.091196	0.069963	0.1924
rs184368170	T	C	0.084239	0.012256	6.2821e-12	0.016774	0.20144	0.9336
rs184559980	A	G	0.10907	0.01538	1.3276e-12	0.11805	0.21937	0.5905
rs184577237	G	A	0.11797	0.016527	9.4783e-13	-0.16905	0.29418	0.5655
rs184865012	A	G	0.059533	0.007959	7.4523e-14	0.21461	0.12365	0.08262
rs185250814	C	T	0.13937	0.010153	7.1458e-43	-0.16318	0.12247	0.1827
rs185318455	G	A	0.020149	0.003169	2.043e-10	0.072034	0.07095	0.31
rs185568861	A	G	0.26023	0.02831	3.8673e-20	0.17193	0.26727	0.52
rs186469807	C	G	0.10615	0.015048	1.7426e-12	0.57749	0.24508	0.01845
rs186948772	A	G	0.075167	0.013207	1.2592e-08	-0.084862	0.22511	0.7062
rs187418082	G	A	0.10005	0.016526	1.4114e-09	-0.20127	0.19321	0.2975
rs187453656	A	G	0.093673	0.015876	3.629e-09	0.50052	0.25827	0.05263
rs187680653	T	C	0.070547	0.01029	7.1057e-12	-0.10253	0.17874	0.5662
rs187713219	C	G	0.08177	0.011027	1.2175e-13	0.017497	0.16637	0.9162
rs187996261	A	G	0.13988	0.011055	1.1017e-36	-0.01199	0.17675	0.9459
rs188199529	A	G	0.078592	0.014008	2.0171e-08	0.16557	0.24074	0.4916
rs1882289	A	G	0.022324	0.0036919	1.478e-09	-0.015286	0.034752	0.66
rs188247550	C	T	0.10495	0.010618	4.8991e-23	0.18443	0.1664	0.2677
rs189043092	C	T	0.26777	0.014222	4.8632e-79	0.19838	0.25984	0.4452
rs1890896	T	C	0.016086	0.0023359	5.7376e-12	0.024774	0.023643	0.2947
rs189174	C	G	0.019039	0.0024755	1.4657e-14	0.040819	0.029407	0.1651
rs1893351	T	C	0.080429	0.0072419	1.1851e-28	-0.011098	0.093179	0.9052
rs1899208	C	G	0.019489	0.0033	3.5118e-09	-0.015993	0.041437	0.6995
rs190050765	A	G	0.090354	0.014912	1.3708e-09	0.17883	0.26076	0.4928
rs190193197	A	C	0.065006	0.011644	2.3708e-08	0.12957	0.18667	0.4876
rs190243433	A	T	0.17697	0.014897	1.5353e-32	0.060924	0.24633	0.8047
rs190286519	T	A	0.02545	0.003566	9.5754e-13	0.090572	0.042697	0.0339
rs190315164	C	T	0.14871	0.023546	2.6922e-10	-0.11692	0.31735	0.7125
rs190325102	A	G	0.13412	0.010136	5.8236e-40	-0.24078	0.21292	0.2581
rs190468787	A	G	0.035099	0.005248	2.2633e-11	0.025259	0.068321	0.7116
rs190896281	T	C	0.023547	0.0041125	1.0303e-08	-0.087532	0.054247	0.1066
rs191230931	A	C	0.09681	0.014085	6.2751e-12	0.18546	0.27463	0.4995
rs191272476	C	A	0.10301	0.014892	4.6091e-12	0.18507	0.20246	0.3607
rs191539537	A	G	0.12443	0.016028	8.2732e-15	-0.46077	0.28098	0.101
rs1916403	G	A	0.01383	0.0023519	4.1001e-09	0.013221	0.028582	0.6437
rs191807581	T	C	0.078367	0.010838	4.8031e-13	0.029664	0.12202	0.8079
rs191933376	G	A	0.13382	0.012142	3.0279e-28	0.26626	0.18808	0.1569
rs192308651	A	C	0.091489	0.011155	2.3829e-16	-0.11156	0.17709	0.5287
rs192325752	A	G	0.072109	0.012265	4.1272e-09	0.20526	0.20066	0.3063
rs192447987	A	C	0.11227	0.01009	9.3828e-29	-0.046763	0.17992	0.7949
rs192899610	T	C	0.066997	0.011218	2.3385e-09	0.15884	0.19792	0.4223
rs193104166	C	G	0.088178	0.01288	7.5873e-12	-0.011506	0.21031	0.9564
rs1962917	G	A	0.01406	0.0024934	1.7124e-08	0.04223	0.029031	0.1458
rs199732214	C	CT	0.030936	0.0054322	1.2351e-08	-0.045113	0.061719	0.4648
rs199973466	GGT	G	0.068545	0.0080406	1.535e-17	0.051949	0.099735	0.6025
rs200117557	AAAAG	A	0.037695	0.004898	1.4068e-14	-0.10411	0.077392	0.1786
rs200793796	G	T	0.10795	0.015323	1.8541e-12	-0.39152	0.24145	0.1049
rs201285225	C	CTTACTCTCTTGA	0.053479	0.0080701	3.4346e-11	-0.16207	0.10534	0.1239
rs2016266	A	G	0.028148	0.0024763	6.193e-30	0.03889	0.025053	0.1206
rs202164582	AAC	A	0.049996	0.0083697	2.3252e-09	-0.007212	0.10557	0.9455
rs2038687	G	A	0.023295	0.0033079	1.8965e-12	0.0023969	0.034903	0.9452
rs2038760	C	T	0.018195	0.0031215	5.5838e-09	0.020378	0.036702	0.5787
rs2043085	C	T	0.037133	0.0023865	1.4257e-54	-0.0090598	0.028549	0.751
rs204483	A	G	0.042159	0.005626	6.7237e-14	0.028531	0.070701	0.6866
rs2066414	C	T	0.016489	0.0024981	4.0963e-11	-0.017913	0.031287	0.5669
rs2070895	G	A	0.036452	0.0028135	2.2114e-38	0.018412	0.032611	0.5723
rs2073927	A	G	0.03214	0.0023348	4.2036e-43	-0.014467	0.023734	0.5422
rs209714	G	A	0.022224	0.0034834	1.7722e-10	0.032633	0.044541	0.4638
rs2113843	T	C	0.013832	0.002325	2.6968e-09	-0.0064003	0.023497	0.7853
rs219779	G	A	0.017549	0.0026365	2.8167e-11	0.019106	0.026972	0.4787
rs2207132	A	G	0.07102	0.0065173	1.2023e-27	-0.075181	0.067798	0.2675
rs2216504	C	T	0.10131	0.0061976	4.8582e-60	0.0040356	0.061342	0.9475
rs222854	T	C	0.038553	0.0023682	1.4542e-59	0.029778	0.029757	0.317
rs222856	G	A	0.058878	0.0084559	3.3387e-12	-0.037869	0.098927	0.7019
rs2229738	T	C	0.025866	0.004702	3.7785e-08	-0.011337	0.049073	0.8173
rs2231409	G	A	0.040827	0.0073499	2.7828e-08	-0.01856	0.073093	0.7996
rs2235233	T	C	0.015419	0.0027919	3.3418e-08	0.010435	0.034757	0.764
rs2239222	A	G	0.026234	0.0024564	1.276e-26	-0.017096	0.028571	0.5496
rs2240119	T	C	0.021774	0.0039587	3.7944e-08	-0.051356	0.038396	0.181
rs2245668	C	G	0.086854	0.0024744	1e-200	0.045536	0.025331	0.07223
rs2255282	T	G	0.020645	0.0023374	1.0304e-18	-0.013458	0.029164	0.6445
rs2256091	A	T	0.018351	0.0028199	7.6337e-11	0.0056596	0.034154	0.8684
rs2267375	G	T	0.018672	0.00236	2.5482e-15	0.0046128	0.023587	0.845
rs2272662	T	C	0.035306	0.0023567	1.0144e-50	-0.026695	0.032559	0.4123
rs2274685	G	A	0.018308	0.002364	9.6229e-15	0.0076373	0.02857	0.7892
rs2275365	G	A	0.11447	0.0037625	1e-200	-0.067194	0.046889	0.1518
rs2275367	C	T	0.13631	0.0038433	1e-200	0.015351	0.037161	0.6795
rs2276864	C	T	0.014822	0.0024994	3.0295e-09	0.03115	0.031607	0.3244
rs2284332	T	C	0.021651	0.002739	2.6922e-15	-0.068742	0.035292	0.05144
rs2290846	G	A	0.019761	0.0025634	1.2706e-14	-0.018595	0.027109	0.4928
rs2292064	C	T	0.032106	0.0023373	6.3407e-43	-0.051041	0.023754	0.03165
rs2292067	T	G	0.016109	0.0024286	3.2958e-11	0.0075253	0.030647	0.806
rs2298058	T	C	0.042186	0.0025294	1.9973e-62	-0.066427	0.02544	0.009026
rs2299142	T	C	0.015621	0.0023623	3.7841e-11	0.012951	0.029302	0.6585
rs2304244	A	C	0.018766	0.0030212	5.255e-10	-0.039477	0.035836	0.2706
rs2306386	C	T	0.016627	0.0023256	8.7155e-13	0.015508	0.028425	0.5853
rs2348704	A	G	0.014393	0.0025187	1.102e-08	0.017141	0.026146	0.5121
rs2393791	C	T	0.058848	0.0024007	1.394e-132	0.01298	0.028349	0.647
rs2412710	G	A	0.04952	0.008838	2.107e-08	-0.024962	0.069542	0.7196
rs2414098	T	C	0.014709	0.0024014	9.0555e-10	-0.028818	0.03033	0.342
rs2457863	C	T	0.013139	0.0023757	3.1979e-08	0.0055106	0.030329	0.8558
rs2460383	T	C	0.03083	0.0027846	1.7411e-28	0.059725	0.032324	0.06464
rs2465956	T	C	0.022231	0.0029585	5.7384e-14	0.044729	0.030031	0.1364
rs2489001	T	A	0.023737	0.0030531	7.5747e-15	-0.044327	0.039332	0.2597
rs252761	T	G	0.016914	0.0023743	1.0518e-12	0.030776	0.029782	0.3014
rs2535413	A	C	0.017295	0.0026015	2.9745e-11	0.057352	0.031728	0.07067
rs2544783	T	A	0.036075	0.0041469	3.3526e-18	-0.044186	0.050625	0.3828
rs2547239	T	C	0.025397	0.0031348	5.4383e-16	0.031191	0.039086	0.4249
rs2561566	C	T	0.028288	0.0035758	2.5583e-15	0.05505	0.045524	0.2266
rs2572411	T	C	0.018826	0.0028692	5.3413e-11	0.029329	0.034186	0.3909
rs2604874	C	A	0.023619	0.0025959	9.1947e-20	0.019723	0.032047	0.5383
rs2608915	G	A	0.016365	0.0028409	8.3944e-09	-0.015508	0.028786	0.5901
rs2618566	G	T	0.017539	0.0024571	9.479e-13	0.0021453	0.024272	0.9296
rs2642438	G	A	0.027174	0.0025415	1.1194e-26	-0.001523	0.026037	0.9534
rs2670824	C	G	0.031891	0.0044179	5.2606e-13	-0.050624	0.060667	0.404
rs2690097	C	T	0.022891	0.0026262	2.887e-18	-0.039081	0.033339	0.2411
rs2706762	C	T	0.020995	0.0032546	1.1133e-10	0.011721	0.044504	0.7923
rs2728100	T	C	0.019095	0.0033777	1.5752e-08	0.013138	0.037696	0.7274
rs273966	C	T	0.013406	0.0023641	1.4239e-08	0.039523	0.030806	0.1995
rs2753921	A	G	0.037955	0.0046734	4.6195e-16	0.037596	0.060532	0.5345
rs2812357	C	T	0.015059	0.0023677	2.0135e-10	0.0081189	0.02864	0.7768
rs28366025	T	G	0.015299	0.0025991	3.9536e-09	-0.036356	0.026749	0.1741
rs2836881	G	T	0.017789	0.0026344	1.4528e-11	0.063003	0.026778	0.01863
rs28381981	A	G	0.03715	0.0046319	1.0576e-15	-0.078265	0.052444	0.1356
rs28399607	T	C	0.040065	0.0052653	2.7642e-14	0.025635	0.076064	0.7361
rs28536742	C	T	0.014358	0.0024338	3.6498e-09	0.064824	0.029378	0.02734
rs28570619	A	G	0.057697	0.0057138	5.6928e-24	0.016508	0.055246	0.7651
rs28590228	C	T	0.013832	0.0025028	3.2671e-08	-0.0077726	0.030919	0.8015
rs2859267	T	C	0.017589	0.0026804	5.3172e-11	0.026474	0.026826	0.3237
rs28601761	C	G	0.07177	0.0023828	4.8342e-199	-0.027716	0.028489	0.3306
rs2866152	C	G	0.019626	0.0027037	3.9085e-13	-0.0063133	0.028739	0.8261
rs2868346	T	C	0.022422	0.0027198	1.67e-16	-0.062983	0.026575	0.01779
rs28745907	G	T	0.053867	0.0030268	8.095e-71	0.061898	0.036122	0.08661
rs2879924	A	G	0.015382	0.0023368	4.6434e-11	0.010702	0.0288	0.7102
rs28929474	T	C	0.12381	0.0082545	7.7776e-51	-0.012405	0.10624	0.907
rs2893843	A	G	0.01622	0.002432	2.5711e-11	0.010659	0.0289	0.7123
rs2902377	G	A	0.013356	0.0023677	1.6929e-08	0.025152	0.023769	0.29
rs2902942	G	A	0.027478	0.002653	3.905e-25	0.028682	0.027971	0.3052
rs2905093	C	A	0.016498	0.0025869	1.8046e-10	-0.0085096	0.033404	0.7989
rs2911971	G	C	0.017106	0.0024044	1.1247e-12	0.0042988	0.030862	0.8892
rs2919872	C	T	0.020579	0.0023733	4.3141e-18	-0.0090747	0.028836	0.753
rs2932760	G	A	0.017568	0.0026129	1.7754e-11	0.040591	0.032108	0.2062
rs2934956	T	A	0.034746	0.0025053	1.0046e-43	-0.042725	0.025342	0.09181
rs2940174	T	A	0.030287	0.004995	1.3344e-09	0.11901	0.083196	0.1526
rs2945317	T	C	0.01352	0.0024601	3.8944e-08	0.039693	0.02876	0.1675
rs2952275	G	A	0.013755	0.0024557	2.1304e-08	-0.055035	0.025212	0.02905
rs2970818	T	A	0.040234	0.0038171	5.6665e-26	0.011966	0.041228	0.7716
rs2972558	C	T	0.019588	0.0024793	2.7881e-15	-0.031977	0.030725	0.298
rs2998278	C	T	0.033836	0.0045724	1.3654e-13	-0.017755	0.048004	0.7115
rs3011	C	G	0.016194	0.0024222	2.3023e-11	-0.045723	0.029343	0.1192
rs3026845	C	T	0.032624	0.0047177	4.675e-12	-0.031287	0.055084	0.57
rs3026888	C	T	0.054316	0.0063216	8.5735e-18	-0.012466	0.066164	0.8506
rs3114047	G	A	0.025638	0.0045347	1.5706e-08	-0.00022652	0.05962	0.997
rs3130196	C	T	0.019623	0.0035171	2.4171e-08	-0.035998	0.048686	0.4597
rs314229	C	A	0.032233	0.0057985	2.7169e-08	-0.04074	0.046557	0.3815
rs314246	A	C	0.035598	0.0031126	2.7727e-30	0.0070875	0.034951	0.8393
rs314252	A	G	0.041422	0.0026945	2.5956e-53	0.0010569	0.039603	0.9787
rs314370	C	T	0.024209	0.0029749	4.0449e-16	0.027245	0.030633	0.3738
rs3204440	A	G	0.030864	0.0053695	9.0392e-09	-0.077637	0.05381	0.1491
rs3209570	G	A	0.014106	0.0024014	4.2593e-09	0.014406	0.030862	0.6407
rs3216042	CT	C	0.013917	0.0024389	1.1556e-08	-0.038435	0.030769	0.2116
rs329925	T	C	0.016711	0.003062	4.8264e-08	0.010119	0.034684	0.7705
rs33959228	C	T	0.056246	0.0078928	1.0331e-12	-0.23459	0.095296	0.01383
rs33971783	CTGTT	C	0.013654	0.0023367	5.1242e-09	-0.03725	0.031881	0.2426
rs34019521	C	G	0.022933	0.0026534	5.5016e-18	0.081729	0.034674	0.01842
rs34172242	T	C	0.018591	0.0025059	1.1836e-13	-0.039488	0.031415	0.2088
rs34203905	T	C	0.038351	0.0048631	3.1259e-15	0.17681	0.077547	0.02261
rs34266810	T	C	0.059735	0.0058113	8.833e-25	0.042901	0.062878	0.4951
rs34313873	A	T	0.04691	0.0084242	2.5716e-08	0.17502	0.092831	0.05939
rs34350113	T	C	0.043879	0.0073839	2.8106e-09	0.050927	0.10663	0.6329
rs34354498	T	C	0.057481	0.0061341	7.2438e-21	-0.0225	0.06691	0.7367
rs34391493	C	A	0.019141	0.0034382	2.5933e-08	0.0012024	0.049923	0.9808
rs34434863	G	T	0.025677	0.0025781	2.3076e-23	-0.025832	0.036495	0.4791
rs34453397	C	A	0.016982	0.002564	3.5218e-11	-0.053837	0.031822	0.09068
rs34517439	A	C	0.022576	0.0035737	2.6662e-10	0.05962	0.05306	0.2612
rs34554534	A	G	0.030184	0.0041811	5.2447e-13	-0.053029	0.039635	0.1809
rs34677607	G	T	0.0196	0.0023949	2.7535e-16	0.0015777	0.069545	0.9819
rs34692271	T	G	0.023387	0.0027593	2.346e-17	-0.0061002	0.02663	0.8188
rs34707604	T	C	0.03528	0.0027954	1.6553e-36	-0.0080208	0.036954	0.8282
rs34748378	C	CT	0.015509	0.0028172	3.6926e-08	-0.01958	0.035865	0.5851
rs34806192	T	C	0.015367	0.0024649	4.5422e-10	-0.051839	0.028808	0.07195
rs34811474	G	A	0.015573	0.0027537	1.5573e-08	0.026856	0.038162	0.4816
rs34830735	T	TGATCAG	0.03289	0.0048365	1.0451e-11	0.014549	0.055647	0.7937
rs34865831	C	T	0.015934	0.0027544	7.2652e-09	-0.017834	0.033327	0.5926
rs34923414	T	C	0.014716	0.0023468	3.5975e-10	-0.012706	0.029961	0.6715
rs35013847	A	G	0.018523	0.00244	3.1695e-14	-0.010402	0.024333	0.669
rs350832	A	G	0.01867	0.0027884	2.151e-11	0.067979	0.033799	0.0443
rs35136575	G	C	0.039005	0.0029988	1.1379e-38	0.047676	0.038574	0.2165
rs35267807	G	C	0.018502	0.0025364	3.0017e-13	0.087034	0.033019	0.008392
rs35401268	GA	G	0.014997	0.0025091	2.2704e-09	0.035993	0.033392	0.2811
rs35504839	C	G	0.074161	0.011853	3.9421e-10	0.020955	0.1639	0.8983
rs35531215	G	A	0.018839	0.002341	8.4926e-16	-0.014905	0.0235	0.5259
rs35554660	G	GC	0.015853	0.0024195	5.6718e-11	-0.01702	0.030483	0.5766
rs35665085	A	G	0.028041	0.005048	2.779e-08	-0.065072	0.053556	0.2244
rs35933654	C	G	0.026276	0.0047637	3.4712e-08	-0.11281	0.089112	0.2055
rs35995003	A	G	0.016747	0.0025346	3.9204e-11	-0.019004	0.031771	0.5497
rs36080042	A	G	0.049112	0.0055035	4.5281e-19	-0.03561	0.06468	0.5819
rs36084911	A	G	0.0265	0.0024369	1.5404e-27	0.0010134	0.029034	0.9722
rs36103528	T	C	0.050413	0.0028513	6.3346e-70	-0.019	0.039513	0.6306
rs371402110	AT	A	0.13362	0.015669	1.5031e-17	-0.023849	0.24436	0.9223
rs3741414	C	T	0.018697	0.0027077	5.0328e-12	0.013998	0.02941	0.6341
rs3745710	T	C	0.060258	0.0042037	1.3689e-46	0.075832	0.054476	0.1639
rs3753781	G	A	0.053111	0.0032744	3.8113e-59	-0.004785	0.044606	0.9146
rs3757387	C	T	0.015013	0.0023399	1.401e-10	-0.0065381	0.023427	0.7802
rs3757969	C	G	0.014104	0.0024334	6.8018e-09	-0.018623	0.031684	0.5567
rs375855596	C	T	0.13158	0.022839	8.3597e-09	-0.0098907	0.42325	0.9814
rs3759971	C	T	0.048309	0.0081855	3.5988e-09	0.0033443	0.078422	0.966
rs3794205	G	A	0.014215	0.0025163	1.6111e-08	0.041153	0.025058	0.1005
rs3798167	G	T	0.016325	0.0029355	2.6791e-08	-0.016765	0.034081	0.6228
rs3804326	A	G	0.039909	0.0044269	1.9778e-19	-0.080374	0.05603	0.1514
rs38129	G	C	0.014281	0.0024335	4.4005e-09	0.0019769	0.024328	0.9352
rs3842637	GC	G	0.019674	0.0023286	2.9545e-17	-0.0065255	0.031393	0.8353
rs3844442	T	A	0.017424	0.002381	2.5231e-13	-0.026897	0.028479	0.3449
rs3948398	G	A	0.016301	0.0023483	3.885e-12	0.0035984	0.029239	0.9021
rs399970	G	T	0.019381	0.0026896	5.7689e-13	0.03185	0.033412	0.3405
rs400075	T	C	0.015735	0.002694	5.2042e-09	0.080829	0.032597	0.01315
rs4074793	G	A	0.027686	0.0044353	4.3231e-10	-0.044745	0.052591	0.3949
rs4092465	G	A	0.017197	0.0024509	2.2786e-12	0.04751	0.031954	0.1371
rs41274064	G	A	0.039456	0.0057473	6.6575e-12	0.019351	0.062998	0.7587
rs41274074	G	C	0.047353	0.00678	2.8692e-12	0.062904	0.077403	0.4164
rs41280463	G	A	0.021616	0.0031197	4.251e-12	-0.025378	0.034699	0.4646
rs41282145	A	T	0.11205	0.0080603	6.3606e-44	0.19997	0.084649	0.01816
rs41283393	G	A	0.054659	0.0062611	2.56e-18	0.059241	0.068893	0.3899
rs41291802	C	T	0.025566	0.0041818	9.7506e-10	0.0057672	0.044684	0.8973
rs41296094	C	T	0.062526	0.0058828	2.2166e-26	-0.08037	0.074326	0.2796
rs41307777	G	A	0.049435	0.0083825	3.6975e-09	-0.0010025	0.093193	0.9914
rs4140680	G	A	0.013262	0.0024313	4.9024e-08	0.059138	0.029112	0.04222
rs4148765	T	C	0.033635	0.0043467	1.0124e-14	-0.078162	0.043499	0.07236
rs421281	G	A	0.11593	0.019412	2.3427e-09	0.03587	0.1106	0.7457
rs4233949	C	G	0.022291	0.0023909	1.1325e-20	0.032076	0.023894	0.1795
rs4243191	C	T	0.016179	0.0026764	1.4952e-09	0.022444	0.033589	0.504
rs4245230	A	G	0.015412	0.0023522	5.6772e-11	-0.027466	0.028499	0.3352
rs426675	A	T	0.020352	0.0026761	2.858e-14	-0.012187	0.036608	0.7392
rs4290569	G	A	0.021604	0.0036404	2.9475e-09	-0.075059	0.041421	0.06997
rs4291564	A	G	0.062943	0.0078999	1.6226e-15	0.26749	0.089942	0.00294
rs4298983	C	T	0.053126	0.0067943	5.3303e-15	0.069681	0.11155	0.5322
rs4382480	A	G	0.03669	0.0023403	2.2466e-55	0.078418	0.028695	0.00628
rs4388421	G	T	0.023233	0.0032382	7.2696e-13	-0.011985	0.032433	0.7117
rs4410790	T	C	0.013901	0.0024179	8.9714e-09	0.01028	0.024005	0.6685
rs4414647	G	A	0.015627	0.0024006	7.5449e-11	-0.016371	0.02885	0.5704
rs4420638	A	G	0.037606	0.0029591	5.4181e-37	0.01216	0.030954	0.6944
rs4431425	C	T	0.022994	0.0024237	2.3859e-21	0.0096868	0.024455	0.692
rs4449614	G	C	0.034603	0.0032373	1.1567e-26	-0.00015814	0.038352	0.9967
rs4451360	G	C	0.016557	0.0023618	2.3872e-12	-0.002922	0.029245	0.9204
rs445810	C	T	0.022244	0.0026432	3.9238e-17	0.0079093	0.034953	0.821
rs4459081	C	G	0.023952	0.0024436	1.1102e-22	-0.019624	0.024358	0.4204
rs4465647	A	G	0.022607	0.0025976	3.2446e-18	-0.0044677	0.030261	0.8826
rs4471106	A	G	0.036677	0.0025923	1.9741e-45	0.035025	0.033579	0.2969
rs447735	C	T	0.016565	0.0023643	2.4478e-12	0.0062447	0.024277	0.797
rs4503880	T	C	0.028302	0.0029102	2.3785e-22	-0.070871	0.034299	0.0388
rs453639	A	C	0.014588	0.0024337	2.0447e-09	0.043704	0.031207	0.1614
rs4543559	A	G	0.014481	0.0023746	1.0751e-09	0.014206	0.024779	0.5664
rs45522544	C	T	0.074185	0.0098894	6.3274e-14	-0.41345	0.17396	0.01747
rs4575545	A	G	0.049058	0.0025305	1.1034e-83	0.028839	0.031912	0.3662
rs4600017	G	A	0.013789	0.0025206	4.4912e-08	-0.062168	0.029291	0.03381
rs4622073	G	A	0.015955	0.002391	2.508e-11	-0.0091229	0.029167	0.7544
rs4623666	G	A	0.020289	0.0024038	3.1803e-17	-0.0024467	0.028554	0.9317
rs4654763	T	C	0.020012	0.0028885	4.2683e-12	-0.0040543	0.035959	0.9102
rs4654867	T	C	0.026872	0.0028983	1.841e-20	0.0048799	0.036948	0.8949
rs469882	C	A	0.01736	0.0029317	3.1914e-09	-0.038501	0.030056	0.2002
rs4757388	G	A	0.019878	0.0023839	7.5376e-17	-0.045623	0.028622	0.1109
rs4766453	C	T	0.018478	0.0027829	3.1424e-11	-0.032959	0.032613	0.3122
rs4773174	C	T	0.015537	0.0027529	1.6629e-08	-0.021964	0.033121	0.5072
rs4782366	C	T	0.014833	0.0023577	3.1512e-10	-0.050326	0.030501	0.09895
rs4782568	C	G	0.024351	0.002352	4.0684e-25	0.0056443	0.029539	0.8485
rs4796373	G	C	0.028211	0.0039595	1.0443e-12	0.014032	0.05005	0.7792
rs4796394	T	C	0.052043	0.0023855	1.918e-105	0.023365	0.02951	0.4285
rs4802202	C	T	0.014506	0.0023325	5.0008e-10	0.070908	0.030444	0.01985
rs4805033	A	G	0.020419	0.0023327	2.0781e-18	-0.031792	0.025237	0.2078
rs4835265	A	C	0.023211	0.0031835	3.0809e-13	0.015389	0.031494	0.6251
rs4841237	G	A	0.016299	0.0026421	6.8764e-10	-0.0097325	0.029089	0.7379
rs485150	T	C	0.021004	0.0023625	6.1048e-19	0.057947	0.029654	0.05069
rs4870044	T	C	0.017791	0.0025654	4.0758e-12	-0.004836	0.025076	0.8471
rs4896621	T	A	0.012861	0.0023347	3.6224e-08	0.035474	0.028987	0.221
rs490431	T	A	0.026257	0.0033898	9.5063e-15	-0.04784	0.036354	0.1882
rs4916009	T	C	0.025861	0.0040232	1.2958e-10	-0.037726	0.045772	0.4098
rs4929915	A	C	0.015699	0.0026476	3.0403e-09	-0.027136	0.026096	0.2984
rs4946137	A	G	0.019245	0.002376	5.5315e-16	-0.024587	0.023953	0.3047
rs4962127	A	G	0.079825	0.0056315	1.3517e-45	-0.031502	0.051607	0.5416
rs4963975	G	A	0.018866	0.0027178	3.8823e-12	0.046175	0.027927	0.09824
rs4968206	T	G	0.014739	0.0023452	3.2874e-10	0.022647	0.02835	0.4244
rs5022521	C	T	0.023704	0.0035085	1.4193e-11	-0.047556	0.041647	0.2535
rs5112	C	G	0.060833	0.0024939	2.6667e-131	-0.026872	0.030842	0.3836
rs523088	C	T	0.017662	0.0024991	1.5818e-12	-0.037616	0.031824	0.2372
rs528093	C	T	0.033147	0.0060198	3.6684e-08	-0.015262	0.066415	0.8183
rs531169974	A	T	0.1519	0.012901	5.4005e-32	0.11551	0.20737	0.5775
rs533239	G	A	0.019749	0.0028694	5.8847e-12	0.089239	0.034989	0.01076
rs538694	A	C	0.025191	0.0031136	5.9536e-16	-0.073141	0.030922	0.01801
rs546248239	C	T	0.25772	0.014399	1.3039e-71	-0.52726	0.1914	0.005872
rs553462978	G	A	0.03245	0.0052665	7.2095e-10	0.051623	0.081707	0.5275
rs556107	T	C	0.015429	0.0023366	4.0331e-11	0.021197	0.029201	0.4679
rs55638447	A	C	0.021262	0.0036812	7.6625e-09	0.041194	0.032717	0.208
rs55657703	T	C	0.05543	0.0055728	2.631e-23	-0.038273	0.056872	0.501
rs55669065	C	T	0.02138	0.0036676	5.5689e-09	0.010355	0.038124	0.7859
rs55710199	C	T	0.13068	0.01086	2.4337e-33	-0.080313	0.11067	0.468
rs55714927	T	C	0.10783	0.0029472	1e-200	0.076662	0.031583	0.01521
rs55735424	G	A	0.021247	0.0024379	2.9106e-18	-0.018909	0.029911	0.5273
rs55756041	G	A	0.053897	0.0048839	2.5991e-28	-0.11167	0.070425	0.1128
rs56074687	T	C	0.020541	0.0025731	1.4317e-15	-0.0083264	0.026685	0.755
rs56113850	T	C	0.047232	0.0023528	1.3826e-89	0.035382	0.029759	0.2345
rs56167338	G	A	0.056983	0.0028191	8.3917e-91	-0.017612	0.028926	0.5426
rs56183247	G	C	0.030695	0.0047217	7.9997e-11	0.023093	0.074173	0.7555
rs56188865	T	C	0.023575	0.0024158	1.7033e-22	0.026162	0.024085	0.2774
rs56289425	G	A	0.082688	0.0042822	4.9131e-83	-0.064543	0.073699	0.3812
rs56328339	C	T	0.018098	0.0031591	1.0114e-08	0.060887	0.03485	0.08062
rs56332871	A	C	0.017115	0.0026281	7.4108e-11	0.0065076	0.030506	0.8311
rs56383839	G	A	0.026527	0.0042661	5.038e-10	0.033257	0.039476	0.3995
rs56384418	A	G	0.040676	0.0045583	4.5373e-19	0.099858	0.054493	0.06688
rs56843091	T	C	0.021722	0.0035897	1.4383e-09	0.032085	0.04735	0.498
rs570061806	C	A	0.055956	0.005628	2.7442e-23	0.038765	0.070239	0.581
rs570488	C	A	0.049754	0.0038208	9.39e-39	-0.083719	0.048863	0.08665
rs57285449	C	G	0.023718	0.0025357	8.5228e-21	0.062185	0.043698	0.1547
rs5742489	A	ATAAGT	0.026906	0.0034986	1.4707e-14	-0.045977	0.044455	0.301
rs57543564	T	C	0.014563	0.0025965	2.0408e-08	-0.0017239	0.025861	0.9469
rs575670346	C	CCCCCGCCCCCA	0.014973	0.0026939	2.7322e-08	0.057407	0.041734	0.169
rs5762665	G	A	0.018163	0.002401	3.8889e-14	-0.0087301	0.024945	0.7264
rs5767213	A	G	0.013541	0.0024383	2.7998e-08	0.044529	0.030975	0.1506
rs57695104	G	A	0.016356	0.0025006	6.1327e-11	-0.018266	0.032368	0.5725
rs577285023	G	T	0.097324	0.012369	3.5955e-15	-0.026643	0.14346	0.8527
rs577584	A	T	0.022379	0.0029504	3.3275e-14	0.011368	0.036126	0.753
rs577721086	T	C	0.034974	0.0053829	8.195e-11	0.058908	0.080178	0.4625
rs5817786	CTGAG	C	0.034404	0.0051317	2.0288e-11	-0.038601	0.073335	0.5986
rs5837605	T	TG	0.02574	0.0024341	3.938e-26	-0.0014237	0.031866	0.9644
rs5868014	GC	G	0.023089	0.0030072	1.6193e-14	0.031156	0.03888	0.4229
rs58973023	T	A	0.051398	0.0023266	4.5242e-108	0.049013	0.02999	0.1022
rs59154056	CA	C	0.019247	0.0026708	5.7581e-13	-0.033459	0.034024	0.3254
rs598710	A	C	0.034706	0.0028973	4.6652e-33	-0.075137	0.035787	0.03577
rs59916403	G	T	0.016775	0.0024342	5.5321e-12	0.014275	0.02494	0.5671
rs59919156	G	A	0.016282	0.002706	1.7795e-09	0.016928	0.035514	0.6336
rs60007481	A	G	0.034022	0.0033095	8.7389e-25	0.069297	0.041724	0.09674
rs60134803	A	G	0.024422	0.0027576	8.3266e-19	0.070314	0.033722	0.03706
rs603424	G	A	0.030644	0.0031101	6.6872e-23	0.033897	0.032021	0.2898
rs60555264	A	C	0.060647	0.0047069	5.6007e-38	0.054463	0.04881	0.2645
rs60586860	T	C	0.055826	0.0063901	2.4172e-18	0.12308	0.055157	0.02565
rs6060267	A	G	0.016187	0.002331	3.8139e-12	-0.018552	0.023413	0.4281
rs607407	A	C	0.020325	0.002506	5.0632e-16	-0.0041217	0.030505	0.8925
rs60745959	CT	C	0.020391	0.0032612	4.0417e-10	0.010546	0.044029	0.8107
rs6080303	A	G	0.017859	0.0027263	5.7338e-11	-0.039848	0.032228	0.2163
rs60953408	T	C	0.064274	0.0043552	2.8277e-49	0.025328	0.0444	0.5684
rs6119324	C	A	0.023481	0.0029685	2.5834e-15	0.014164	0.037857	0.7083
rs61237993	G	A	0.024699	0.0034951	1.5894e-12	0.0029364	0.035264	0.9336
rs61751475	T	C	0.073517	0.0067673	1.7346e-27	-0.072324	0.072003	0.3152
rs61751862	C	G	0.095509	0.0118	5.7765e-16	-0.13966	0.18901	0.46
rs61778369	A	G	0.092487	0.0044304	1.0306e-96	-0.093197	0.061902	0.1322
rs61853632	A	G	0.047947	0.006485	1.4336e-13	-0.072215	0.067062	0.2816
rs61876261	T	C	0.03177	0.0023855	1.8643e-40	0.0035701	0.029904	0.905
rs61916637	G	A	0.020499	0.0030531	1.8973e-11	0.10346	0.038929	0.00787
rs61959476	C	T	0.03531	0.0062281	1.4334e-08	-0.0023204	0.075256	0.9754
rs61963086	C	T	0.01655	0.0027484	1.7282e-09	0.022922	0.028332	0.4185
rs61994041	C	T	0.021402	0.0034184	3.8305e-10	0.05782	0.034122	0.09017
rs62122430	T	A	0.021204	0.0033034	1.3751e-10	-0.03209	0.043993	0.4657
rs62183874	G	A	0.023259	0.0023404	2.8628e-23	0.067915	0.023777	0.004285
rs62217174	C	T	0.020771	0.0030613	1.1626e-11	0.052878	0.03158	0.09405
rs62317558	G	A	0.027835	0.0045629	1.0593e-09	-0.079286	0.05297	0.1344
rs62325497	G	A	0.034072	0.0054891	5.3997e-10	-0.0087966	0.067837	0.8968
rs62392668	C	A	0.019878	0.0035001	1.3546e-08	-0.0090529	0.038911	0.816
rs62400523	T	C	0.056608	0.0096542	4.533e-09	0.095978	0.13382	0.4732
rs62401887	G	A	0.1122	0.00291	1e-200	-0.019285	0.031054	0.5346
rs62459095	C	T	0.031738	0.0049907	2.0279e-10	0.016564	0.062746	0.7918
rs62495081	G	A	0.031826	0.0044756	1.153e-12	0.097277	0.07317	0.1837
rs62501971	A	G	0.018843	0.0028552	4.133e-11	-0.0075972	0.028319	0.7885
rs62509311	A	T	0.015181	0.0025836	4.2104e-09	0.0058012	0.033974	0.8644
rs62521592	C	T	0.030532	0.0052073	4.5406e-09	0.11709	0.082603	0.1563
rs62574238	A	G	0.029606	0.0037149	1.5976e-15	0.048372	0.04747	0.3082
rs62574354	C	T	0.051956	0.0043402	5.1265e-33	0.0014497	0.04824	0.976
rs62576575	C	A	0.057939	0.0056924	2.4994e-24	0.072576	0.070106	0.3006
rs62621664	G	T	0.141	0.0094557	2.8729e-50	0.0079199	0.096298	0.9345
rs62621812	G	A	0.10905	0.0084747	7.0229e-38	0.011373	0.08732	0.8964
rs627502	A	G	0.01463	0.0026393	2.9758e-08	-0.0013556	0.026699	0.9595
rs627892	C	T	0.063465	0.0032685	6.1495e-84	0.0052873	0.044157	0.9047
rs6421984	C	T	0.045717	0.0023286	9.0805e-86	0.01811	0.030198	0.5487
rs6422323	C	G	0.01367	0.0023258	4.1618e-09	-0.031927	0.023861	0.1809
rs645040	T	G	0.032175	0.0027786	5.3001e-31	0.0021177	0.027635	0.9389
rs6457709	A	G	0.016094	0.0025495	2.7485e-10	-0.055122	0.02496	0.02722
rs6469788	C	A	0.046931	0.002338	1.434e-89	-0.011057	0.024148	0.647
rs6479898	T	C	0.043214	0.0061452	2.0358e-12	0.099656	0.053843	0.06419
rs6489532	G	A	0.040271	0.0071934	2.1658e-08	-0.0011261	0.054385	0.9835
rs6490297	T	C	0.020474	0.0026674	1.6532e-14	-0.032714	0.032452	0.3134
rs6502990	T	C	0.019928	0.0023449	1.9246e-17	0.020511	0.030732	0.5045
rs6503533	C	T	0.016029	0.002403	2.5555e-11	-0.05428	0.02437	0.02592
rs6507937	T	C	0.018702	0.0030438	8.0357e-10	0.0057845	0.032866	0.8603
rs6509849	C	A	0.032639	0.0048015	1.0653e-11	-0.0029304	0.071882	0.9675
rs652600	G	A	0.075158	0.0025625	7.4003e-189	-0.018983	0.030729	0.5367
rs6542680	C	T	0.023047	0.0030567	4.7252e-14	0.030127	0.037113	0.4169
rs6598043	G	C	0.01996	0.0025495	4.9408e-15	-0.034002	0.03128	0.277
rs6601403	C	T	0.02261	0.0026547	1.6475e-17	-0.048158	0.032755	0.1415
rs6602911	T	C	0.014368	0.0024277	3.2557e-09	0.031211	0.029241	0.2858
rs660340	A	G	0.14798	0.0023215	1e-200	-0.12426	0.0283	1.129e-05
rs66547880	G	C	0.024362	0.0040564	1.9069e-09	0.029416	0.053172	0.5801
rs665632	C	T	0.037442	0.0030035	1.1632e-35	0.01946	0.037743	0.6061
rs66725322	C	A	0.012824	0.0023417	4.3429e-08	0.024639	0.029313	0.4006
rs6679677	C	A	0.030243	0.0038325	3.0011e-15	0.028166	0.043643	0.5187
rs66983439	G	GT	0.040504	0.0068291	3.0123e-09	-0.09905	0.085712	0.2478
rs6706968	C	A	0.017802	0.0023696	5.8096e-14	-0.078509	0.028827	0.006461
rs67210567	T	G	0.12012	0.0073234	1.967e-60	-0.035478	0.094948	0.7087
rs6740739	G	A	0.016303	0.0024958	6.4913e-11	-0.0029415	0.030733	0.9237
rs67439332	T	TG	0.015275	0.0026858	1.2926e-08	-0.028919	0.034179	0.3975
rs6749773	G	A	0.015474	0.0023511	4.6634e-11	-0.011214	0.023383	0.6315
rs6761343	A	G	0.020394	0.0036813	3.0286e-08	-0.072675	0.044419	0.1018
rs67757867	G	C	0.02057	0.003751	4.1645e-08	-0.046403	0.034394	0.1773
rs679779	C	T	0.024967	0.0026611	6.5019e-21	0.015927	0.034604	0.6453
rs6831887	C	T	0.014485	0.0026228	3.343e-08	-0.051179	0.027327	0.06109
rs6858114	A	G	0.018427	0.0023971	1.5055e-14	0.018333	0.024113	0.4471
rs6886306	T	C	0.019222	0.0023298	1.5806e-16	-0.0088963	0.023932	0.7101
rs6898290	C	T	0.017922	0.0023528	2.5942e-14	0.0092495	0.028287	0.7437
rs6919004	C	T	0.014688	0.0023405	3.4876e-10	0.0059503	0.023877	0.8032
rs6922558	C	T	0.026196	0.0023499	7.4283e-29	0.040917	0.028746	0.1546
rs6942227	G	A	0.025452	0.0034426	1.4354e-13	0.016688	0.036423	0.6468
rs6961591	A	G	0.01883	0.0031372	1.9494e-09	0.0043598	0.037999	0.9087
rs6970845	A	G	0.014511	0.0023746	9.9078e-10	-0.0038988	0.023853	0.8702
rs698408	A	G	0.014509	0.0025211	8.6659e-09	-0.0010755	0.031653	0.9729
rs6993155	A	G	0.05455	0.0072934	7.4921e-14	-0.0034436	0.053378	0.9486
rs699461	G	A	0.036809	0.0023559	5.1772e-55	-8.8182e-05	0.030511	0.9977
rs7031621	A	G	0.013368	0.0023273	9.2522e-09	-0.033858	0.02415	0.1609
rs7043289	A	G	0.015475	0.0026715	6.9371e-09	0.051825	0.031014	0.09472
rs7044834	A	C	0.061237	0.0034554	3.0369e-70	-0.063204	0.042352	0.1356
rs70937161	A	AT	0.016138	0.0024022	1.8417e-11	0.0084728	0.031826	0.7901
rs7093928	A	G	0.016712	0.0023728	1.8831e-12	-0.0019518	0.023867	0.9348
rs7121365	A	C	0.020778	0.0035381	4.2925e-09	-0.021	0.036672	0.5669
rs71370481	C	T	0.028168	0.0046575	1.4697e-09	0.046176	0.058816	0.4324
rs71378928	C	G	0.026654	0.0028184	3.1809e-21	-0.04525	0.028032	0.1065
rs71386950	A	G	0.025783	0.003463	9.6938e-14	-0.028438	0.035592	0.4243
rs71405688	T	C	0.022946	0.0035921	1.6848e-10	0.076152	0.037581	0.04273
rs71441072	T	C	0.043656	0.0077687	1.9171e-08	0.016153	0.07332	0.8256
rs71503180	A	G	0.080446	0.0041727	8.8913e-83	-0.044078	0.049139	0.3697
rs71555140	C	T	0.060465	0.00877	5.4133e-12	0.13317	0.15508	0.3905
rs71559014	G	A	0.032303	0.0041786	1.0734e-14	0.1222	0.069257	0.07767
rs71559077	A	G	0.022975	0.0040376	1.2701e-08	0.057146	0.050489	0.2577
rs7172810	C	G	0.018852	0.002572	2.3144e-13	-0.0051164	0.026444	0.8466
rs7193129	C	A	0.016222	0.0027807	5.4275e-09	-0.0032304	0.033207	0.9225
rs720333	G	A	0.019117	0.0032424	3.7291e-09	0.0033187	0.032118	0.9177
rs72430233	AATT	A	0.020847	0.0035361	3.7372e-09	0.02753	0.044877	0.5396
rs7243765	G	A	0.014892	0.0024194	7.5061e-10	0.012839	0.024124	0.5946
rs7247433	C	A	0.015325	0.002518	1.1575e-09	0.00088089	0.031142	0.9774
rs72502555	C	G	0.030929	0.0051147	1.4767e-09	0.0033363	0.040123	0.9337
rs7260538	G	T	0.022222	0.0023359	1.8633e-21	-0.030724	0.023886	0.1983
rs72622279	T	C	0.016974	0.0028387	2.2417e-09	0.072116	0.028396	0.0111
rs72642184	G	A	0.03907	0.0069842	2.219e-08	0.13527	0.07595	0.07491
rs72660359	G	T	0.13366	0.0062217	2.6832e-102	-0.051878	0.063054	0.4106
rs72722680	T	G	0.047909	0.0056798	3.3239e-17	-0.040826	0.055165	0.4593
rs72739198	C	T	0.028514	0.0045239	2.9243e-10	0.020169	0.044929	0.6535
rs72766507	A	G	0.017565	0.0027897	3.049e-10	-0.024176	0.028275	0.3925
rs72769485	A	C	0.073994	0.0084987	3.1473e-18	-0.20808	0.10911	0.05651
rs72775473	G	A	0.10343	0.0047257	4.1498e-106	-0.056717	0.059455	0.3401
rs72775768	T	C	0.029812	0.0025794	6.8213e-31	0.0048563	0.033552	0.8849
rs72779222	C	T	0.066069	0.0048363	1.7838e-42	-0.060943	0.064859	0.3474
rs72787038	A	C	0.03789	0.0030373	1.0424e-35	0.033813	0.03055	0.2684
rs72801474	G	A	0.028353	0.0040146	1.6369e-12	-0.064088	0.05862	0.2743
rs72804857	C	G	0.023397	0.0033424	2.5644e-12	-0.047468	0.032538	0.1446
rs72811463	A	G	0.019713	0.0032233	9.6185e-10	-0.042169	0.031113	0.1753
rs72829856	G	A	0.02385	0.0041344	8e-09	0.00704	0.059464	0.9058
rs72833061	A	G	0.071561	0.011097	1.1291e-10	0.33979	0.18777	0.07035
rs72836344	G	T	0.026195	0.0038836	1.5328e-11	0.031549	0.050101	0.5289
rs72840988	C	T	0.026768	0.002501	9.9544e-27	-0.03987	0.029554	0.1773
rs72842323	C	T	0.017263	0.003085	2.198e-08	0.011326	0.040611	0.7803
rs72876067	T	C	0.024918	0.0032259	1.1268e-14	-0.0048595	0.029876	0.8708
rs72877909	T	C	0.092785	0.014607	2.1269e-10	0.21622	0.20427	0.2898
rs729183	C	T	0.016344	0.0029678	3.6467e-08	0.028992	0.035587	0.4152
rs729873	A	G	0.021024	0.0037993	3.1389e-08	0.054193	0.045874	0.2375
rs73029216	A	G	0.020455	0.003537	7.3366e-09	0.0049891	0.037246	0.8934
rs73030001	G	A	0.018709	0.003381	3.1415e-08	-0.044564	0.042465	0.294
rs73048234	A	G	0.030609	0.0049608	6.8325e-10	0.061462	0.077488	0.4277
rs73053554	C	T	0.044668	0.0052547	1.8926e-17	-0.11732	0.080814	0.1466
rs73053558	A	G	0.025438	0.003259	5.9382e-15	0.030957	0.039836	0.4371
rs73099831	C	T	0.033498	0.0053351	3.4157e-10	-0.066083	0.084243	0.4328
rs73193549	A	G	0.033789	0.0032468	2.3267e-25	0.052331	0.044166	0.2361
rs73201163	C	T	0.026736	0.0032098	8.148e-17	0.033151	0.043864	0.4498
rs73203479	T	C	0.051701	0.0084415	9.0989e-10	0.047813	0.096226	0.6193
rs73207465	A	G	0.029792	0.0050795	4.4936e-09	0.042292	0.052348	0.4191
rs732839	G	A	0.028806	0.0027861	4.7122e-25	-0.074749	0.033213	0.02441
rs73364897	G	A	0.015699	0.0023557	2.6665e-11	-0.014794	0.029584	0.617
rs73396421	C	T	0.06702	0.010208	5.2025e-11	-0.084047	0.095994	0.3813
rs73523154	A	G	0.029288	0.0053259	3.817e-08	0.058381	0.048681	0.2304
rs73575884	T	C	0.018463	0.0026349	2.4358e-12	0.042109	0.032032	0.1886
rs73585730	T	C	0.035542	0.0057951	8.6279e-10	-0.0071085	0.066208	0.9145
rs735997	G	C	0.014738	0.002342	3.1175e-10	0.063239	0.029568	0.03245
rs73632774	A	G	0.057844	0.002799	7.9498e-95	0.07878	0.032249	0.01457
rs736473	C	T	0.014958	0.002371	2.8211e-10	-0.017291	0.028799	0.5482
rs73725462	G	A	0.040277	0.0066455	1.3567e-09	0.021137	0.055338	0.7025
rs7390546	T	A	0.05769	0.0035425	1.3201e-59	-0.031186	0.060503	0.6062
rs7412	T	C	0.02938	0.0042815	6.7939e-12	-0.014921	0.045246	0.7416
rs741737	T	C	0.015648	0.0027823	1.8662e-08	-0.075478	0.0363	0.03759
rs74320203	G	A	0.040156	0.0049742	6.891e-16	0.026032	0.058047	0.6538
rs74328869	A	G	0.078209	0.0098838	2.5217e-15	0.17368	0.12449	0.163
rs74442448	T	G	0.026751	0.0037706	1.2987e-12	-0.0096879	0.050941	0.8492
rs74494561	A	G	0.039227	0.0056998	5.905e-12	0.067613	0.055409	0.2224
rs74495751	C	G	0.03975	0.006537	1.1968e-09	-0.012939	0.067096	0.8471
rs7450517	G	A	0.020233	0.0025232	1.073e-15	-0.031871	0.030478	0.2957
rs74780677	A	G	0.052672	0.009539	3.3582e-08	-0.019856	0.11426	0.862
rs74895017	T	C	0.11031	0.0063674	3.3375e-67	0.012342	0.082755	0.8814
rs74977884	G	A	0.02265	0.00367	6.7645e-10	-0.019652	0.037785	0.603
rs75059470	T	C	0.10454	0.0080027	5.491e-39	0.037554	0.079259	0.6356
rs75164422	G	A	0.050036	0.0070042	9.0972e-13	-0.054331	0.062151	0.382
rs75200282	G	A	0.095766	0.0064283	3.5502e-50	-0.034963	0.072275	0.6286
rs7523508	G	A	0.020493	0.0026079	3.9163e-15	-0.063255	0.03127	0.04309
rs7529650	A	G	0.015343	0.0023762	1.0682e-10	-0.010901	0.023842	0.6475
rs75333279	C	A	0.025426	0.0038096	2.4869e-11	-0.016989	0.038369	0.6579
rs75373472	G	T	0.031341	0.003311	2.9356e-21	0.068893	0.036142	0.05663
rs75406471	A	G	0.028724	0.0032141	4.0243e-19	0.0246	0.040384	0.5424
rs754465	A	C	0.022607	0.0023701	1.4575e-21	-0.0010385	0.028767	0.9712
rs75460349	A	C	0.060456	0.0077728	7.3958e-15	-0.18776	0.083682	0.02485
rs75498107	A	G	0.023468	0.0038066	7.0469e-10	0.06885	0.044437	0.1213
rs75549172	T	C	0.069926	0.0087889	1.7797e-15	-0.10199	0.11211	0.3629
rs75663481	G	A	0.018517	0.0026406	2.3423e-12	0.042498	0.037141	0.2525
rs75663614	C	T	0.050068	0.0067201	9.3171e-14	-0.0044192	0.067578	0.9479
rs75826929	G	A	0.028225	0.0033298	2.3281e-17	0.0025369	0.040612	0.9502
rs7606480	G	A	0.015644	0.0023526	2.9418e-11	0.041874	0.029973	0.1624
rs76114901	TG	T	0.035402	0.0027849	5.1614e-37	-0.055298	0.035162	0.1158
rs76124971	G	A	0.030884	0.0051747	2.4003e-09	-0.0036678	0.05413	0.946
rs7616853	A	G	0.015825	0.0026306	1.7902e-09	-0.0089026	0.030151	0.7678
rs76183377	C	A	0.045192	0.0071978	3.4207e-10	-0.10038	0.070029	0.1517
rs76324320	C	T	0.017093	0.0029618	7.8788e-09	0.0087371	0.04023	0.8281
rs76372215	G	A	0.17905	0.0045241	1e-200	0.050507	0.050701	0.3192
rs76384194	G	C	0.028194	0.0048335	5.4458e-09	-0.019243	0.061141	0.753
rs76402072	G	A	0.047506	0.0074272	1.5948e-10	-0.029907	0.10205	0.7695
rs764036	A	T	0.016707	0.0023339	8.1689e-13	-0.0038312	0.029459	0.8965
rs7641195	T	C	0.018138	0.0023389	8.8798e-15	-0.024931	0.024146	0.3018
rs764284	G	A	0.0135	0.0023564	1.0115e-08	0.030389	0.023789	0.2014
rs7646106	T	C	0.017371	0.0030699	1.5285e-08	0.013121	0.031714	0.6791
rs76476582	T	C	0.030344	0.0050826	2.3725e-09	0.036845	0.054083	0.4957
rs76504298	G	A	0.05432	0.0078516	4.5789e-12	-0.00054305	0.11763	0.9963
rs76619861	G	C	0.040889	0.0066273	6.8466e-10	-0.014859	0.078478	0.8498
rs76651220	C	A	0.037503	0.0054933	8.6798e-12	-0.026715	0.075757	0.7244
rs76739921	G	C	0.061446	0.0077778	2.7923e-15	0.046594	0.086418	0.5898
rs767542	G	A	0.031365	0.0038178	2.1201e-16	0.075439	0.0501	0.1321
rs76939562	A	G	0.041539	0.0057608	5.5818e-13	-0.074971	0.069066	0.2777
rs7694844	T	A	0.023893	0.0039318	1.2269e-09	-0.041213	0.045091	0.3607
rs77032723	C	T	0.023608	0.0034947	1.4267e-11	0.039194	0.035626	0.2713
rs77110885	T	C	0.056058	0.0082701	1.2172e-11	0.0091285	0.091774	0.9208
rs7721922	G	A	0.016711	0.0024847	1.7537e-11	0.060297	0.024752	0.01485
rs77255899	T	A	0.052312	0.0063323	1.4475e-16	0.097423	0.07369	0.1861
rs77542162	G	A	0.05071	0.0077685	6.6927e-11	0.12591	0.13905	0.3652
rs77617068	C	T	0.025519	0.0039258	8.0247e-11	-0.036444	0.043659	0.4039
rs77707292	T	C	0.029119	0.0042475	7.1189e-12	0.084647	0.059053	0.1517
rs77749499	A	G	0.099654	0.012111	1.9049e-16	-0.34695	0.18246	0.05724
rs77775907	G	A	0.034555	0.0062863	3.8686e-08	-0.002563	0.095941	0.9787
rs78026734	T	C	0.016286	0.0028034	6.2784e-09	-0.013119	0.033997	0.6996
rs7812486	G	A	0.019812	0.0024242	3.0302e-16	-0.025322	0.030835	0.4115
rs78221767	T	G	0.074331	0.004605	1.3759e-58	0.023065	0.053062	0.6638
rs7826996	G	C	0.029614	0.0041143	6.1317e-13	0.07002	0.045203	0.1214
rs78337240	C	T	0.11538	0.010877	2.7538e-26	-0.16466	0.14352	0.2512
rs78444298	G	A	0.08406	0.008455	2.7532e-23	-0.17838	0.10534	0.0904
rs78482682	G	A	0.035551	0.0064041	2.8378e-08	-0.003993	0.067231	0.9526
rs7849542	G	A	0.10505	0.0025303	1e-200	-0.026422	0.026333	0.3157
rs7857390	A	G	0.13969	0.0023587	1e-200	-0.088088	0.02876	0.002192
rs7865779	T	C	0.015287	0.0023374	6.1507e-11	0.0080791	0.028629	0.7778
rs78723881	G	T	0.028317	0.0035101	7.2118e-16	-0.11653	0.045127	0.009817
rs78779410	A	G	0.061814	0.0090381	7.9694e-12	-0.10485	0.13339	0.4319
rs78827294	C	T	0.037849	0.0067483	2.0397e-08	-0.038601	0.06762	0.5681
rs78887429	G	C	0.02467	0.0040877	1.5894e-09	-0.028625	0.053251	0.5909
rs78974677	C	T	0.023697	0.0032738	4.5542e-13	-0.031644	0.041847	0.4495
rs7901791	G	C	0.014661	0.0026706	4.0283e-08	0.024128	0.027329	0.3773
rs7918253	C	T	0.017909	0.0023762	4.8297e-14	-0.058351	0.024089	0.01542
rs7921010	T	G	0.020196	0.0029389	6.3384e-12	0.024445	0.057953	0.6732
rs79219014	G	T	0.042152	0.007128	3.3518e-09	-0.015972	0.080879	0.8435
rs79220007	C	T	0.050565	0.0043399	2.2925e-31	0.052074	0.055167	0.3452
rs7949566	A	G	0.066618	0.0023515	2.3456e-176	0.016377	0.023809	0.4916
rs7954868	C	G	0.052987	0.0083954	2.768e-10	0.11775	0.088173	0.1817
rs7966590	A	G	0.054559	0.002357	1.9039e-118	0.043504	0.030325	0.1514
rs7968614	C	T	0.016454	0.0026416	4.7092e-10	0.012045	0.032586	0.7116
rs797756	G	A	0.022411	0.0029838	5.8921e-14	-0.015055	0.032248	0.6406
rs79874762	A	T	0.092146	0.015819	5.7106e-09	0.097329	0.2746	0.723
rs799157	T	C	0.042438	0.0057096	1.0654e-13	0.059242	0.071397	0.4067
rs7996702	C	A	0.022839	0.0023735	6.4628e-22	0.023656	0.023873	0.3217
rs79984659	C	T	0.04003	0.0071667	2.3315e-08	0.016508	0.067289	0.8062
rs8005138	A	G	0.019138	0.0023412	2.9828e-16	-0.011212	0.02935	0.7025
rs80057852	T	G	0.065025	0.0045594	3.9072e-46	0.010281	0.048506	0.8321
rs80146619	G	A	0.028277	0.0026835	5.869e-26	0.048207	0.035611	0.1758
rs80151542	G	A	0.048641	0.0056948	1.3318e-17	0.10145	0.062859	0.1065
rs80152502	A	G	0.079203	0.0054929	4.0509e-47	0.037332	0.090607	0.6803
rs8048601	G	C	0.015121	0.0026957	2.0336e-08	-0.00031262	0.033555	0.9926
rs8077448	A	G	0.024169	0.0040745	3.0025e-09	-0.017141	0.039717	0.6661
rs8079999	A	G	0.048611	0.0024561	3.9282e-87	-0.034471	0.02959	0.244
rs808880	T	C	0.013031	0.0023878	4.8303e-08	0.0044272	0.024184	0.8548
rs8089179	A	T	0.016375	0.002552	1.3977e-10	-0.074703	0.032973	0.02348
rs811053	T	A	0.026662	0.0027373	2.0456e-22	0.006275	0.033361	0.8508
rs8111874	G	A	0.10032	0.00237	1e-200	0.062832	0.029844	0.03526
rs8119374	C	T	0.014348	0.0023714	1.4445e-09	0.0088647	0.023996	0.7118
rs816685	A	G	0.013101	0.0023785	3.6259e-08	-0.067565	0.023902	0.004702
rs817355	A	G	0.01558	0.0023278	2.1889e-11	0.041998	0.029212	0.1505
rs8176739	A	G	0.084251	0.0074422	1.0488e-29	-0.11009	0.082297	0.181
rs8176765	A	C	0.30784	0.0077887	1e-200	-0.11345	0.11727	0.3333
rs8176766	C	A	0.096436	0.014022	6.1086e-12	-0.10338	0.23417	0.6589
rs8177399	C	T	0.052704	0.0080496	5.8655e-11	-0.049313	0.092149	0.5925
rs8181197	T	A	0.019648	0.0024294	6.1001e-16	-0.028785	0.028975	0.3205
rs829577	C	G	0.019849	0.0027125	2.5306e-13	0.020701	0.027818	0.4568
rs838143	A	G	0.054977	0.0045354	8.2517e-34	0.039774	0.040835	0.33
rs853779	T	G	0.025321	0.002349	4.3481e-27	-0.0013759	0.028725	0.9618
rs8736	T	C	0.047473	0.0023516	1.4246e-90	-0.0066696	0.028665	0.816
rs878312	G	C	0.043809	0.0027027	4.5433e-59	0.017143	0.028568	0.5485
rs878830	T	A	0.015891	0.0025729	6.5625e-10	0.072427	0.031142	0.02003
rs884205	A	C	0.041541	0.0026929	1.1333e-53	-0.0035886	0.034548	0.9173
rs903567	T	C	0.017498	0.0023306	6.0221e-14	-0.0089931	0.023551	0.7026
rs903911	G	A	0.017733	0.0023354	3.1282e-14	-0.025178	0.023786	0.2898
rs911610	T	C	0.019755	0.00237	7.7447e-17	-0.036394	0.029677	0.2201
rs919804	T	C	0.034297	0.0054104	2.3154e-10	-0.063709	0.054696	0.2441
rs9267950	T	C	0.015628	0.0023583	3.4298e-11	-0.0070869	0.031301	0.8209
rs927485	G	A	0.015104	0.0026872	1.9026e-08	0.049795	0.031441	0.1133
rs928203	T	C	0.015132	0.0024012	2.9448e-10	0.05954	0.024253	0.01409
rs9293821	A	T	0.019949	0.0036553	4.8315e-08	-0.053043	0.044756	0.236
rs9295608	C	T	0.021332	0.0029516	4.9414e-13	-0.0094588	0.031071	0.7608
rs9295666	T	A	0.017568	0.0023304	4.7653e-14	-0.010175	0.023364	0.6632
rs9296980	C	A	0.025169	0.0040713	6.3312e-10	0.021848	0.039613	0.5813
rs9302605	A	T	0.016374	0.0027931	4.5647e-09	0.047725	0.038293	0.2127
rs9302635	C	T	0.053089	0.0030097	1.325e-69	-0.022468	0.030305	0.4584
rs9305529	T	C	0.013227	0.0023453	1.7055e-08	0.029483	0.03018	0.3286
rs932696	G	A	0.020385	0.0034386	3.0648e-09	0.054312	0.040749	0.1826
rs933574	C	A	0.019271	0.0023306	1.3591e-16	-0.025627	0.023713	0.2798
rs9348651	G	A	0.022288	0.00337	3.7577e-11	-0.030648	0.039779	0.441
rs9358773	T	C	0.065777	0.003619	8.7752e-74	-0.048071	0.041448	0.2461
rs9365682	T	C	0.014934	0.002557	5.2118e-09	0.016946	0.0318	0.5941
rs938507	G	A	0.026429	0.0037277	1.3451e-12	-0.02161	0.037178	0.5611
rs9391844	G	A	0.019163	0.0030411	2.9566e-10	0.016841	0.037547	0.6538
rs9393676	A	G	0.016644	0.002328	8.7179e-13	0.014076	0.023441	0.5482
rs9394279	A	G	0.025624	0.0031579	4.9014e-16	0.0098335	0.029557	0.7394
rs9411461	G	C	0.032102	0.0025315	7.6763e-37	-0.019906	0.032532	0.5406
rs9414801	G	A	0.087971	0.0023365	1e-200	0.0058472	0.031145	0.8511
rs9427103	G	A	0.019612	0.003028	9.3741e-11	0.010305	0.038732	0.7902
rs9460937	C	G	0.016038	0.0027891	8.9151e-09	0.011137	0.033946	0.7429
rs9461017	T	C	0.10641	0.0073972	6.6577e-47	0.12128	0.064709	0.06089
rs9533024	C	A	0.018206	0.0023482	8.9794e-15	0.0077991	0.023958	0.7448
rs954680	G	C	0.014441	0.0025459	1.4114e-08	-0.01593	0.030716	0.604
rs9592980	A	G	0.018767	0.0023647	2.0881e-15	0.023532	0.029131	0.4192
rs9604045	G	T	0.015878	0.0027994	1.4138e-08	0.021417	0.035388	0.545
rs9611018	T	C	0.026023	0.0046887	2.8564e-08	0.082247	0.064089	0.1994
rs9611177	C	T	0.02131	0.0023741	2.8187e-19	-0.026962	0.030529	0.3772
rs9695097	A	G	0.090424	0.014716	8.0257e-10	0.1621	0.11048	0.1423
rs9739473	A	T	0.013379	0.0024165	3.0877e-08	-0.0015845	0.029276	0.9568
rs9795633	A	C	0.034473	0.0040919	3.6307e-17	-0.056155	0.048622	0.2481
rs9795910	G	A	0.013966	0.0023901	5.121e-09	0.012716	0.030965	0.6813
rs9875616	G	A	0.015459	0.0025484	1.3128e-09	-0.053853	0.027345	0.04891
rs9889132	G	A	0.018049	0.0027274	3.653e-11	0.00078562	0.027278	0.977
rs990211	G	A	0.019245	0.0029786	1.042e-10	-0.012247	0.036001	0.7337
rs9926191	A	G	0.049371	0.0046194	1.1714e-26	-0.0030862	0.058826	0.9582
rs9932007	G	A	0.017278	0.0023326	1.2905e-13	0.0088067	0.02388	0.7123
rs9984503	G	C	0.01583	0.0024247	6.647e-11	0.030946	0.024451	0.2056

## Sheet: Table_S9_GGT
SNP	effect_allele.exposure	other_allele.exposure	beta.exposure	se.exposure	pval.exposure	beta.outcome	se.outcome	pval.outcome
rs10004089	G	C	0.02015	0.0029315	6.2792e-12	-0.0016297	0.038312	0.9661
rs1002436	G	A	0.026648	0.002233	8.0284e-33	-0.0067495	0.023906	0.7777
rs10066318	G	A	0.020403	0.0037345	4.6729e-08	0.096205	0.046788	0.03976
rs10066799	T	G	0.01508	0.002485	1.2938e-09	0.0076013	0.030358	0.8023
rs10067250	G	C	0.014742	0.002271	8.5181e-11	-0.051252	0.023922	0.03216
rs10075805	A	G	0.054027	0.0024714	7.2462e-106	0.011216	0.02676	0.6751
rs10090648	G	A	0.018926	0.0034201	3.1354e-08	0.0050759	0.034185	0.882
rs10094698	G	C	0.015765	0.0028757	4.2019e-08	-0.047366	0.034367	0.1681
rs10104003	T	C	0.038292	0.0027265	8.554e-45	0.02085	0.030198	0.4899
rs10177857	G	A	0.012588	0.002289	3.8188e-08	-0.0099608	0.0294	0.7348
rs10180090	A	G	0.013944	0.0023067	1.496e-09	0.027198	0.028634	0.3422
rs10195252	T	C	0.01912	0.0022615	2.8051e-17	0.00024689	0.023925	0.9918
rs10275549	A	T	0.017127	0.0028224	1.2933e-09	-0.033976	0.038178	0.3735
rs10276611	G	A	0.018642	0.0026942	4.5473e-12	-0.015136	0.035561	0.6704
rs1041310	A	T	0.023525	0.0032858	8.0973e-13	0.035474	0.038776	0.3603
rs10421262	G	T	0.015221	0.0022787	2.4026e-11	-0.019455	0.029561	0.5105
rs10428010	T	C	0.01736	0.0029338	3.2734e-09	0.0043032	0.039091	0.9123
rs1046756	T	C	0.038431	0.006901	2.5648e-08	-0.0096049	0.061905	0.8767
rs1049232	G	T	0.016583	0.0029182	1.3279e-08	-0.00061611	0.030343	0.9838
rs10504255	G	A	0.020879	0.0023493	6.2797e-19	0.018186	0.024989	0.4668
rs10517369	C	T	0.015157	0.0023344	8.4444e-11	0.00074089	0.024854	0.9762
rs10558042	GAGC	G	0.024447	0.0023863	1.2607e-24	0.038819	0.032325	0.2298
rs10593126	C	CCT	0.027292	0.0032226	2.4866e-17	0.081996	0.047683	0.0855
rs10656635	TTA	T	0.035375	0.0046381	2.4069e-14	0.0020032	0.056399	0.9717
rs1076541	C	T	0.073788	0.0026132	3.3285e-175	-0.02602	0.03301	0.4306
rs10810126	A	G	0.015039	0.0023869	2.9681e-10	0.041349	0.024869	0.09638
rs10822143	T	C	0.016718	0.0022234	5.537e-14	0.013977	0.028952	0.6293
rs10826200	T	C	0.021001	0.0022347	5.6202e-21	-0.0093288	0.024112	0.6988
rs10849448	A	G	0.014659	0.0026329	2.5826e-08	0.0021418	0.035049	0.9513
rs10887774	A	G	0.014404	0.0024385	3.4864e-09	-0.03156	0.026713	0.2374
rs10910535	A	T	0.016488	0.0025716	1.4434e-10	0.0069597	0.035073	0.8427
rs10994838	T	C	0.025157	0.0022836	3.233e-28	0.0022063	0.029564	0.9405
rs11000300	C	T	0.030904	0.0055341	2.3485e-08	0.073574	0.082438	0.3721
rs11000767	T	G	0.012586	0.0022446	2.0582e-08	-0.0056296	0.024448	0.8179
rs11022131	C	G	0.037934	0.0025657	1.9052e-49	-0.035061	0.035494	0.3232
rs11057604	A	G	0.020705	0.0022761	9.3272e-20	-0.056215	0.030174	0.06246
rs11065084	G	C	0.016176	0.0022358	4.6731e-13	-0.038825	0.028552	0.1739
rs11065178	T	C	0.050476	0.0090263	2.2445e-08	0.13019	0.079637	0.1021
rs11065387	G	C	0.084481	0.0072206	1.2928e-31	-0.050226	0.11649	0.6663
rs11065464	A	C	0.032226	0.002505	7.2558e-38	-0.045628	0.02707	0.09188
rs11065527	T	A	0.014813	0.0025989	1.2002e-08	0.06238	0.034152	0.06777
rs11077594	C	T	0.015574	0.0024029	9.1013e-11	0.021381	0.032841	0.515
rs11090343	A	T	0.024112	0.0027361	1.227e-18	-0.018124	0.038399	0.6369
rs11098275	T	C	0.017396	0.0022966	3.6007e-14	0.023446	0.030161	0.437
rs11110365	C	T	0.013357	0.0022487	2.8531e-09	-0.0095447	0.030302	0.7528
rs11114668	G	A	0.016847	0.0026115	1.1134e-10	-0.00086596	0.031975	0.9784
rs111653571	T	C	0.020559	0.0028354	4.1452e-13	-0.014849	0.031122	0.6333
rs11166258	T	C	0.028973	0.0032725	8.5344e-19	-0.035802	0.045612	0.4325
rs111809536	A	G	0.11014	0.0094309	1.6659e-31	0.075036	0.10761	0.4856
rs11190168	A	G	0.016666	0.0022696	2.0903e-13	0.021715	0.02862	0.448
rs111981233	G	T	0.023056	0.0040973	1.8348e-08	-0.04813	0.043828	0.2721
rs111994440	T	A	0.028344	0.0046679	1.2634e-09	-0.060672	0.070269	0.3879
rs112008215	C	T	0.075607	0.0087649	6.3742e-18	0.022144	0.086156	0.7972
rs112074899	T	G	0.027565	0.0046916	4.2228e-09	-0.074416	0.046393	0.1087
rs11211480	A	G	0.016442	0.0022315	1.7361e-13	-0.0066931	0.028548	0.8146
rs112120045	A	C	0.03818	0.0057447	3.0119e-11	0.019978	0.060035	0.7393
rs112285837	G	A	0.051825	0.0078656	4.4385e-11	-0.014376	0.10125	0.8871
rs11229	A	G	0.028061	0.0027832	6.6802e-24	-0.047689	0.031667	0.1321
rs112403677	A	G	0.20273	0.0097108	1.0036e-96	-0.076837	0.13785	0.5772
rs112422494	G	A	0.068091	0.011728	6.411e-09	0.04162	0.20339	0.8379
rs11250160	G	A	0.016394	0.0022229	1.6421e-13	0.031899	0.023611	0.1767
rs112550735	C	T	0.042869	0.0055025	6.6784e-15	0.07566	0.078591	0.3357
rs112556683	G	C	0.052133	0.0060846	1.0561e-17	0.08362	0.089211	0.3486
rs112624357	G	T	0.013145	0.0022453	4.7895e-09	-0.0081988	0.030066	0.7851
rs11283920	TGTTCCCTGCCAACCCCCAGAG	T	0.021237	0.0022626	6.2575e-21	0.034771	0.030877	0.2601
rs113053770	C	T	0.016972	0.0026911	2.8513e-10	0.036973	0.03677	0.3146
rs1131114	T	C	0.014395	0.0025186	1.0945e-08	-0.024171	0.028001	0.388
rs113456417	T	C	0.088716	0.012638	2.2281e-12	-0.10589	0.14291	0.4587
rs113563791	ATT	A	0.017474	0.0029657	3.8136e-09	0.1464	0.040414	0.0002916
rs113725246	G	A	0.07536	0.0062789	3.5151e-33	-0.10016	0.084158	0.234
rs113910919	G	C	0.028166	0.0029454	1.1518e-21	-0.013255	0.044076	0.7636
rs113936770	A	G	0.051301	0.0072265	1.2591e-12	-0.041708	0.082306	0.6123
rs11407151	TA	T	0.019971	0.002363	2.8874e-17	0.021021	0.03224	0.5144
rs11435415	CA	C	0.01981	0.0031664	3.9425e-10	-0.010726	0.042834	0.8023
rs1144789	A	G	0.013262	0.0022443	3.4393e-09	-0.010234	0.028327	0.7179
rs114979289	T	A	0.037564	0.0063576	3.454e-09	0.1578	0.08764	0.07176
rs11502188	T	C	0.013229	0.0023184	1.1573e-08	0.0013582	0.031798	0.9659
rs1152001	A	G	0.016258	0.0028231	8.4754e-09	-0.0070747	0.036199	0.8451
rs11543269	C	T	0.042129	0.0033583	4.3227e-36	-0.026253	0.038719	0.4977
rs11547962	G	A	0.01267	0.0022816	2.8099e-08	0.0026108	0.028964	0.9282
rs115645567	C	T	0.039094	0.0045482	8.3316e-18	0.10315	0.067892	0.1287
rs115961201	G	A	0.045314	0.0059984	4.2211e-14	0.047712	0.075068	0.5251
rs116130086	T	C	0.033127	0.0057426	7.9987e-09	-0.10074	0.075469	0.1819
rs11615578	T	C	0.032533	0.0025513	3.1233e-37	0.062515	0.035157	0.07537
rs116248193	G	A	0.049907	0.0061841	7.0376e-16	-0.015447	0.062032	0.8034
rs11635391	A	G	0.01733	0.0030843	1.9251e-08	0.014399	0.032984	0.6624
rs116374150	T	C	0.033241	0.0043168	1.3586e-14	-0.0033098	0.057735	0.9543
rs11648622	A	G	0.018288	0.00253	4.8932e-13	0.011195	0.027065	0.6792
rs11649206	T	C	0.012705	0.0022356	1.3244e-08	0.029762	0.02896	0.3041
rs11654527	G	T	0.017108	0.0028137	1.2003e-09	0.02651	0.029712	0.3723
rs11657440	C	T	0.039439	0.0022534	1.4737e-68	0.022726	0.028897	0.4316
rs11669915	G	A	0.014176	0.0025475	2.6292e-08	0.032602	0.033421	0.3293
rs116708190	T	G	0.044277	0.0080915	4.4511e-08	-0.065668	0.089025	0.4607
rs116726424	C	T	0.035108	0.0055495	2.5145e-10	-0.041302	0.062468	0.5085
rs11673468	T	C	0.014898	0.0024502	1.2017e-09	0.0051071	0.031074	0.8695
rs11686403	G	T	0.01643	0.002223	1.4594e-13	0.0028699	0.028874	0.9208
rs11689178	C	T	0.028015	0.0022913	2.2731e-34	0.0087218	0.024348	0.7202
rs11692692	G	A	0.0173	0.0022458	1.329e-14	-0.032368	0.023795	0.1737
rs116946885	A	C	0.33883	0.0066537	1e-200	-0.081647	0.10638	0.4428
rs116954205	T	C	0.072488	0.011398	2.0202e-10	0.29228	0.18154	0.1074
rs116958646	T	G	0.039843	0.0044093	1.6299e-19	0.066762	0.063676	0.2944
rs116964152	T	C	0.048423	0.0078349	6.4017e-10	0.12294	0.10634	0.2476
rs116971887	T	G	0.046332	0.0054044	1.0127e-17	-0.11426	0.067047	0.08835
rs11714297	C	T	0.019367	0.0026184	1.4006e-13	0.023472	0.03373	0.4865
rs117207781	A	G	0.049553	0.0067196	1.6541e-13	-0.079648	0.10105	0.4306
rs117233052	A	C	0.15142	0.0081683	1.1306e-76	0.11431	0.12224	0.3497
rs117309195	C	T	0.052851	0.0090972	6.2676e-09	-0.020494	0.10157	0.8401
rs117313328	C	T	0.065391	0.0089255	2.3709e-13	0.1151	0.14685	0.4332
rs117404009	C	G	0.037802	0.0063009	1.9815e-09	-0.028396	0.094226	0.7631
rs117408406	C	A	0.045583	0.006252	3.0852e-13	-0.041218	0.098	0.6741
rs117454202	A	T	0.034721	0.0063572	4.7205e-08	-0.11645	0.075179	0.1214
rs11752007	C	T	0.025295	0.0033482	4.2079e-14	-0.0072111	0.043339	0.8679
rs117580136	A	G	0.039721	0.0051298	9.7224e-15	0.044931	0.05792	0.4379
rs1176537	G	T	0.014883	0.0023057	1.0857e-10	0.084499	0.029908	0.004724
rs117660084	A	G	0.061336	0.010489	4.9904e-09	0.10688	0.19026	0.5743
rs11768549	C	T	0.04347	0.0078602	3.1971e-08	-0.0085859	0.094426	0.9276
rs11770163	C	G	0.02652	0.0023617	2.9699e-29	0.051047	0.029416	0.08268
rs117966628	A	G	0.08823	0.0099327	6.5547e-19	0.033736	0.13296	0.7997
rs1179996	A	C	0.056465	0.0022927	8.2645e-134	-0.025287	0.029099	0.3849
rs118000120	G	A	0.069013	0.011506	1.9991e-09	-0.034862	0.15545	0.8225
rs118044899	C	T	0.058691	0.0085109	5.3592e-12	0.24847	0.15141	0.1008
rs118066044	G	A	0.040078	0.0064348	4.72e-10	0.036213	0.086101	0.6741
rs118072845	G	C	0.056718	0.0059524	1.6051e-21	0.19434	0.095909	0.04274
rs118105649	C	T	0.0751	0.0076598	1.0845e-22	0.078586	0.092006	0.393
rs118174209	A	T	0.023192	0.0041288	1.9433e-08	0.081142	0.065154	0.213
rs118186439	G	A	0.047883	0.0086795	3.4551e-08	-0.014616	0.098945	0.8826
rs11826937	A	T	0.04576	0.0073399	4.5413e-10	-0.05373	0.060143	0.3717
rs11858411	G	A	0.012684	0.0023012	3.5538e-08	0.042231	0.025207	0.09385
rs11868178	G	C	0.012442	0.0022438	2.9398e-08	-0.0081932	0.033416	0.8063
rs11878908	T	C	0.045056	0.002231	1.2071e-90	-0.058434	0.023641	0.01344
rs12006266	T	C	0.017497	0.0023086	3.4916e-14	0.025543	0.024213	0.2915
rs12021759	C	G	0.020916	0.0025986	8.3791e-16	-0.046027	0.027409	0.0931
rs12024783	A	G	0.013796	0.0024007	9.1175e-09	0.034982	0.029302	0.2325
rs12053646	A	G	0.020439	0.002794	2.5756e-13	0.04417	0.038365	0.2496
rs12068632	C	T	0.014203	0.0023845	2.5814e-09	-0.045664	0.025014	0.06792
rs12114418	G	A	0.020353	0.0026467	1.4767e-14	-0.03301	0.032326	0.3072
rs12126509	C	T	0.03686	0.0061102	1.6163e-09	0.030894	0.067722	0.6483
rs1218580	A	G	0.017234	0.0024064	7.9948e-13	-0.00030701	0.030464	0.992
rs12190285	T	G	0.038023	0.0024345	5.7073e-55	-0.024725	0.025856	0.339
rs12231235	G	A	0.020971	0.0022485	1.0992e-20	-0.020355	0.024114	0.3986
rs1223801	G	A	0.016892	0.0030007	1.8093e-08	0.011382	0.033425	0.7335
rs12283287	C	G	0.02491	0.0045316	3.8665e-08	0.012428	0.061201	0.8391
rs1229984	C	T	0.04597	0.0075204	9.8101e-10	0.11993	0.060019	0.04569
rs12303675	C	T	0.017019	0.0022322	2.4574e-14	0.0039679	0.029053	0.8914
rs12306780	T	A	0.016213	0.0023301	3.4525e-12	0.023902	0.024565	0.3305
rs12322384	T	C	0.033034	0.0056218	4.2081e-09	0.030708	0.075967	0.686
rs12347598	C	T	0.017586	0.0029085	1.4803e-09	-0.0035374	0.038222	0.9263
rs1234843	C	T	0.014738	0.0025319	5.868e-09	-0.037549	0.026311	0.1535
rs12369765	A	T	0.025436	0.0043959	7.201e-09	0.048624	0.046936	0.3002
rs123698	C	G	0.031549	0.002268	5.6374e-44	-0.020912	0.031307	0.5042
rs12407052	T	C	0.038473	0.0057629	2.4588e-11	-0.10898	0.069752	0.1182
rs12418845	G	A	0.024953	0.0041717	2.2117e-09	-0.014323	0.050945	0.7786
rs12435506	G	A	0.076564	0.0091904	8.0525e-17	-0.10398	0.10288	0.3121
rs12454712	T	C	0.014168	0.0022907	6.21e-10	0.071319	0.024125	0.003115
rs12490731	A	C	0.015335	0.0022844	1.908e-11	-0.00080537	0.029155	0.978
rs12517581	G	T	0.013279	0.0023157	9.7912e-09	0.014407	0.029239	0.6222
rs12572897	A	G	0.020268	0.0033577	1.5792e-09	-0.00014167	0.034997	0.9968
rs12598049	G	A	0.013752	0.0024221	1.3652e-08	-0.017223	0.02624	0.5116
rs1260326	T	C	0.056365	0.0022688	4.0011e-136	-0.035888	0.023961	0.1342
rs12617848	T	C	0.017976	0.0031613	1.2989e-08	-0.0074428	0.039009	0.8487
rs12626542	T	C	0.023119	0.0026624	3.8459e-18	-0.045672	0.026727	0.08748
rs12633863	A	G	0.014426	0.0022363	1.1143e-10	0.057739	0.028242	0.04091
rs12652257	C	T	0.013558	0.0023948	1.5012e-08	0.013736	0.029592	0.6425
rs12672425	T	G	0.016815	0.0030017	2.1241e-08	0.0391	0.03349	0.243
rs12738633	A	T	0.046272	0.0056188	1.7983e-16	0.039498	0.062915	0.5301
rs12749691	A	T	0.017635	0.0024462	5.6498e-13	0.098979	0.037155	0.007723
rs1278519	A	C	0.016817	0.0022291	4.5554e-14	0.015344	0.028533	0.5907
rs12811045	G	A	0.023445	0.0027148	5.8587e-18	0.033839	0.03623	0.3503
rs12824533	G	A	0.012652	0.0022957	3.5668e-08	-0.012253	0.02945	0.6774
rs12880869	T	A	0.045978	0.0048846	4.8612e-21	0.037929	0.050207	0.45
rs12936590	C	T	0.012503	0.0022198	1.7766e-08	0.0057416	0.024025	0.8111
rs12979056	A	G	0.023874	0.0022323	1.089e-26	0.025161	0.02872	0.381
rs12982957	G	A	0.014305	0.0023235	7.4277e-10	0.013895	0.030939	0.6533
rs12993460	C	A	0.018202	0.0022555	7.0507e-16	0.013318	0.029158	0.6478
rs13013218	T	C	0.018763	0.0023841	3.5543e-15	-0.0014648	0.024651	0.9526
rs13035097	G	A	0.012943	0.0023505	3.6643e-08	0.045382	0.030411	0.1356
rs13088608	A	G	0.029423	0.0046309	2.106e-10	-0.03823	0.053276	0.473
rs13107325	C	T	0.028266	0.0042232	2.1888e-11	-0.082524	0.044426	0.06323
rs13108218	A	G	0.027167	0.0023044	4.5153e-32	0.011576	0.028612	0.6858
rs131444	C	T	0.021902	0.0038822	1.684e-08	0.03742	0.0483	0.4385
rs131464	C	T	0.090581	0.0026912	1e-200	0.051095	0.034909	0.1433
rs13153765	A	G	0.016873	0.0028992	5.8939e-09	-0.082822	0.038417	0.03109
rs13226702	G	A	0.027942	0.0027789	8.7847e-24	0.040158	0.030659	0.1903
rs13234378	A	T	0.067708	0.0033048	3.1232e-93	0.0011482	0.048036	0.9809
rs1330307	A	C	0.01447	0.0022296	8.6043e-11	0.014543	0.028651	0.6118
rs13355678	C	A	0.02825	0.0024592	1.5433e-30	-0.0051906	0.033352	0.8763
rs13405741	T	C	0.023422	0.0037507	4.2558e-10	0.027056	0.048846	0.5797
rs1349852	A	C	0.026507	0.0022417	2.9621e-32	-0.0038373	0.030949	0.9013
rs138012238	T	C	0.072333	0.011384	2.0985e-10	-0.27788	0.14713	0.05894
rs138068674	T	G	0.05195	0.0093926	3.1872e-08	0.0093046	0.12827	0.9422
rs138192856	T	C	0.057939	0.0045378	2.5195e-37	0.015165	0.068926	0.8259
rs138253023	C	T	0.048054	0.0074536	1.1423e-10	-0.088834	0.10402	0.3931
rs138598977	C	CT	0.022845	0.0037048	6.9957e-10	-0.060031	0.059733	0.3149
rs138751626	T	A	0.026122	0.0041982	4.9108e-10	0.00036799	0.044875	0.9935
rs138753251	T	C	0.020754	0.0029789	3.2465e-12	0.059756	0.037949	0.1153
rs138762595	A	G	0.056077	0.008882	2.7302e-10	-0.082672	0.13128	0.5289
rs138895820	G	GC	0.022362	0.0032704	8.0616e-12	0.041765	0.050272	0.4061
rs138967650	C	T	0.037858	0.004798	3.0206e-15	-0.053613	0.060789	0.3778
rs139004294	AT	A	0.027051	0.0025222	7.8373e-27	0.04048	0.035907	0.2596
rs139431893	C	T	0.043464	0.0040221	3.2479e-27	0.0012415	0.056153	0.9824
rs139716	G	T	0.030899	0.0040779	3.5414e-14	0.023405	0.066591	0.7252
rs139723	T	C	0.025924	0.0028401	7.0385e-20	-0.019293	0.030612	0.5285
rs139857431	C	T	0.071675	0.011743	1.0374e-09	-0.32142	0.25438	0.2064
rs139868663	C	T	0.092181	0.0099485	1.9474e-20	-0.11391	0.14454	0.4306
rs139899521	C	A	0.086619	0.011359	2.4413e-14	-0.34299	0.17515	0.0502
rs139961239	A	G	0.049033	0.0085736	1.0717e-08	0.063399	0.1092	0.5615
rs140204762	A	G	0.062769	0.011009	1.1872e-08	-0.020562	0.16379	0.9001
rs140658943	A	G	0.0021689	0.0042685	0.61136	0.043706	0.072637	0.5474
rs140658974	C	T	0.076878	0.012801	1.9055e-09	0.053758	0.14836	0.7171
rs140915103	T	C	0.087641	0.011442	1.8656e-14	-0.30465	0.17941	0.08951
rs141032398	C	T	0.076149	0.00659	7.0315e-31	-0.024462	0.0691	0.7233
rs141037456	C	T	0.087136	0.013426	8.5927e-11	-0.24635	0.22511	0.2738
rs141106010	T	C	0.059487	0.0063239	5.1539e-21	0.027541	0.076761	0.7198
rs141131173	T	G	0.10457	0.0086828	2.1218e-33	-0.030489	0.11924	0.7982
rs141159734	A	G	0.10639	0.010018	2.4502e-26	-0.038984	0.1341	0.7713
rs141196996	C	T	0.05995	0.0090438	3.389e-11	0.00069487	0.13607	0.9959
rs141248351	G	A	0.11271	0.01232	5.8342e-20	0.11832	0.22861	0.6048
rs141349354	G	A	0.05471	0.0040515	1.5248e-41	0.025245	0.063192	0.6895
rs1417581	C	G	0.012793	0.0022338	1.0232e-08	0.00065842	0.023791	0.9779
rs142217535	G	C	0.046934	0.0077578	1.4509e-09	-0.13551	0.12016	0.2594
rs142328479	T	C	0.050639	0.009083	2.4746e-08	-0.042616	0.10684	0.69
rs142384721	G	A	0.074084	0.013182	1.9116e-08	0.007196	0.22762	0.9748
rs142624192	G	A	0.074666	0.013132	1.3025e-08	0.10004	0.24724	0.6858
rs143220599	C	G	0.064806	0.011382	1.2447e-08	-0.012139	0.2388	0.9595
rs143233798	A	G	0.062556	0.0092915	1.6692e-11	0.019015	0.12632	0.8803
rs143258963	T	C	0.020336	0.0036847	3.4083e-08	-0.010058	0.054623	0.8539
rs143721880	T	A	0.063342	0.0097895	9.7892e-11	0.086725	0.15771	0.5824
rs143807761	C	G	0.058395	0.0094249	5.8067e-10	-0.038043	0.13859	0.7837
rs144003826	A	G	0.027617	0.0038557	7.9261e-13	-0.0017657	0.037554	0.9625
rs144081510	C	CTCTTT	0.062079	0.0092594	2.0238e-11	0.22825	0.1429	0.1102
rs144388032	C	T	0.040594	0.0072475	2.1316e-08	0.18011	0.11312	0.1114
rs144471877	G	A	0.1163	0.018113	1.3554e-10	0.0065559	0.25327	0.9793
rs144854329	T	TGGTCCCACTCTTCCCACA	0.012283	0.0022223	3.2592e-08	0.0069398	0.030194	0.8182
rs144979397	G	A	0.084889	0.01104	1.4873e-14	-0.13446	0.23934	0.5743
rs145294670	AG	A	0.030468	0.003475	1.8291e-18	-0.10319	0.050569	0.0413
rs145299974	A	G	0.057907	0.0095261	1.2125e-09	0.015937	0.1069	0.8815
rs145738980	C	T	0.029549	0.0024974	2.7026e-32	-0.01134	0.026639	0.6703
rs146246644	GC	G	0.059664	0.0076346	5.5161e-15	-0.056084	0.08353	0.502
rs146449795	C	T	0.23084	0.023047	1.3098e-23	-0.75964	0.35466	0.0322
rs146499374	G	A	0.094671	0.016401	7.8231e-09	0.14148	0.24568	0.5647
rs146555870	C	T	0.16868	0.012607	8.1487e-41	-0.34616	0.19608	0.0775
rs146694394	C	T	0.1301	0.01687	1.2442e-14	0.24466	0.29336	0.4043
rs146780737	G	T	0.031806	0.0055042	7.5443e-09	-0.065678	0.08428	0.4358
rs147048677	T	C	0.029517	0.0047206	4.0335e-10	-0.031918	0.069608	0.6466
rs1472189	T	C	0.014225	0.0023582	1.6188e-09	-0.063567	0.031158	0.04133
rs147231172	G	A	0.040581	0.0071456	1.3549e-08	0.076508	0.10683	0.4739
rs147264084	TC	T	0.015133	0.0026633	1.3297e-08	-0.019856	0.038092	0.6022
rs147350387	G	A	0.097156	0.0087923	2.2162e-28	0.0085717	0.15258	0.9552
rs147364402	G	A	0.045854	0.0062197	1.6807e-13	-0.14259	0.093737	0.1282
rs147613416	GTTGT	G	0.012948	0.0023499	3.5872e-08	-0.06249	0.031616	0.0481
rs147915897	C	T	0.068776	0.0086462	1.8053e-15	0.044519	0.1476	0.7629
rs147959162	T	C	0.042877	0.0071195	1.7193e-09	-0.11999	0.11605	0.3012
rs147969699	T	C	0.27882	0.015202	4.2209e-75	-0.11438	0.26484	0.6658
rs147975827	A	G	0.081546	0.0098705	1.4431e-16	0.36287	0.16512	0.02798
rs148155576	CGCTGTCGCT	C	0.037984	0.0052885	6.866e-13	-0.0044526	0.066832	0.9469
rs148327354	C	A	0.056837	0.0080369	1.529e-12	-0.20186	0.088864	0.02311
rs148480921	C	CA	0.032062	0.0042567	4.998e-14	0.044397	0.056938	0.4355
rs148578574	C	T	0.080493	0.011924	1.4783e-11	0.13083	0.2047	0.5227
rs148630523	C	T	0.097482	0.010308	3.1938e-21	0.081774	0.18392	0.6566
rs148998553	T	C	0.10289	0.0090097	3.3632e-30	0.10272	0.14448	0.4771
rs149109767	A	AGAG	0.024285	0.0042646	1.2384e-08	-0.0096447	0.065891	0.8836
rs149142833	T	C	0.016829	0.003084	4.8507e-08	-0.053531	0.040335	0.1845
rs149189328	C	A	0.043761	0.0076631	1.1262e-08	0.13218	0.11794	0.2624
rs149418007	A	G	0.14738	0.014288	6.1074e-25	0.046784	0.22814	0.8375
rs149525948	G	A	0.11015	0.019922	3.2265e-08	-0.18088	0.24266	0.456
rs149605768	T	G	0.024596	0.0041391	2.8149e-09	-0.037955	0.055392	0.4932
rs149727228	T	C	0.052707	0.0096488	4.6953e-08	-0.0186	0.10893	0.8644
rs1497406	G	A	0.079999	0.0022437	1e-200	0.0093851	0.028415	0.7412
rs149878918	A	C	0.087866	0.0092681	2.5454e-21	0.0077127	0.17381	0.9646
rs150001938	CCAAT	C	0.075636	0.010539	7.1539e-13	0.044194	0.17758	0.8035
rs150125382	C	CTT	0.069412	0.006386	1.6294e-27	-0.067891	0.084873	0.4238
rs150587259	G	A	0.047157	0.0044052	9.7677e-27	-0.076666	0.046093	0.09626
rs150599115	G	A	0.052744	0.0087039	1.3641e-09	-0.026943	0.07963	0.7351
rs150605469	T	TTC	0.028187	0.0049314	1.0925e-08	0.01278	0.076937	0.8681
rs150622725	C	T	0.11833	0.010549	3.4228e-29	0.060987	0.10087	0.5454
rs150770159	C	T	0.03991	0.0071071	1.9617e-08	-0.02609	0.084704	0.7581
rs150996533	G	A	0.035544	0.0044645	1.7059e-15	0.10255	0.058999	0.08218
rs151068477	T	G	0.18775	0.012828	1.7209e-48	-0.13435	0.1425	0.3458
rs151160967	G	A	0.04573	0.0071484	1.5839e-10	0.0021819	0.093004	0.9813
rs151170921	T	C	0.05497	0.0076133	5.2007e-13	-0.13402	0.13335	0.3149
rs1623915	A	G	0.014909	0.0022329	2.4427e-11	0.0102	0.028813	0.7233
rs1627145	T	C	0.023951	0.0023365	1.1842e-24	-0.016467	0.024664	0.5044
rs1634536	A	T	0.013876	0.0022256	4.529e-10	-0.004555	0.028409	0.8726
rs1653594	G	C	0.01937	0.0027003	7.3442e-13	0.0014086	0.028675	0.9608
rs16761	G	A	0.01271	0.0022386	1.3675e-08	-0.024402	0.028974	0.3997
rs16844401	A	G	0.029143	0.0045009	9.4951e-11	0.029736	0.04543	0.5128
rs17085526	G	A	0.014289	0.0024135	3.2121e-09	0.023326	0.029536	0.4297
rs17101777	G	A	0.072719	0.012655	9.1346e-09	0.46344	0.26129	0.07612
rs17112076	T	C	0.016361	0.0028702	1.1974e-08	0.018729	0.039999	0.6396
rs17138476	C	T	0.023898	0.0030392	3.7563e-15	-0.023072	0.040029	0.5644
rs17149826	C	A	0.028035	0.0049997	2.0549e-08	-0.020959	0.051267	0.6827
rs17157266	T	C	0.044751	0.0029023	1.2639e-53	-0.025215	0.030799	0.413
rs17168118	G	A	0.019173	0.0024592	6.3816e-15	-0.040567	0.032606	0.2134
rs17216177	T	C	0.05799	0.0048131	2.0087e-33	0.042745	0.044709	0.339
rs1730858	T	C	0.021511	0.0023521	5.9682e-20	0.041667	0.031413	0.1847
rs17358295	T	G	0.036299	0.0036258	1.3712e-23	0.011054	0.046318	0.8114
rs17389465	T	A	0.029053	0.0042855	1.2087e-11	0.10115	0.05122	0.04828
rs17551891	TCA	T	0.01665	0.002467	1.4913e-11	0.023951	0.032621	0.4628
rs17615729	T	C	0.021556	0.0033307	9.6939e-11	-0.0076615	0.047354	0.8715
rs17616063	G	A	0.044654	0.0041867	1.4883e-26	0.01641	0.067238	0.8072
rs17617994	G	T	0.031637	0.0033463	3.2717e-21	0.02846	0.03537	0.421
rs17710008	A	G	0.025997	0.0028558	8.8176e-20	0.075073	0.041038	0.06735
rs1778793	C	G	0.032794	0.0022456	2.7474e-48	-0.037724	0.029197	0.1963
rs17834799	C	A	0.016479	0.0026742	7.1802e-10	0.018763	0.029897	0.5303
rs1800961	T	C	0.054328	0.0063617	1.3499e-17	-0.045755	0.070567	0.5167
rs181251364	C	T	0.023894	0.0041943	1.2225e-08	-0.01381	0.065544	0.8331
rs181424168	A	G	0.10632	0.015171	2.4239e-12	0.086022	0.30883	0.7806
rs181858029	T	C	0.10874	0.0080679	2.165e-41	0.044938	0.092482	0.627
rs182684757	A	G	0.22654	0.014683	1.1014e-53	0.4581	0.21873	0.03623
rs1832007	G	A	0.01784	0.0030693	6.1556e-09	0.062413	0.033276	0.06071
rs184254452	C	T	0.094295	0.0093494	6.4413e-24	-0.038895	0.1125	0.7295
rs184865012	G	A	0.087101	0.0075919	1.8295e-30	-0.21461	0.12365	0.08262
rs186598454	G	T	0.077014	0.012327	4.1758e-10	-0.02597	0.24855	0.9168
rs186765281	A	G	0.33926	0.0089464	1e-200	0.067502	0.095356	0.479
rs188187107	T	C	0.10261	0.014508	1.5233e-12	-0.091687	0.21664	0.6721
rs188244495	A	G	0.054801	0.006368	7.6098e-18	-0.0056876	0.072713	0.9377
rs188540065	T	C	0.089483	0.015065	2.8543e-09	0.55759	0.27565	0.04309
rs188561349	A	G	0.11105	0.01444	1.4668e-14	0.099058	0.30702	0.747
rs188816871	A	T	0.033062	0.0048424	8.6474e-12	-0.068674	0.074989	0.3598
rs189552412	T	C	0.093138	0.015793	3.6985e-09	-0.076811	0.21419	0.7199
rs1896422	G	A	0.013027	0.0022235	4.6612e-09	-0.030552	0.028721	0.2874
rs190222721	T	C	0.071238	0.012263	6.2852e-09	-0.010728	0.22938	0.9627
rs190543502	T	C	0.05671	0.0073712	1.4356e-14	-0.033633	0.070344	0.6326
rs191169134	T	C	0.092509	0.010291	2.5018e-19	0.20289	0.13063	0.1204
rs191253523	C	T	0.067382	0.010683	2.8386e-10	-0.19863	0.13308	0.1355
rs191385527	G	A	0.053673	0.0089199	1.7766e-09	0.087066	0.18825	0.6437
rs191853788	A	G	0.1238	0.0093987	1.2974e-39	-0.14092	0.14609	0.3347
rs192860653	C	T	0.11659	0.013546	7.537e-18	-0.037928	0.18544	0.8379
rs1936789	A	G	0.01429	0.0022381	1.7172e-10	-0.041473	0.028276	0.1424
rs1938598	T	C	0.024524	0.002602	4.3247e-21	-0.010213	0.027525	0.7106
rs1965869	C	T	0.015275	0.0024578	5.138e-10	0.070757	0.0311	0.0229
rs1980202	G	T	0.01693	0.0026691	2.2539e-10	0.013787	0.03861	0.721
rs201295691	T	TC	0.013469	0.0022468	2.043e-09	-0.017859	0.030696	0.5607
rs201901798	C	CTGTTT	0.025378	0.0045177	1.9388e-08	-0.12707	0.081543	0.1192
rs202118240	C	CA	0.062776	0.0085299	1.8504e-13	0.083933	0.13089	0.5214
rs2032809	C	T	0.013255	0.0022632	4.7177e-09	-0.012645	0.030282	0.6763
rs2048161	G	A	0.027831	0.0035668	6.0638e-15	0.0092354	0.050503	0.8549
rs2053500	C	T	0.02038	0.003557	1.0075e-08	-0.029526	0.05237	0.5729
rs2055975	C	A	0.025098	0.0024482	1.174e-24	-0.043581	0.025483	0.08723
rs2070464	G	A	0.014286	0.0023015	5.4017e-10	0.003078	0.029013	0.9155
rs2070766	C	G	0.021369	0.0029714	6.4147e-13	0.051768	0.038036	0.1735
rs2077218	A	G	0.015584	0.0026081	2.3008e-09	-0.04566	0.028428	0.1082
rs2104332	C	G	0.013978	0.0025216	2.9668e-08	0.050042	0.037007	0.1763
rs2110690	G	A	0.014102	0.0022212	2.1736e-10	-0.010505	0.028366	0.7111
rs2126259	C	T	0.02269	0.0036644	5.9543e-10	-0.021146	0.047274	0.6546
rs2160348	C	T	0.024283	0.0025301	8.2309e-22	0.00063704	0.031206	0.9837
rs2222	T	C	0.012708	0.002235	1.3019e-08	0.011473	0.028702	0.6894
rs2234132	G	A	0.080317	0.010904	1.7633e-13	-0.17414	0.13964	0.2124
rs2259606	G	A	0.024474	0.0031103	3.5898e-15	-0.048249	0.042532	0.2566
rs2281525	C	G	0.016126	0.0024296	3.2022e-11	-0.0034628	0.031108	0.9114
rs2296380	G	T	0.029921	0.0035681	5.0629e-17	0.024452	0.0357	0.4934
rs2297065	G	C	0.051372	0.006851	6.4745e-14	0.05409	0.065401	0.4082
rs235314	C	T	0.023488	0.0022276	5.4496e-26	0.0054881	0.028897	0.8494
rs236671	G	A	0.019514	0.0022621	6.3599e-18	0.035453	0.031545	0.2611
rs2457533	A	G	0.018941	0.002927	9.745e-11	0.014639	0.039565	0.7114
rs2551776	C	T	0.0152	0.0023085	4.5707e-11	0.013805	0.02935	0.6381
rs2580757	T	C	0.016629	0.0022442	1.2672e-13	0.02787	0.028381	0.3261
rs25964	G	T	0.039086	0.0065192	2.03e-09	0.029933	0.052239	0.5666
rs2635383	T	G	0.014974	0.0022353	2.1045e-11	-0.052262	0.028406	0.06579
rs2649999	C	T	0.099025	0.0023917	1e-200	-0.03477	0.030456	0.2536
rs2657560	G	A	0.017537	0.0022534	7.1228e-15	-0.0099721	0.023617	0.6728
rs2710868	A	G	0.015328	0.0026139	4.5285e-09	0.058017	0.035826	0.1054
rs273510	G	A	0.029799	0.0024371	2.2536e-34	0.0087372	0.02559	0.7328
rs27750	T	C	0.013743	0.0023048	2.4793e-09	-0.020587	0.031753	0.5168
rs279784	T	C	0.017701	0.002446	4.6095e-13	0.058616	0.035792	0.1015
rs2804413	G	C	0.017325	0.0023048	5.6139e-14	0.0097455	0.02895	0.7364
rs2811290	C	T	0.027926	0.0022285	5.12e-36	0.020352	0.023445	0.3854
rs2812408	G	T	0.01412	0.0024073	4.4841e-09	-0.0071931	0.032789	0.8264
rs2818829	T	C	0.032828	0.0025889	7.7569e-37	-0.064911	0.034165	0.05745
rs28360447	G	A	0.059865	0.0080219	8.5017e-14	0.0038225	0.10238	0.9702
rs28360463	C	A	0.022974	0.0032422	1.3831e-12	-0.0077681	0.033526	0.8168
rs2844535	T	G	0.015871	0.0024957	2.0287e-10	-0.044315	0.027055	0.1014
rs28461437	G	C	0.014417	0.0022669	2.0205e-10	0.0068897	0.030518	0.8214
rs28600085	T	C	0.018563	0.002981	4.7639e-10	-0.043066	0.037778	0.2543
rs28601761	C	G	0.031764	0.0022757	2.9009e-44	-0.027716	0.028489	0.3306
rs2861879	T	C	0.014603	0.0025781	1.4789e-08	-0.0029018	0.028685	0.9194
rs28639655	A	G	0.018623	0.0031372	2.9161e-09	0.045444	0.040791	0.2652
rs28650012	G	C	0.050247	0.0024918	2.261e-90	0.031989	0.025987	0.2183
rs28698549	A	G	0.013503	0.0022235	1.2598e-09	-0.050141	0.02957	0.08995
rs28712821	A	G	0.017849	0.0022932	7.0633e-15	0.053022	0.029024	0.06773
rs28929474	T	C	0.043412	0.0078789	3.5921e-08	-0.012405	0.10624	0.907
rs2912795	A	G	0.012737	0.0022679	1.9535e-08	-0.0033638	0.029855	0.9103
rs2927686	T	C	0.012938	0.0022672	1.1534e-08	0.034928	0.0295	0.2364
rs2929517	G	T	0.020188	0.002507	8.1261e-16	-0.02199	0.032363	0.4968
rs293561	G	T	0.01306	0.0023247	1.9319e-08	0.0024803	0.030091	0.9343
rs2941465	C	T	0.018533	0.0022405	1.3219e-16	-0.034544	0.023593	0.1431
rs2943656	G	A	0.02136	0.002309	2.2418e-20	-0.0050423	0.024187	0.8349
rs2945236	A	G	0.014781	0.0022316	3.5151e-11	0.098963	0.028448	0.0005037
rs296884	G	T	0.015287	0.0025518	2.0903e-09	-0.022679	0.03273	0.4884
rs3007727	G	A	0.017139	0.0029221	4.4873e-09	-0.020103	0.031171	0.519
rs3128759	T	C	0.018181	0.0022741	1.3024e-15	0.036171	0.026086	0.1656
rs3128959	A	G	0.018628	0.0034067	4.5547e-08	-0.045234	0.049935	0.365
rs3130374	C	T	0.021845	0.0031217	2.6048e-12	-0.012356	0.038522	0.7484
rs3130649	A	T	0.01344	0.0022509	2.3584e-09	0.0084636	0.023958	0.7239
rs3130906	G	A	0.013383	0.0022954	5.5317e-09	0.014663	0.026693	0.5828
rs3135766	G	A	0.015952	0.0022672	1.9821e-12	-0.037368	0.029349	0.2029
rs3212199	G	T	0.012784	0.002295	2.5412e-08	-0.044032	0.028487	0.1222
rs326888	C	T	0.012924	0.0022747	1.3368e-08	0.033948	0.029218	0.2453
rs339969	A	C	0.059661	0.0022765	3.1114e-151	0.040243	0.023965	0.09311
rs34067338	G	A	0.032144	0.0057288	2.0126e-08	0.046178	0.055568	0.406
rs34204245	T	C	0.022398	0.0030143	1.0855e-13	-0.032992	0.033032	0.3179
rs34245505	G	C	0.015853	0.0028224	1.9472e-08	-0.066084	0.040413	0.102
rs34298397	G	A	0.019606	0.0022337	1.6763e-18	-0.0059317	0.02355	0.8011
rs34300026	G	C	0.055428	0.0082728	2.0874e-11	-0.026172	0.11049	0.8128
rs34372369	A	G	0.045691	0.0050252	9.7466e-20	-0.031597	0.0543	0.5606
rs344560	T	C	0.029639	0.0048816	1.2686e-09	-0.076574	0.06622	0.2475
rs34613047	C	A	0.013	0.0023657	3.8997e-08	0.00013593	0.029796	0.9964
rs34707604	T	C	0.024971	0.0026673	7.8609e-21	-0.0080208	0.036954	0.8282
rs34772095	TA	T	0.021394	0.003032	1.7138e-12	0.03008	0.0422	0.476
rs34943246	C	T	0.018023	0.0032051	1.8762e-08	-0.083882	0.03611	0.02018
rs35004544	TA	T	0.022932	0.0039331	5.531e-09	0.064489	0.046098	0.1618
rs35011454	GA	G	0.019571	0.0027782	1.8679e-12	-0.028202	0.037895	0.4567
rs35035878	A	AAGC	0.038919	0.0022814	3.195e-65	-0.044437	0.030538	0.1456
rs35056238	GA	G	0.019458	0.0027656	1.9861e-12	0.068363	0.037413	0.06766
rs35173870	A	C	0.015882	0.0025949	9.3365e-10	0.0073529	0.034004	0.8288
rs352610	A	C	0.030475	0.0028804	3.7224e-26	0.0044324	0.038257	0.9078
rs35339956	T	C	0.039204	0.0023876	1.4506e-60	0.019084	0.030439	0.5307
rs35348568	GC	G	0.032187	0.003485	2.5787e-20	-0.012376	0.0446	0.7814
rs35493324	C	T	0.017238	0.002988	7.9746e-09	0.042266	0.038467	0.2719
rs35656364	G	C	0.053033	0.009213	8.6051e-09	0.043773	0.1309	0.7381
rs35827971	A	T	0.02443	0.0034979	2.8723e-12	-0.015799	0.045195	0.7267
rs35851027	T	C	0.021069	0.00258	3.1913e-16	0.0026078	0.027125	0.9234
rs35896738	A	G	0.022177	0.0033396	3.1262e-11	-0.06527	0.050048	0.1922
rs35946342	A	G	0.01423	0.0023601	1.65e-09	0.0075113	0.024894	0.7629
rs35993718	C	CAA	0.017691	0.0022322	2.2816e-15	0.015517	0.030245	0.6079
rs365746	G	T	0.016924	0.0024393	3.985e-12	-0.034555	0.025121	0.169
rs369585671	T	C	0.054297	0.0098533	3.5792e-08	0.11184	0.16473	0.4972
rs370591186	T	C	0.041671	0.0072992	1.1378e-08	0.03956	0.078718	0.6153
rs3732357	G	A	0.018946	0.0024693	1.6893e-14	0.0088141	0.030277	0.771
rs373432354	TCCTGGCTAACA	T	0.02129	0.0032105	3.3306e-11	-0.059835	0.047348	0.2063
rs3743887	A	G	0.038352	0.004398	2.7882e-18	0.0089908	0.044639	0.8404
rs3746778	G	A	0.013388	0.0023082	6.622e-09	0.044334	0.030473	0.1457
rs3748770	G	A	0.028676	0.0025234	6.3969e-30	0.0354	0.031965	0.2681
rs3755162	T	G	0.047825	0.0059126	6.0577e-16	-0.012745	0.062929	0.8395
rs3755697	G	A	0.027272	0.0049239	3.0498e-08	0.028366	0.045015	0.5286
rs3770603	C	T	0.028373	0.0040598	2.7791e-12	0.074689	0.041063	0.06893
rs3775211	T	C	0.020187	0.0026915	6.3809e-14	0.0017169	0.029378	0.9534
rs3782735	G	A	0.017844	0.0023204	1.4747e-14	-0.051084	0.029856	0.08708
rs3784924	G	A	0.02522	0.0024119	1.3816e-25	-0.037285	0.029422	0.2051
rs3786876	C	T	0.020023	0.0030866	8.7491e-11	-0.0049121	0.034205	0.8858
rs3811417	C	T	0.024668	0.0032844	5.901e-14	-0.016602	0.04532	0.7141
rs3819721	A	G	0.014302	0.0025643	2.4473e-08	-0.050162	0.027389	0.06703
rs3860374	C	T	0.019851	0.0022559	1.3782e-18	0.079806	0.029326	0.006501
rs3861491	G	A	0.015988	0.0023147	4.943e-12	-0.040291	0.030227	0.1825
rs3897478	C	T	0.029575	0.0035583	9.4793e-17	-0.022555	0.0364	0.5355
rs4050099	G	A	0.015601	0.0024913	3.7983e-10	0.027575	0.035842	0.4417
rs4065275	A	G	0.013991	0.0022206	2.9643e-10	0.073322	0.02341	0.001735
rs4073940	C	A	0.028685	0.0052461	4.5603e-08	-0.0025725	0.048369	0.9576
rs4074793	G	A	0.070364	0.0042299	4.1061e-62	-0.044745	0.052591	0.3949
rs41264919	T	G	0.060291	0.00788	1.9967e-14	0.15056	0.11299	0.1827
rs41264945	T	C	0.034718	0.0048545	8.5819e-13	0.043524	0.056657	0.4424
rs41274050	T	C	0.082507	0.011111	1.1218e-13	0.13917	0.1813	0.4427
rs4129653	T	C	0.018485	0.0031588	4.8628e-09	0.047523	0.044997	0.2909
rs41301467	G	C	0.050307	0.0048654	4.6941e-25	-0.030367	0.070048	0.6646
rs41308782	T	C	0.036291	0.0048691	9.1286e-14	0.074851	0.068081	0.2716
rs413141	G	A	0.023033	0.0032582	1.5599e-12	-0.019125	0.042757	0.6547
rs4135247	G	A	0.022684	0.002249	6.3835e-24	-0.01552	0.028498	0.586
rs4245017	G	A	0.017439	0.0022776	1.9095e-14	-0.01246	0.02895	0.6669
rs4267555	A	G	0.020723	0.0022534	3.7286e-20	-0.012057	0.023562	0.6088
rs4273010	T	C	0.04311	0.007235	2.5476e-09	0.023332	0.071482	0.7441
rs4292648	C	T	0.017421	0.0022243	4.811e-15	-0.016956	0.02806	0.5457
rs429358	T	C	0.018255	0.0030564	2.3359e-09	0.012078	0.034956	0.7297
rs4298983	T	C	0.089538	0.0064795	2.0248e-43	-0.069681	0.11155	0.5322
rs4303067	C	T	0.054876	0.0022375	1.0435e-132	0.0014312	0.028633	0.9601
rs4411789	C	G	0.016095	0.0022432	7.2464e-13	-0.017039	0.029086	0.558
rs4418728	G	T	0.023095	0.0022301	3.9605e-25	0.016955	0.023539	0.4714
rs445	T	C	0.027034	0.0038058	1.2203e-12	0.0051032	0.035591	0.886
rs4484649	C	A	0.023233	0.002278	2.021e-24	0.070186	0.028921	0.01523
rs4503880	T	C	0.072455	0.0027742	3.2217e-150	-0.070871	0.034299	0.0388
rs4535394	T	C	0.012739	0.0022252	1.0351e-08	-0.028364	0.023608	0.2296
rs45670	T	C	0.018661	0.0023738	3.8179e-15	0.0043675	0.024968	0.8611
rs459193	G	A	0.015048	0.002685	2.0916e-08	-0.007934	0.031051	0.7983
rs4598840	G	A	0.02158	0.0039108	3.43e-08	0.0052663	0.047357	0.9115
rs4661357	G	C	0.074985	0.0059766	4.2307e-36	-0.020778	0.058941	0.7245
rs4668116	C	A	0.02485	0.0022606	4.182e-28	0.0078677	0.030504	0.7965
rs4704043	T	C	0.019506	0.002452	1.7917e-15	-0.01737	0.031568	0.5821
rs4710173	G	A	0.022109	0.0029907	1.4423e-13	0.017464	0.030977	0.5729
rs4724319	G	A	0.013065	0.0022476	6.1432e-09	0.010528	0.029324	0.7196
rs4762701	G	A	0.019139	0.0032255	2.9657e-09	-0.02119	0.035045	0.5454
rs4816700	T	C	0.016259	0.0025928	3.5981e-10	-0.0075548	0.033094	0.8194
rs4819648	T	C	0.028106	0.002975	3.4955e-21	-0.021883	0.030838	0.4779
rs4820582	G	C	0.039299	0.0030128	7.0411e-39	-0.081464	0.036171	0.02431
rs4822983	C	T	0.020336	0.0023666	8.5244e-18	0.008337	0.025422	0.7429
rs4835265	A	C	0.10573	0.0030325	1e-200	0.015389	0.031494	0.6251
rs4840464	A	T	0.018607	0.0028097	3.534e-11	0.08089	0.054541	0.138
rs4845587	T	G	0.017238	0.0023046	7.4579e-14	0.035123	0.024832	0.1572
rs4906221	T	A	0.019378	0.0027035	7.6472e-13	0.061289	0.035006	0.07998
rs4906223	A	C	0.013963	0.0022314	3.9192e-10	-0.0085433	0.024434	0.7266
rs4921913	C	T	0.019242	0.0026738	6.1887e-13	0.025326	0.02756	0.3581
rs4964756	T	A	0.023465	0.0024193	3.0666e-22	-0.019381	0.030809	0.5293
rs4968783	C	A	0.012719	0.0022935	2.9289e-08	-0.051642	0.029059	0.07554
rs4987845	T	C	0.02639	0.003792	3.4191e-12	0.044197	0.0494	0.371
rs514080	C	A	0.012687	0.0022631	2.0722e-08	-0.030779	0.028599	0.2818
rs530939	T	C	0.018213	0.0022729	1.1221e-15	-0.047149	0.028614	0.09941
rs5402	A	T	0.060661	0.0034303	6.0018e-70	0.030582	0.039847	0.4428
rs55741472	T	G	0.038386	0.0062412	7.7344e-10	0.14521	0.070106	0.03833
rs55818584	T	A	0.01544	0.0026508	5.7273e-09	0.0028905	0.034299	0.9328
rs55849854	C	G	0.020305	0.0022761	4.6494e-19	-0.029734	0.029208	0.3087
rs558814244	G	T	0.099664	0.0074156	3.6178e-41	-0.11078	0.10395	0.2866
rs559078424	T	C	0.068791	0.010675	1.1634e-10	-0.052242	0.13928	0.7076
rs55921124	G	C	0.02482	0.0034568	6.972e-13	0.030614	0.047366	0.5181
rs55953905	C	T	0.020535	0.0025907	2.26e-15	0.04319	0.036146	0.2321
rs56017319	G	GCC	0.13367	0.0026273	1e-200	0.015068	0.03475	0.6646
rs56081944	G	GGAGGGGCTGAGGTCA	0.11063	0.0026867	1e-200	-0.021175	0.037374	0.571
rs56109829	G	A	0.019419	0.0022384	4.1364e-18	0.021217	0.023925	0.3752
rs56124445	A	C	0.044815	0.0067663	3.5166e-11	-0.14384	0.071024	0.04285
rs56146882	T	G	0.014074	0.0025101	2.0631e-08	-0.056058	0.031967	0.0795
rs56156770	T	C	0.066524	0.0075975	2.0315e-18	0.052721	0.084882	0.5345
rs56165254	G	A	0.087747	0.0086135	2.2794e-24	0.013725	0.12055	0.9094
rs56271306	T	C	0.014875	0.0022254	2.3264e-11	0.028242	0.031255	0.3662
rs56361048	T	C	0.022797	0.0032348	1.8237e-12	-0.062358	0.044202	0.1583
rs56391383	A	G	0.025297	0.0022613	4.7773e-29	-0.0031339	0.024563	0.8985
rs56668046	T	C	0.058547	0.0064148	7.0822e-20	-0.02214	0.058944	0.7072
rs56793723	T	G	0.01563	0.002728	1.0083e-08	0.013281	0.034498	0.7003
rs56852743	C	T	0.031218	0.0036104	5.3262e-18	-0.025089	0.035958	0.4853
rs569278133	C	T	0.1311	0.010765	4.1461e-34	0.053884	0.13332	0.6861
rs573014901	C	T	0.097635	0.011761	1.0284e-16	0.29246	0.19096	0.1256
rs57314245	G	A	0.016397	0.0024331	1.5969e-11	0.0044534	0.025966	0.8638
rs57440162	C	T	0.019725	0.0023156	1.6257e-17	0.0105	0.029071	0.7179
rs5747734	T	G	0.14965	0.0042396	1e-200	0.059644	0.04853	0.2191
rs5752014	C	A	0.01748	0.0026123	2.2144e-11	0.019274	0.031144	0.536
rs5754387	G	C	0.017939	0.002801	1.5117e-10	-0.023401	0.034364	0.4959
rs57594879	T	C	0.014682	0.0022862	1.3489e-10	-0.037698	0.030724	0.2198
rs5760076	T	G	0.020516	0.0025703	1.4471e-15	0.0090983	0.032209	0.7776
rs57625464	AT	A	0.017778	0.0023469	3.5928e-14	-0.025645	0.031957	0.4223
rs57687948	C	T	0.029252	0.0049493	3.4185e-09	0.059484	0.06126	0.3315
rs577520258	A	G	0.14229	0.016958	4.8477e-17	0.11917	0.22384	0.5945
rs58580757	T	TA	0.018287	0.0030265	1.5208e-09	-0.0086299	0.04074	0.8322
rs58807985	CA	C	0.015529	0.0026782	6.7113e-09	0.048493	0.037865	0.2003
rs58968427	C	T	0.05511	0.0092511	2.5698e-09	-0.10525	0.090814	0.2465
rs5992967	G	T	0.021142	0.0023156	6.8889e-20	0.029884	0.031982	0.3501
rs6004175	A	G	0.05558	0.0030673	2.4033e-73	0.00020949	0.03167	0.9947
rs6004241	C	T	0.046885	0.0023306	5.8624e-90	-0.019198	0.030187	0.5248
rs6004344	C	G	0.018835	0.0034382	4.2987e-08	0.031422	0.038434	0.4136
rs60136931	G	C	0.17774	0.0073517	5.0176e-129	-0.026537	0.068371	0.6979
rs6033991	T	G	0.018254	0.002321	3.7043e-15	-0.010836	0.029421	0.7126
rs60494825	C	T	0.019043	0.002291	9.4334e-17	-0.0056599	0.028733	0.8438
rs6058874	G	A	0.020094	0.0022728	9.4936e-19	0.010516	0.024331	0.6656
rs6072249	G	A	0.026213	0.0022273	5.7279e-32	-0.0038922	0.023633	0.8692
rs60827133	C	G	0.016271	0.0028126	7.2544e-09	0.066205	0.038841	0.08828
rs61057119	TA	T	0.016002	0.0028553	2.0929e-08	-0.038148	0.040886	0.3508
rs6135223	C	G	0.024101	0.0024062	1.2995e-23	-0.013969	0.024714	0.5719
rs61527293	CAG	C	0.021023	0.0023247	1.5239e-19	-0.013984	0.031985	0.662
rs616279	A	G	0.014059	0.0025351	2.9296e-08	-0.023522	0.032217	0.4653
rs61742729	T	C	0.039464	0.0064857	1.1685e-09	0.010313	0.081656	0.8995
rs61769797	T	C	0.050745	0.0076285	2.8958e-11	-0.0041385	0.074569	0.9557
rs61804211	T	G	0.043123	0.0036203	1.0472e-32	0.010797	0.038572	0.7795
rs61867539	T	C	0.014441	0.0025368	1.2524e-08	0.018263	0.034307	0.5945
rs61953500	A	G	0.032579	0.0044322	1.9784e-13	-0.066797	0.064089	0.2973
rs62007942	C	T	0.052247	0.0057897	1.8204e-19	0.047827	0.068563	0.4855
rs62011281	A	G	0.018548	0.002405	1.2402e-14	-0.082066	0.031468	0.009111
rs62017210	T	C	0.015577	0.0022682	6.5494e-12	-0.013467	0.024121	0.5766
rs62073542	A	G	0.03611	0.0028461	7.0395e-37	0.0065103	0.037457	0.862
rs62114506	C	G	0.017442	0.0025182	4.3302e-12	0.00077148	0.033924	0.9819
rs62130341	C	T	0.023471	0.003439	8.8045e-12	0.0089421	0.038347	0.8156
rs62231183	C	T	0.13063	0.0095984	3.5759e-42	0.14823	0.15091	0.326
rs62232182	T	C	0.15092	0.012937	1.9371e-31	0.34614	0.19638	0.07796
rs62232183	G	A	0.050763	0.0048813	2.5186e-25	-0.0064886	0.07397	0.9301
rs62280667	T	C	0.012842	0.0023458	4.3954e-08	-0.0012789	0.025507	0.96
rs62298204	T	C	0.016685	0.0028422	4.3501e-09	0.0043302	0.042635	0.9191
rs62370472	C	T	0.018192	0.0027364	2.9765e-11	-0.067713	0.030159	0.02475
rs62383006	A	G	0.050446	0.004855	2.763e-25	0.01984	0.048777	0.6842
rs62442254	G	A	0.02283	0.0034673	4.5745e-11	-0.019786	0.042635	0.6426
rs625899	T	C	0.039453	0.0024288	2.6049e-59	-0.029151	0.030516	0.3394
rs626140	A	G	0.022558	0.0031954	1.6751e-12	-0.028841	0.039108	0.4608
rs631353	T	A	0.021127	0.0023721	5.2832e-19	0.076965	0.029415	0.008883
rs6458349	A	G	0.013752	0.0024813	2.9867e-08	-0.0081127	0.034195	0.8125
rs6480882	A	G	0.018088	0.0030622	3.4889e-09	-0.048903	0.032485	0.1322
rs650505	C	G	0.01469	0.0023244	2.6207e-10	0.015283	0.029219	0.6009
rs6519133	C	T	0.026742	0.002274	6.369e-32	-0.044922	0.029122	0.1229
rs6542680	C	T	0.029083	0.002916	2.0032e-23	0.030127	0.037113	0.4169
rs6545714	G	A	0.012916	0.0022728	1.3239e-08	0.026208	0.023855	0.2719
rs656841	G	C	0.013872	0.0023428	3.2048e-09	0.05124	0.029174	0.07902
rs6662164	T	A	0.020216	0.0024017	3.866e-17	0.018935	0.032086	0.5551
rs66782572	A	G	0.014914	0.0022256	2.0683e-11	0.037394	0.024078	0.1204
rs6678407	C	G	0.019273	0.0022483	1.0206e-17	0.030419	0.023677	0.1989
rs66827546	G	A	0.024417	0.0025497	1.0094e-21	0.0069315	0.032305	0.8301
rs6682862	A	G	0.018279	0.0029831	8.9283e-10	-0.033628	0.031728	0.2892
rs66883945	GC	G	0.020306	0.0028579	1.2057e-12	-0.036165	0.040621	0.3733
rs6698055	T	C	0.014185	0.0022297	1.9963e-10	-0.066773	0.030206	0.02706
rs67257650	T	C	0.034314	0.0022437	8.8367e-53	0.014656	0.024124	0.5435
rs6747190	T	C	0.031406	0.005014	3.7662e-10	-0.08597	0.059136	0.146
rs6760	G	A	0.02769	0.0047041	3.9509e-09	-0.066657	0.061128	0.2755
rs676387	A	C	0.014606	0.0024537	2.6402e-09	0.0050719	0.026771	0.8497
rs6771416	G	A	0.024026	0.0022182	2.4838e-27	-0.0054329	0.023446	0.8168
rs6783007	C	T	0.012309	0.0022528	4.6575e-08	0.0086746	0.023656	0.7138
rs6792725	A	G	0.013525	0.0024807	4.9801e-08	0.031758	0.031332	0.3108
rs67953948	T	C	0.018274	0.0033218	3.773e-08	0.024885	0.032786	0.4478
rs68082079	T	C	0.015864	0.0025003	2.2306e-10	0.048814	0.031054	0.116
rs6861942	T	C	0.014172	0.0023317	1.2167e-09	0.0095503	0.029606	0.747
rs687503	G	A	0.026495	0.0034401	1.3451e-14	-0.086647	0.036061	0.01627
rs6879279	G	C	0.043245	0.0030852	1.2646e-44	0.030168	0.039686	0.4472
rs7012637	A	G	0.024445	0.0022378	8.9779e-28	0.060246	0.028471	0.03434
rs708686	T	C	0.017565	0.0025265	3.6003e-12	0.011462	0.029948	0.7019
rs7126418	A	T	0.014124	0.0022311	2.4461e-10	0.038157	0.023732	0.1079
rs71318987	G	A	0.061425	0.0048431	7.4855e-37	-0.052357	0.071203	0.4621
rs7142883	G	A	0.021285	0.0023182	4.2652e-20	0.048426	0.024798	0.05084
rs71441185	G	A	0.038829	0.0064457	1.7033e-09	-0.087397	0.075776	0.2488
rs7152482	C	T	0.048156	0.0080326	2.0355e-09	-0.032937	0.12237	0.7878
rs71553230	T	A	0.049081	0.0064839	3.751e-14	-0.12151	0.10344	0.2401
rs7157918	A	G	0.0159	0.0025336	3.4804e-10	0.028229	0.033596	0.4008
rs71670177	CCT	C	0.017014	0.0031054	4.2831e-08	-0.032797	0.045009	0.4662
rs7167685	T	A	0.020654	0.0025864	1.4022e-15	-0.052636	0.032793	0.1085
rs7176396	T	C	0.013897	0.0022578	7.5044e-10	-0.0050767	0.028628	0.8592
rs7177289	T	C	0.0163	0.002321	2.1814e-12	-0.011433	0.024195	0.6365
rs7188539	C	T	0.014564	0.0023396	4.8249e-10	-0.00085489	0.03063	0.9777
rs7222368	T	C	0.02165	0.0024374	6.5726e-19	-0.036986	0.033007	0.2625
rs7247349	A	C	0.02817	0.0022191	6.484e-37	-0.045001	0.024989	0.07173
rs72646048	T	G	0.034403	0.0056086	8.5861e-10	0.059085	0.060065	0.3253
rs72702284	A	G	0.027384	0.0047654	9.1287e-09	-0.025087	0.046845	0.5923
rs72704716	T	G	0.045752	0.0052334	2.2926e-18	0.056575	0.055413	0.3073
rs72723900	C	T	0.031935	0.0040939	6.178e-15	-0.091076	0.057516	0.1133
rs72725045	T	C	0.023037	0.0036557	2.9467e-10	-0.00036104	0.037631	0.9923
rs72799445	C	A	0.030491	0.0044423	6.7099e-12	-0.035663	0.066365	0.591
rs72813491	T	G	0.026821	0.0045739	4.5262e-09	0.029896	0.069085	0.6652
rs72815155	G	A	0.014696	0.0023636	5.0495e-10	-0.002829	0.031075	0.9275
rs72821617	A	G	0.041951	0.0037895	1.7625e-28	0.070586	0.055794	0.2058
rs7291042	T	C	0.045392	0.0024125	6.203e-79	0.030879	0.031038	0.3198
rs72952674	C	A	0.020849	0.003043	7.3306e-12	0.038454	0.031692	0.225
rs73018245	T	C	0.019385	0.0028377	8.4308e-12	-0.018571	0.03151	0.5556
rs73039433	A	G	0.051117	0.0053979	2.8207e-21	-0.0056639	0.05597	0.9194
rs73045269	T	C	0.030904	0.0029567	1.4422e-25	-0.064325	0.045991	0.1619
rs73083331	C	T	0.047694	0.003148	7.7976e-52	0.069959	0.032645	0.03211
rs73130305	C	T	0.018378	0.0026827	7.3737e-12	0.024657	0.028601	0.3886
rs7314285	G	T	0.052815	0.0044103	4.8597e-33	0.004931	0.040451	0.903
rs73152522	C	T	0.047366	0.0068219	3.8388e-12	-0.060151	0.10808	0.5778
rs73214163	C	T	0.067517	0.0058843	1.804e-30	0.10604	0.068028	0.1191
rs73220641	C	T	0.013086	0.0023776	3.7166e-08	-0.022686	0.026086	0.3845
rs73222792	A	G	0.040374	0.0060573	2.6448e-11	-0.039578	0.086661	0.6479
rs73358645	C	G	0.064179	0.0036719	2.232e-68	-0.010383	0.044081	0.8138
rs7402982	G	A	0.012554	0.002284	3.8772e-08	0.0068686	0.030532	0.822
rs744153	G	C	0.073229	0.0028331	3.5976e-147	0.029699	0.035256	0.3996
rs74686246	G	T	0.058847	0.0089656	5.2578e-11	-0.30156	0.14471	0.03717
rs74706754	A	G	0.038135	0.0032639	1.5601e-31	-0.0099255	0.041762	0.8121
rs7488780	G	C	0.01995	0.0027609	4.9953e-13	0.066461	0.037728	0.07814
rs7498442	C	T	0.025266	0.0038864	7.9817e-11	0.015734	0.050744	0.7565
rs7518873	C	T	0.028813	0.0049997	8.2773e-09	-0.066266	0.061624	0.2822
rs75378984	T	C	0.083387	0.01055	2.7115e-15	0.37092	0.19773	0.06066
rs75399242	T	C	0.091584	0.012935	1.444e-12	-0.22374	0.24655	0.3642
rs7541882	C	A	0.015747	0.0028342	2.7612e-08	0.050205	0.029152	0.08503
rs75426732	G	A	0.043322	0.0072273	2.0458e-09	0.01911	0.082823	0.8175
rs754466	T	A	0.061198	0.0025498	3.4536e-127	-0.049283	0.032601	0.1306
rs7553325	T	C	0.012595	0.0022273	1.5605e-08	0.019814	0.02852	0.4872
rs7553846	C	T	0.077125	0.0092046	5.3557e-17	0.010704	0.17088	0.9501
rs75686861	A	G	0.022601	0.0038647	4.9819e-09	-0.02262	0.041147	0.5825
rs7599	G	A	0.013243	0.0023001	8.5492e-09	-0.018617	0.029696	0.5307
rs76015867	A	G	0.04055	0.006521	5.0276e-10	-0.056522	0.070645	0.4237
rs76296974	T	C	0.039214	0.0060616	9.8622e-11	-0.032379	0.068348	0.6357
rs7632760	A	G	0.029001	0.0022251	8.0764e-39	0.018732	0.0236	0.4273
rs76381440	T	C	0.044968	0.0076556	4.2627e-09	0.023438	0.099489	0.8138
rs7641302	T	C	0.018357	0.0026202	2.4613e-12	-0.037075	0.034173	0.278
rs76443179	G	A	0.040912	0.0064381	2.0909e-10	-0.015055	0.10605	0.8871
rs7645905	T	G	0.022041	0.0022252	3.979e-23	0.070002	0.029629	0.01814
rs76649658	G	T	0.031329	0.0051748	1.4137e-09	0.062121	0.056415	0.2708
rs76970768	C	T	0.056408	0.0076711	1.9376e-13	0.0083199	0.087184	0.924
rs7700107	C	A	0.017689	0.0032306	4.3681e-08	-0.0081308	0.033214	0.8066
rs77090108	C	G	0.029662	0.0051664	9.4043e-09	-0.16373	0.072891	0.02469
rs77254471	C	T	0.085817	0.009228	1.418e-20	-0.17637	0.10557	0.0948
rs77448485	C	G	0.046973	0.0036285	2.5415e-38	0.018692	0.046606	0.6884
rs77666400	C	T	0.028643	0.0025562	3.8787e-29	0.00098607	0.03227	0.9756
rs77707292	T	C	0.051677	0.0040521	3.0505e-37	0.084647	0.059053	0.1517
rs7780562	C	A	0.041209	0.0028484	2.0055e-47	0.003191	0.037025	0.9313
rs77824033	T	C	0.037098	0.0059409	4.2549e-10	-0.013536	0.060839	0.8239
rs78245663	T	G	0.095407	0.013083	3.0444e-13	0.40389	0.20513	0.04896
rs78482682	G	A	0.036465	0.006111	2.4183e-09	-0.003993	0.067231	0.9526
rs78516203	C	T	0.080096	0.0058583	1.5304e-42	-0.05762	0.067884	0.396
rs78626564	T	C	0.037139	0.0058028	1.554e-10	0.095698	0.089291	0.2838
rs78671297	A	C	0.055877	0.0084457	3.6936e-11	0.0044945	0.12399	0.9711
rs7868612	G	A	0.012818	0.0022179	7.4963e-09	-0.0070583	0.023553	0.7644
rs78822324	A	C	0.057589	0.0088818	8.9444e-11	-0.13644	0.11305	0.2275
rs79047749	G	A	0.098321	0.0091996	1.1746e-26	0.14079	0.092037	0.1261
rs79111922	T	G	0.032454	0.0050655	1.4868e-10	-0.056616	0.066145	0.392
rs79188184	G	A	0.0341	0.0059661	1.0944e-08	0.0033254	0.080302	0.967
rs79228431	A	G	0.030193	0.0051574	4.7952e-09	0.021108	0.062255	0.7346
rs79287178	A	G	0.083395	0.0066914	1.21e-35	0.23096	0.096242	0.01641
rs7936908	T	C	0.018255	0.0030992	3.856e-09	0.037682	0.033539	0.2612
rs79415741	A	G	0.029327	0.0029877	9.6787e-23	-0.047017	0.040631	0.2472
rs79692157	G	C	0.041146	0.0062072	3.3923e-11	0.14143	0.083904	0.09186
rs7970999	T	C	0.029249	0.0048216	1.3107e-09	0.071235	0.042755	0.09568
rs79729061	T	G	0.032656	0.0054695	2.3671e-09	-0.022842	0.071485	0.7493
rs80206894	A	G	0.035252	0.0055214	1.7203e-10	-0.01059	0.066893	0.8742
rs8023580	C	T	0.020006	0.0024905	9.5439e-16	-0.022229	0.025217	0.378
rs8055522	C	T	0.013678	0.0024771	3.3549e-08	-0.029273	0.032677	0.3703
rs8081051	C	A	0.013585	0.0024218	2.0288e-08	0.016956	0.037188	0.6484
rs8139986	A	G	0.15631	0.027999	2.3695e-08	-0.11822	0.084219	0.1604
rs8176364	T	C	0.095068	0.010752	9.4274e-19	-0.30206	0.15741	0.055
rs8176367	G	A	0.051153	0.0059019	4.4452e-18	0.044851	0.078784	0.5692
rs8176643	A	AC	0.039334	0.0029296	4.3384e-41	0.12831	0.039169	0.001053
rs871841	C	T	0.013285	0.0022221	2.2559e-09	0.019818	0.023604	0.4011
rs873353	G	A	0.034634	0.0049305	2.1528e-12	-0.011424	0.052174	0.8267
rs880626	G	A	0.026141	0.0025918	6.3982e-24	0.0021816	0.034894	0.9501
rs897300	C	T	0.016529	0.0024125	7.3192e-12	-0.031322	0.029257	0.2844
rs900776	C	A	0.044864	0.0029267	5.0751e-53	0.0040283	0.037199	0.9138
rs901367	C	T	0.019009	0.002355	6.9599e-16	-0.0043685	0.024233	0.8569
rs9260313	C	T	0.015095	0.0025338	2.5665e-09	-0.075154	0.048119	0.1183
rs9274514	G	A	0.022958	0.0025474	2.0288e-19	-0.010886	0.035334	0.758
rs928122	C	T	0.015363	0.0025329	1.3175e-09	-0.041322	0.038176	0.2791
rs9293684	A	G	0.017228	0.0023425	1.9189e-13	0.014806	0.031275	0.6359
rs9364784	C	T	0.01553	0.0027519	1.6695e-08	0.055188	0.034928	0.1141
rs9398816	G	A	0.012515	0.0022378	2.2374e-08	-0.029165	0.023755	0.2195
rs9456946	G	C	0.025207	0.0026792	5.0697e-21	0.020256	0.034161	0.5532
rs9515270	C	T	0.019521	0.002938	3.0512e-11	0.017039	0.037752	0.6517
rs9554196	C	G	0.016975	0.0030028	1.5774e-08	0.0041062	0.032771	0.9003
rs9612663	T	A	0.11552	0.0085273	8.4855e-42	0.094091	0.1352	0.4865
rs9612774	C	A	0.047266	0.007025	1.719e-11	-0.0028378	0.074634	0.9697
rs9616847	A	T	0.013399	0.0022829	4.3789e-09	0.0083437	0.028999	0.7736
rs9624565	T	C	0.065834	0.0031943	2.5687e-94	-0.065708	0.041883	0.1167
rs9630085	A	G	0.017208	0.002772	5.381e-10	-0.035375	0.034642	0.3072
rs9636818	T	C	0.033011	0.004004	1.6623e-16	-0.056256	0.049045	0.2514
rs9638662	G	A	0.013181	0.0022279	3.2976e-09	0.014944	0.028146	0.5955
rs9697210	G	A	0.044309	0.0031495	6.0703e-45	-0.019782	0.042163	0.6389
rs9749331	C	G	0.013839	0.0023607	4.5737e-09	0.011624	0.032075	0.7171
rs9826141	G	A	0.015832	0.0026446	2.1461e-09	0.026614	0.035092	0.4482
rs9868120	A	C	0.024188	0.0023472	6.7472e-25	-0.031236	0.024925	0.2101
rs9913936	C	T	0.030142	0.0023787	8.6882e-37	0.058667	0.029002	0.04308
rs9926693	A	G	0.029274	0.0025718	5.1533e-30	0.01539	0.034595	0.6564
rs9951962	G	A	0.031533	0.0041682	3.886e-14	0.064367	0.041217	0.1184
rs9967286	G	C	0.019714	0.0033961	6.4546e-09	-0.04007	0.038773	0.3014
rs9971789	G	A	0.030924	0.0034355	2.2381e-19	-0.020439	0.035603	0.5659

## Sheet: Table_S10_WBC
SNP	effect_allele.exposure	other_allele.exposure	beta.exposure	se.exposure	pval.exposure	beta.outcome	se.outcome	pval.outcome
rs10010575	G	A	0.014496	0.002179	3e-11	-0.071819	0.031469	0.02247
rs10027407	C	G	0.013404	0.001839	3.27e-13	0.0010053	0.023835	0.9664
rs10087240	T	C	0.019951	0.001855	6.13e-27	-0.0096207	0.028113	0.7322
rs10104995	C	T	0.021588	0.002291	4.74e-21	0.011692	0.033748	0.729
rs10109416	G	C	0.012504	0.002	4.19e-10	-0.014348	0.024754	0.5622
rs10114423	G	A	0.015079	0.001967	1.84e-14	-0.0072073	0.024794	0.7713
rs10138752	C	T	0.040319	0.003453	1.85e-31	0.051595	0.046793	0.2702
rs10146962	T	C	0.015367	0.00197	6.45e-15	-0.0025682	0.02449	0.9165
rs10150973	G	C	0.019234	0.00326	3.72e-09	-0.032682	0.039644	0.4097
rs10152590	A	T	0.018259	0.003066	2.66e-09	0.021537	0.041144	0.6007
rs10164769	T	C	0.027162	0.002111	7.73e-38	-0.011707	0.027119	0.666
rs10168795	A	G	0.014886	0.002536	4.48e-09	-0.009683	0.032386	0.7649
rs10178094	C	A	0.022084	0.001841	4.15e-33	0.0026674	0.028025	0.9242
rs10188368	G	A	0.01962	0.002902	1.42e-11	0.073597	0.03776	0.05128
rs1019443	G	A	0.011763	0.001865	2.91e-10	0.014963	0.028577	0.6006
rs10203838	C	T	0.012292	0.001866	4.66e-11	-0.021835	0.023887	0.3607
rs10208769	A	T	0.021995	0.001839	6.48e-33	0.043524	0.023637	0.06557
rs10213458	G	A	0.018566	0.001968	4.18e-21	-0.022006	0.026097	0.3991
rs10226849	A	G	0.023417	0.003737	3.81e-10	-0.011934	0.044999	0.7909
rs1024091	T	C	0.013797	0.001848	8.71e-14	-0.011733	0.023636	0.6196
rs10244152	T	A	0.016383	0.00215	2.65e-14	0.018728	0.02674	0.4837
rs10260281	C	G	0.013403	0.002157	5.33e-10	-0.028228	0.027681	0.3078
rs10264505	C	A	0.024518	0.003194	1.7e-14	-0.087582	0.037371	0.0191
rs10273974	A	C	0.012359	0.001838	1.85e-11	-4.605e-05	0.023898	0.9985
rs1032297	A	G	0.011198	0.00188	2.65e-09	-0.0029769	0.029365	0.9193
rs1038193	G	C	0.020257	0.0021	5.39e-22	0.012774	0.026911	0.635
rs10404004	G	T	0.015755	0.00203	8.74e-15	0.023801	0.032011	0.4572
rs10414796	T	C	0.025466	0.00425	2.14e-09	-0.034413	0.068037	0.613
rs10437954	G	A	0.020478	0.003213	1.91e-10	-0.004902	0.044192	0.9117
rs10456940	C	A	0.013745	0.002118	8.89e-11	0.054236	0.026888	0.04369
rs1045916	C	T	0.01483	0.002186	1.22e-11	-0.038281	0.031638	0.2263
rs1045997	T	C	0.027036	0.002462	5.06e-28	-0.017495	0.032184	0.5867
rs1047891	C	A	0.021105	0.001979	1.6e-26	0.0088067	0.024754	0.722
rs10489182	G	A	0.014763	0.002321	2.07e-10	-0.019839	0.028246	0.4824
rs10489626	C	G	0.015668	0.002593	1.57e-09	-0.041071	0.037552	0.2741
rs10493945	T	C	0.01453	0.002438	2.6e-09	0.018175	0.031393	0.5626
rs10494783	G	A	0.043813	0.004145	4.43e-26	-0.046786	0.047927	0.329
rs10498635	C	T	0.031169	0.002388	6.58e-39	-0.0029339	0.030934	0.9244
rs1050391	G	A	0.022657	0.003068	1.6e-13	-0.021028	0.05732	0.7137
rs10509912	T	A	0.020124	0.002684	6.72e-14	0.034319	0.032424	0.2899
rs1052238	C	T	0.011116	0.001866	2.64e-09	-0.01095	0.028408	0.6999
rs1053862	A	G	0.012402	0.001873	3.72e-11	0.022361	0.029059	0.4416
rs1054221	C	T	0.016156	0.002727	3.24e-09	-0.02427	0.043967	0.5809
rs10550764	A	ATCACT	0.015156	0.002101	5.7e-13	0.05953	0.031163	0.0561
rs10564521	C	CTT	0.021113	0.003292	1.48e-10	-0.0021042	0.04259	0.9606
rs10597950	C	CAT	0.013422	0.002142	3.82e-10	-0.075884	0.033504	0.02352
rs1064839	G	C	0.014989	0.002272	4.34e-11	0.023129	0.035177	0.5109
rs10751450	C	T	0.026026	0.00306	1.93e-17	-0.028667	0.050583	0.5709
rs10751645	T	G	0.020045	0.003221	5.04e-10	0.046245	0.047405	0.3293
rs10774614	A	G	0.026814	0.002708	4.42e-23	-0.034015	0.033433	0.309
rs10774664	C	T	0.015888	0.002404	4e-11	-0.046893	0.048293	0.3316
rs10786343	A	C	0.025544	0.00199	1.15e-37	-0.016091	0.030104	0.593
rs10786674	C	T	0.022365	0.003223	4.08e-12	0.039527	0.039166	0.3129
rs10787428	C	T	0.013119	0.001885	3.57e-12	-0.046554	0.024143	0.05382
rs10790380	A	G	0.013546	0.001881	6.29e-13	-0.014545	0.023922	0.5432
rs10796821	G	A	0.015366	0.001876	2.69e-16	-0.0010044	0.028447	0.9718
rs10796828	T	G	0.016449	0.001921	1.15e-17	0.00066957	0.030257	0.9823
rs10799941	T	G	0.032936	0.00451	2.94e-13	0.00802	0.053412	0.8806
rs10806334	A	T	0.014054	0.001924	2.9e-13	0.0025417	0.024346	0.9169
rs10814274	C	T	0.01142	0.001865	9.4e-10	-0.031668	0.023841	0.1841
rs10818482	G	A	0.014008	0.001861	5.41e-14	0.0041556	0.023991	0.8625
rs10823395	G	A	0.01088	0.00185	4.16e-09	-0.0036461	0.028445	0.898
rs10828725	G	T	0.049726	0.001914	1.1e-148	-0.019305	0.025495	0.4489
rs1083554	C	T	0.01436	0.001991	5.8e-13	-0.042405	0.02988	0.1558
rs10852939	C	T	0.031654	0.002182	1.18e-47	0.043002	0.035483	0.2256
rs10860738	A	G	0.013143	0.001957	1.94e-11	-0.03281	0.025126	0.1916
rs10864368	C	T	0.021532	0.001838	1.15e-31	0.015692	0.023613	0.5063
rs10875468	C	T	0.024397	0.003325	2.28e-13	-0.034455	0.048771	0.4799
rs10883360	C	G	0.016273	0.001885	6.29e-18	-0.035643	0.02404	0.1382
rs10889574	G	A	0.043688	0.001998	6.64e-106	-0.032431	0.02428	0.1816
rs10901897	T	C	0.013506	0.00209	1.06e-10	-0.058924	0.035981	0.1015
rs10906393	T	A	0.015277	0.001862	2.44e-16	-0.051857	0.023905	0.03006
rs10916301	T	A	0.013118	0.001881	3.17e-12	0.030867	0.023928	0.197
rs10925019	T	C	0.026566	0.002805	2.94e-21	0.0032849	0.036111	0.9275
rs10927116	C	T	0.01606	0.002258	1.19e-12	0.094134	0.035877	0.008696
rs10931933	T	G	0.015422	0.001895	4.27e-16	-0.040105	0.028565	0.1603
rs10935473	T	G	0.014641	0.001856	3.23e-15	-0.03685	0.023742	0.1206
rs10936588	G	A	0.014309	0.001909	6.95e-14	-0.0092254	0.029542	0.7548
rs10939663	G	T	0.012631	0.00206	8.95e-10	0.035084	0.031893	0.2713
rs10940474	C	T	0.013374	0.001946	6.53e-12	-0.010633	0.024644	0.6661
rs10948011	A	G	0.018648	0.002794	2.57e-11	0.071603	0.038777	0.06481
rs10948036	A	C	0.023061	0.002259	1.97e-24	0.028911	0.034766	0.4056
rs10954464	T	A	0.015486	0.001933	1.18e-15	0.021221	0.029419	0.4707
rs10973700	G	C	0.013076	0.001843	1.36e-12	0.049935	0.028103	0.0756
rs10974716	C	G	0.014789	0.002217	2.62e-11	-0.044052	0.036089	0.2222
rs10980797	A	G	0.026981	0.00184	1.19e-48	0.020602	0.023501	0.3807
rs10986338	G	A	0.016612	0.001953	1.93e-17	0.0057525	0.030071	0.8483
rs10995248	C	T	0.016588	0.001905	3.31e-18	0.0091006	0.024634	0.7118
rs10995570	G	A	0.026327	0.004051	8.34e-11	-0.019255	0.064927	0.7668
rs11002309	T	C	0.012677	0.00195	8.28e-11	-0.048949	0.030364	0.1069
rs11022177	C	G	0.018063	0.002016	3.43e-19	0.0004313	0.032326	0.9894
rs11045171	A	G	0.01424	0.002325	9.39e-10	-0.025072	0.035685	0.4823
rs11048425	G	C	0.013133	0.001841	1.03e-12	-0.0095821	0.028702	0.7385
rs11064881	G	A	0.032266	0.003547	9.92e-20	-0.023005	0.046557	0.6212
rs11066320	A	G	0.053188	0.001866	1.04e-178	-0.012915	0.030336	0.6703
rs11067612	A	T	0.011804	0.002003	3.89e-09	0.0055039	0.030694	0.8577
rs11078892	T	C	0.018647	0.002033	4.85e-20	-0.054333	0.031898	0.08851
rs11078948	A	G	0.011508	0.001894	1.28e-09	-0.010128	0.029113	0.7279
rs11100814	T	C	0.017666	0.001857	1.96e-21	0.024677	0.028598	0.3882
rs11104881	T	C	0.024735	0.002017	1.59e-34	-0.020267	0.031303	0.5173
rs111277819	T	A	0.03311	0.004942	2.17e-11	-0.013769	0.068441	0.8406
rs111442488	C	A	0.048948	0.004742	6.06e-25	-0.00090658	0.056069	0.9871
rs111492507	C	A	0.054876	0.008767	3.99e-10	0.39694	0.19035	0.03704
rs111511435	A	G	0.071965	0.00564	3.02e-37	0.095977	0.069107	0.1649
rs1115163	G	A	0.011645	0.001838	2.42e-10	0.062327	0.023559	0.008156
rs111626763	TACTC	T	0.012467	0.002069	1.72e-09	-0.026825	0.030663	0.3817
rs111661376	C	G	0.017718	0.002917	1.28e-09	0.036643	0.05121	0.4743
rs11169302	G	T	0.018563	0.001889	9.45e-23	0.0090087	0.028613	0.7529
rs11176037	T	G	0.012102	0.002011	1.83e-09	-0.0026824	0.031506	0.9321
rs111876947	G	A	0.034406	0.005601	8.37e-10	0.0075069	0.065493	0.9087
rs11187838	G	A	0.01871	0.001854	6.28e-24	0.049273	0.023548	0.0364
rs11189294	G	A	0.021333	0.003353	2.05e-10	-0.019025	0.057694	0.7416
rs111951038	T	A	0.04173	0.004479	1.27e-20	-0.015732	0.081438	0.8468
rs111970700	A	T	0.064819	0.010892	2.74e-09	-0.020462	0.19509	0.9165
rs11202074	G	A	0.01271	0.002044	5.21e-10	-0.017647	0.032433	0.5864
rs11204662	G	T	0.018642	0.001907	1.53e-22	-0.03835	0.028631	0.1804
rs112056944	T	C	0.095367	0.012156	4.54e-15	0.083511	0.12983	0.5201
rs11216919	G	A	0.017265	0.001978	2.68e-18	-0.028517	0.030231	0.3455
rs112202793	T	C	0.028971	0.004151	3.08e-12	-0.0056408	0.076896	0.9415
rs1122326	C	A	0.016266	0.002209	1.88e-13	0.061621	0.033998	0.06991
rs112381903	T	A	0.030942	0.003811	4.92e-16	0.1566	0.070063	0.02541
rs11242109	G	T	0.033069	0.001842	5.08e-72	5.7179e-05	0.028758	0.9984
rs11252331	G	T	0.016749	0.00249	1.8e-11	-0.032034	0.029425	0.2763
rs112585488	C	T	0.023085	0.003339	4.91e-12	0.056948	0.044072	0.1963
rs112620882	C	CT	0.036254	0.005937	1.05e-09	-0.024903	0.088496	0.7784
rs112682076	G	C	0.09467	0.009434	1.14e-23	0.055292	0.14282	0.6986
rs112693912	C	T	0.04924	0.006108	7.95e-16	-0.15717	0.14388	0.2747
rs112741428	C	G	0.0138	0.002171	2.14e-10	0.011409	0.028117	0.6849
rs112750178	C	T	0.015327	0.002179	2.06e-12	-0.01169	0.033069	0.7237
rs112779146	C	T	0.060669	0.006744	2.47e-19	-0.058779	0.1149	0.609
rs112914309	T	C	0.041179	0.004563	1.9e-19	0.20904	0.11732	0.07478
rs112924285	G	C	0.016071	0.002684	2.18e-09	0.015187	0.033868	0.6538
rs112932070	T	C	0.052617	0.006179	1.75e-17	-0.019547	0.077958	0.802
rs112998601	A	G	0.056208	0.009368	2.03e-09	0.30038	0.12887	0.01976
rs113028115	C	T	0.033152	0.00377	1.52e-18	-0.028509	0.04397	0.5167
rs113112297	T	C	0.024827	0.003191	7.57e-15	-0.0095825	0.056349	0.865
rs113119046	C	A	0.031038	0.004022	1.24e-14	-0.055437	0.064696	0.3915
rs113172748	G	A	0.013916	0.001964	1.44e-12	-0.031047	0.030448	0.3079
rs113197610	A	C	0.047512	0.008079	4.19e-09	0.15227	0.092423	0.09945
rs113473633	A	G	0.050832	0.006222	3.24e-16	-0.14	0.10881	0.1982
rs113727712	C	A	0.028367	0.003663	1e-14	-0.0066737	0.057899	0.9082
rs113732009	C	A	0.026235	0.003866	1.2e-11	-0.071224	0.066437	0.2837
rs113760175	A	G	0.041119	0.003672	4.51e-29	-0.094514	0.063975	0.1396
rs113791299	G	A	0.027367	0.003635	5.37e-14	0.028221	0.065318	0.6657
rs113969309	C	A	0.037252	0.006136	1.3e-09	0.019913	0.093566	0.8315
rs113979737	C	T	0.033087	0.004582	5.35e-13	-0.026463	0.060685	0.6628
rs114008752	C	T	0.073969	0.007417	2.15e-23	-0.12577	0.11064	0.2556
rs114017545	C	T	0.082346	0.011933	5.38e-12	-0.735	0.23876	0.002081
rs114034377	G	A	0.046316	0.006609	2.5e-12	-0.07251	0.10602	0.494
rs114056896	T	C	0.054592	0.007592	6.72e-13	0.016055	0.095129	0.866
rs114074569	C	T	0.045064	0.005303	2.05e-17	-0.065833	0.075073	0.3805
rs114353727	G	C	0.030066	0.004682	1.39e-10	0.041279	0.075692	0.5855
rs114461382	C	T	0.031024	0.00504	7.68e-10	0.005653	0.07431	0.9394
rs114545879	A	T	0.089533	0.009904	1.66e-19	-0.012678	0.16558	0.939
rs114654755	T	C	0.059776	0.007886	3.62e-14	0.19094	0.13989	0.1723
rs114782688	C	A	0.034957	0.004509	9.43e-15	-0.10405	0.085982	0.2262
rs115200150	G	A	0.038688	0.006061	1.79e-10	0.017151	0.082279	0.8349
rs115324450	C	A	0.050891	0.008087	3.21e-10	0.011118	0.081447	0.8914
rs115512564	G	C	0.051213	0.008407	1.15e-09	0.1206	0.18457	0.5135
rs115521166	A	G	0.046427	0.005226	6.79e-19	-0.046234	0.076795	0.5471
rs11556924	T	C	0.017621	0.001913	3.41e-20	-0.043192	0.024713	0.0805
rs115570183	T	C	0.100107	0.010943	6.16e-20	0.23081	0.22359	0.3019
rs11574938	C	G	0.037688	0.001864	8.13e-91	-0.012034	0.029119	0.6794
rs11576415	C	G	0.02572	0.003055	3.96e-17	-0.026907	0.040224	0.5035
rs11579633	T	C	0.01621	0.001884	7.97e-18	0.029563	0.030219	0.3279
rs11585450	C	G	0.011015	0.001829	1.78e-09	0.017866	0.029075	0.5389
rs11588036	G	T	0.025005	0.003347	8.32e-14	-0.05685	0.055992	0.3099
rs115893057	G	A	0.091238	0.013393	9.98e-12	0.12469	0.14052	0.3749
rs11590991	T	C	0.025333	0.004276	3.21e-09	-0.050698	0.069981	0.4688
rs11591500	T	A	0.036049	0.005585	1.12e-10	-0.085773	0.064047	0.1805
rs11601690	C	T	0.032275	0.004537	1.17e-12	-0.194	0.084062	0.02101
rs11602323	G	T	0.033005	0.002811	8.4e-32	-0.019045	0.036182	0.5986
rs11606126	T	A	0.01296	0.001988	7.38e-11	-0.0496	0.032469	0.1266
rs11615541	G	C	0.011801	0.001969	2.13e-09	-0.0046272	0.031225	0.8822
rs116164461	T	C	0.029679	0.004248	2.92e-12	-0.057089	0.056398	0.3114
rs11632711	T	C	0.012396	0.001909	8.67e-11	0.053743	0.02828	0.05738
rs116352852	A	G	0.060532	0.010115	2.24e-09	-0.12051	0.21098	0.5679
rs11641157	G	A	0.012934	0.001874	5.33e-12	-0.001714	0.028578	0.9522
rs11642657	T	C	0.161261	0.011653	1.64e-43	-0.029076	0.25449	0.909
rs11644125	C	T	0.017778	0.001893	6.36e-21	0.079914	0.028944	0.005764
rs11649461	T	C	0.011972	0.001992	1.9e-09	0.0015249	0.029988	0.9594
rs11678685	A	G	0.024413	0.00198	6.85e-35	-0.040194	0.025688	0.1177
rs11683933	A	C	0.028449	0.004091	3.69e-12	-0.033608	0.051765	0.5162
rs11688303	T	C	0.021084	0.002892	3.19e-13	0.012738	0.034533	0.7122
rs117064827	A	G	0.081107	0.009872	2.22e-16	-0.2011	0.19222	0.2955
rs117095172	G	C	0.039074	0.004775	2.89e-16	-0.05807	0.075391	0.4412
rs11710513	G	A	0.021178	0.003474	1.12e-09	-0.027033	0.049583	0.5856
rs117145034	A	G	0.091566	0.008349	5.93e-28	-0.29574	0.15755	0.0605
rs117145318	A	C	0.04239	0.00491	6.25e-18	-0.0025796	0.083199	0.9753
rs117205588	G	A	0.024139	0.004116	4.61e-09	-0.019044	0.071851	0.791
rs117229710	T	A	0.063576	0.010214	4.99e-10	-0.3281	0.19703	0.09587
rs11723621	A	G	0.029079	0.002022	7.57e-47	-0.033755	0.026363	0.2004
rs117243650	A	G	0.06587	0.009466	3.57e-12	0.13568	0.18127	0.4542
rs117329794	G	A	0.074051	0.009189	8.13e-16	0.0066343	0.10654	0.9503
rs11735662	T	C	0.052247	0.005162	4.74e-24	0.038478	0.073144	0.5988
rs117428969	A	G	0.02652	0.004128	1.37e-10	0.0043498	0.080006	0.9566
rs117437219	A	G	0.044853	0.00681	4.67e-11	-0.25122	0.1286	0.05076
rs11744663	G	A	0.018732	0.002351	1.72e-15	0.041583	0.03791	0.2727
rs117556162	A	G	0.027237	0.004058	1.99e-11	-0.073957	0.06043	0.221
rs11759619	A	T	0.075782	0.012369	9.24e-10	0.26517	0.2442	0.2775
rs11768277	G	T	0.013286	0.00195	9.92e-12	0.0018897	0.029508	0.9489
rs117698659	G	A	0.122454	0.020357	1.85e-09	0.12458	0.20818	0.5495
rs11773147	G	A	0.014803	0.00208	1.15e-12	0.0047887	0.027442	0.8615
rs11779859	A	G	0.039914	0.005814	6.91e-12	0.014556	0.085776	0.8653
rs11783006	T	G	0.025908	0.003821	1.24e-11	0.064755	0.048462	0.1815
rs117852425	T	C	0.052656	0.008449	4.74e-10	0.18424	0.18152	0.3101
rs117854608	C	T	0.057479	0.009744	3.76e-09	-0.00043212	0.1538	0.9978
rs117948041	G	A	0.043048	0.006591	6.76e-11	0.0010583	0.068471	0.9877
rs118009374	G	T	0.068499	0.004936	9.43e-44	-0.094776	0.06642	0.1536
rs118121072	G	A	0.038607	0.004274	1.77e-19	0.03345	0.061473	0.5863
rs118138414	C	T	0.031613	0.004246	1.01e-13	-0.043973	0.057392	0.4436
rs11831706	C	T	0.035223	0.005751	9.37e-10	0.078911	0.050503	0.1182
rs11854390	T	C	0.013665	0.00186	2.13e-13	-0.038315	0.028513	0.179
rs11897252	C	T	0.014349	0.002172	4.04e-11	-0.0040286	0.027754	0.8846
rs11901391	T	C	0.018835	0.002356	1.38e-15	0.0047293	0.028558	0.8685
rs1190452	G	A	0.012267	0.00204	1.86e-09	-0.088754	0.03284	0.00688
rs11915472	G	A	0.025857	0.003198	6.52e-16	-0.0037143	0.041746	0.9291
rs1191684	C	T	0.012033	0.001959	8.43e-10	-0.044162	0.023946	0.06515
rs11927257	C	T	0.012877	0.002042	2.97e-10	-0.04842	0.026188	0.06447
rs11960649	A	C	0.019825	0.001953	3.58e-24	0.02536	0.030209	0.4012
rs11965885	G	T	0.01534	0.001892	5.41e-16	0.0028911	0.029257	0.9213
rs12121236	A	C	0.015217	0.002014	4.41e-14	0.028926	0.03156	0.3594
rs12131742	A	G	0.01468	0.00247	2.89e-09	0.018261	0.04017	0.6494
rs12132088	G	C	0.016096	0.002022	1.8e-15	0.03344	0.03151	0.2886
rs12142474	A	G	0.021647	0.003435	3.05e-10	-0.00071589	0.041234	0.9861
rs12144137	T	C	0.028366	0.00484	4.72e-09	0.15175	0.064323	0.01831
rs12165625	A	G	0.025141	0.004154	1.47e-09	-0.057572	0.052308	0.2711
rs12203592	T	C	0.022394	0.002349	1.61e-21	-0.02213	0.044391	0.6181
rs12214079	G	A	0.026118	0.00336	8.07e-15	-0.02453	0.041836	0.5577
rs12226331	A	T	0.013005	0.001939	2.06e-11	0.037151	0.028946	0.1993
rs1228024	A	C	0.025191	0.001944	2.32e-38	-0.0201	0.029419	0.4945
rs12313762	C	T	0.014833	0.002172	8.85e-12	0.020572	0.030487	0.4998
rs1232050	G	C	0.011755	0.00197	2.48e-09	-0.032259	0.030665	0.2928
rs12327213	A	G	0.020845	0.002972	2.42e-12	-0.081595	0.039602	0.03936
rs12337417	T	C	0.014856	0.002058	5.42e-13	-0.030019	0.03232	0.353
rs12376511	T	C	0.034202	0.002489	6.16e-43	0.010074	0.030609	0.7421
rs12404920	C	T	0.014481	0.002072	2.85e-12	-0.040816	0.030564	0.1817
rs12418034	C	T	0.023074	0.003929	4.42e-09	-0.0615	0.068829	0.3716
rs12418948	T	C	0.014476	0.002013	6.67e-13	0.0010527	0.025984	0.9677
rs12427846	C	T	0.012948	0.00216	2.11e-09	-0.034815	0.036662	0.3423
rs12429714	C	T	0.011129	0.001864	2.45e-09	-0.0075452	0.029871	0.8006
rs12443468	G	A	0.013653	0.002206	6.23e-10	-0.067185	0.032813	0.0406
rs12450045	A	G	0.01316	0.001871	2.09e-12	-0.016359	0.028363	0.5641
rs1245035	A	C	0.014435	0.001914	4.79e-14	0.016439	0.024502	0.5023
rs12459419	C	T	0.027106	0.001964	2.79e-43	0.048657	0.02579	0.05921
rs12460022	C	T	0.031104	0.004155	7.42e-14	0.031553	0.053584	0.556
rs12461480	C	T	0.042701	0.004715	1.43e-19	0.019867	0.055978	0.7227
rs12473091	T	C	0.025876	0.002254	1.84e-30	-0.041381	0.035886	0.2489
rs12478126	T	C	0.013377	0.00185	4.93e-13	0.032759	0.028858	0.2563
rs12480410	C	T	0.010967	0.001852	3.25e-09	0.0081482	0.023478	0.7285
rs12481262	T	C	0.014488	0.00186	7.07e-15	0.036355	0.028535	0.2026
rs12487658	T	C	0.01438	0.002322	6.1e-10	0.023149	0.034119	0.4975
rs12525553	C	T	0.01208	0.001866	9.9e-11	0.00014819	0.028392	0.9958
rs12540307	C	T	0.038684	0.004464	4.76e-18	0.12337	0.070334	0.07941
rs12550442	T	C	0.020404	0.003239	3.09e-10	0.04754	0.04077	0.2436
rs12550612	G	A	0.032751	0.00242	1.09e-41	-0.013608	0.039586	0.731
rs12580347	T	C	0.011894	0.001891	3.28e-10	-0.0085686	0.028699	0.7653
rs12600858	G	A	0.017132	0.002197	6.56e-15	0.017107	0.031592	0.5882
rs12601412	T	A	0.016981	0.002147	2.69e-15	-0.0076327	0.027625	0.7823
rs1260326	T	C	0.032863	0.001875	9.83e-69	-0.035888	0.023961	0.1342
rs12630592	G	T	0.012328	0.001992	6.27e-10	-0.051636	0.023901	0.03074
rs12640189	T	C	0.016203	0.002472	5.76e-11	-0.0038419	0.040211	0.9239
rs12677936	A	G	0.022651	0.003286	5.64e-12	-0.049522	0.05612	0.3775
rs12683699	G	A	0.021786	0.002517	5.16e-18	0.042767	0.040161	0.2869
rs12686780	T	C	0.01805	0.002427	1.06e-13	0.063038	0.029596	0.03317
rs12716647	C	G	0.012379	0.001918	1.12e-10	-0.037957	0.02883	0.188
rs1272152	C	T	0.012781	0.001933	3.91e-11	0.014721	0.02982	0.6215
rs12733073	A	G	0.076815	0.01028	8.22e-14	0.21305	0.21637	0.3248
rs12751530	A	G	0.020796	0.002984	3.33e-12	-0.0078305	0.033911	0.8174
rs12780691	T	G	0.012468	0.002024	7.52e-10	-0.022054	0.031221	0.4799
rs12792460	G	C	0.015654	0.00207	4.13e-14	0.014016	0.026589	0.5981
rs1285285	C	G	0.012977	0.002022	1.42e-10	0.041629	0.024223	0.08569
rs1285886	A	G	0.026498	0.002326	5.1e-30	-0.011426	0.034896	0.7433
rs12885878	G	A	0.01606	0.002287	2.28e-12	0.033049	0.033409	0.3225
rs1288694	T	C	0.012323	0.001906	1.05e-10	-0.038786	0.02893	0.18
rs12898000	C	G	0.018686	0.002049	7.85e-20	-0.021975	0.030842	0.4762
rs12910644	A	G	0.017236	0.002356	2.68e-13	-0.0016594	0.031165	0.9575
rs12923943	C	G	0.015189	0.002266	2.11e-11	-0.010768	0.029829	0.7181
rs12927351	A	C	0.015097	0.002305	5.95e-11	-0.0082587	0.03642	0.8206
rs12929950	G	A	0.030161	0.003616	7.83e-17	0.0091723	0.060501	0.8795
rs12930	A	C	0.012429	0.001957	2.22e-10	0.021764	0.024475	0.3739
rs12930850	G	A	0.016523	0.001856	5.69e-19	0.030924	0.024347	0.204
rs12935169	C	T	0.056148	0.007728	3.87e-13	0.15627	0.091	0.08592
rs12936529	C	T	0.025157	0.001845	2.74e-42	-0.03299	0.023834	0.1663
rs12941356	A	G	0.018704	0.001966	1.93e-21	0.017203	0.028682	0.5487
rs12944165	C	T	0.019746	0.002173	1.1e-19	0.0065331	0.03952	0.8687
rs12946335	C	T	0.066476	0.006743	6.77e-23	0.16711	0.10319	0.1053
rs12956324	A	C	0.013776	0.001875	2.1e-13	-0.0075917	0.023937	0.7511
rs12961976	T	C	0.014507	0.002383	1.17e-09	-0.0091384	0.039665	0.8178
rs1296372	T	G	0.013901	0.001973	1.93e-12	-0.068	0.033056	0.03967
rs12978327	T	C	0.016901	0.002423	3.16e-12	0.022823	0.038695	0.5553
rs12978837	C	T	0.013075	0.002017	9.39e-11	-0.050174	0.030654	0.1017
rs13001774	A	G	0.019271	0.002878	2.24e-11	-0.032713	0.045516	0.4723
rs13013264	T	C	0.02714	0.003591	4.29e-14	-0.049924	0.045674	0.2744
rs13021050	G	A	0.012969	0.001915	1.3e-11	-0.04921	0.029118	0.09103
rs13028225	T	C	0.018302	0.002673	7.78e-12	-0.0099755	0.034745	0.774
rs13033745	G	T	0.015007	0.001991	5.03e-14	-0.0087108	0.032455	0.7884
rs13040437	G	A	0.017878	0.002646	1.46e-11	0.052125	0.033904	0.1242
rs13063578	A	T	0.028985	0.002067	1.25e-44	-0.0072981	0.03209	0.8201
rs13171895	A	G	0.013368	0.00185	5.24e-13	-0.03336	0.028366	0.2396
rs13180726	G	A	0.02131	0.002441	2.71e-18	0.040583	0.036109	0.2611
rs13207171	C	T	0.023855	0.002735	2.87e-18	-0.053561	0.044883	0.2327
rs13208096	C	G	0.073522	0.002948	2.99e-137	-0.053433	0.066614	0.4225
rs1321308	C	A	0.016476	0.001846	4.76e-19	0.0099562	0.024023	0.6785
rs13216067	A	G	0.024678	0.00404	1.04e-09	0.054018	0.077674	0.4868
rs13219530	A	G	0.0157	0.002455	1.67e-10	-0.015273	0.029926	0.6098
rs1322599	C	T	0.030663	0.002456	9.97e-36	-0.014361	0.036592	0.6947
rs13231262	C	T	0.01579	0.001939	3.99e-16	0.0089641	0.030337	0.7676
rs13254549	C	T	0.021761	0.003243	2.02e-11	-0.038963	0.05277	0.4603
rs13289095	G	T	0.024208	0.002764	2.07e-18	-0.017116	0.041449	0.6797
rs13291664	G	A	0.026196	0.002363	1.57e-28	-0.0053625	0.032034	0.8671
rs13303224	T	C	0.014454	0.002175	3.11e-11	-0.035832	0.028593	0.2101
rs1333633	A	G	0.011208	0.001852	1.49e-09	-0.0068877	0.023872	0.7729
rs1334577	G	A	0.024061	0.002168	1.41e-28	-0.019243	0.028123	0.4938
rs1335540	T	A	0.016373	0.001875	2.66e-18	0.018475	0.03009	0.5392
rs13410405	G	T	0.019134	0.002957	1.01e-10	0.03395	0.038629	0.3795
rs13419763	T	C	0.017799	0.001861	1.18e-21	-0.021623	0.023936	0.3663
rs1366045	T	C	0.024654	0.001886	5.44e-39	-0.00080888	0.023976	0.9731
rs1367726	C	T	0.097228	0.012394	4.56e-15	-0.045124	0.133	0.7344
rs1371045	T	C	0.014328	0.002114	1.26e-11	0.004081	0.02757	0.8823
rs1371794	A	C	0.063244	0.001899	1e-200	-0.034936	0.029069	0.2294
rs1380064	T	C	0.012964	0.001876	5.04e-12	0.057726	0.02449	0.01842
rs138674179	C	T	0.041853	0.004952	3.01e-17	-0.13384	0.088591	0.1308
rs138678612	G	A	0.05328	0.005904	1.91e-19	0.075339	0.091251	0.409
rs138682554	A	G	0.045501	0.006378	1.02e-12	-0.10278	0.12039	0.3932
rs138977514	C	T	0.133686	0.015465	5.73e-18	-0.34159	0.362	0.3454
rs139149233	AATTAAGTT	A	0.012289	0.002066	2.78e-09	-0.0038847	0.030705	0.8993
rs139692018	A	C	0.077132	0.009862	5.5e-15	0.23409	0.25647	0.3614
rs139795227	C	A	0.068536	0.007916	5.09e-18	0.047344	0.10973	0.6661
rs139834775	A	G	0.03523	0.005122	6.27e-12	-0.014973	0.062934	0.8119
rs139891589	C	T	0.046463	0.004454	1.89e-25	-0.10091	0.070667	0.1533
rs139898952	C	T	0.060264	0.009428	1.69e-10	-0.33534	0.17232	0.05165
rs139974673	C	T	0.044688	0.005817	1.63e-14	0.077632	0.064281	0.2272
rs140032509	T	C	0.11895	0.017919	3.29e-11	-0.14863	0.21952	0.4984
rs140137630	G	A	0.077106	0.011441	1.65e-11	-0.32076	0.14332	0.02521
rs140311179	C	G	0.025605	0.004196	1.08e-09	-0.033298	0.055318	0.5472
rs140917974	T	C	0.068115	0.008198	1.02e-16	-0.04378	0.11094	0.6931
rs141021982	G	A	0.046075	0.007848	4.45e-09	-0.1732	0.16896	0.3053
rs141107407	A	C	0.064382	0.009487	1.19e-11	-0.017763	0.14448	0.9022
rs141227882	T	C	0.070654	0.011026	1.52e-10	-0.076846	0.24061	0.7494
rs141234028	C	T	0.079462	0.009384	2.64e-17	0.05262	0.15606	0.736
rs1412445	T	C	0.019321	0.00194	2.48e-23	-0.0039232	0.024832	0.8745
rs141414124	T	C	0.07644	0.011006	3.92e-12	0.1758	0.15493	0.2565
rs141626047	GGCA	G	0.020662	0.003437	1.88e-09	0.061927	0.054416	0.2551
rs1417256	A	C	0.015953	0.002401	3.18e-11	0.047348	0.03632	0.1924
rs141908043	G	A	0.094856	0.004907	3.46e-83	0.096553	0.091506	0.2914
rs142090224	T	C	0.050647	0.003245	7.26e-55	-0.04076	0.057443	0.478
rs142121602	T	C	0.055171	0.009346	3.67e-09	0.29054	0.16637	0.08075
rs142206171	C	T	0.013356	0.002259	3.44e-09	0.0016864	0.035022	0.9616
rs142234569	CCTGACCATCTGAG	C	0.015342	0.002557	2.03e-09	-0.062335	0.043052	0.1476
rs142368394	G	A	0.024889	0.003786	5.06e-11	-0.036955	0.067871	0.5861
rs142499314	T	A	0.075298	0.012699	3.12e-09	-0.40504	0.26303	0.1236
rs142544926	G	A	0.064051	0.009961	1.32e-10	-0.17502	0.2187	0.4236
rs142729630	T	A	0.02906	0.004366	2.93e-11	-0.093685	0.079036	0.2359
rs142810848	G	GA	0.038856	0.005175	6.24e-14	0.0041913	0.078031	0.9572
rs1429139	T	A	0.01454	0.002264	1.39e-10	0.033182	0.033095	0.316
rs143034248	T	C	0.20421	0.013821	2.33e-49	-0.12773	0.27013	0.6363
rs143083324	A	G	0.047086	0.007928	2.94e-09	-0.22955	0.12984	0.07708
rs1431393	A	G	0.029121	0.003144	2.1e-20	-0.0020158	0.044046	0.9635
rs143504748	C	T	0.024727	0.004182	3.45e-09	0.037993	0.074012	0.6077
rs143521168	A	G	0.046984	0.007904	2.86e-09	0.0046908	0.13408	0.9721
rs143554274	C	T	0.072334	0.010928	3.75e-11	0.14599	0.24289	0.5478
rs143834068	A	G	0.049661	0.007707	1.21e-10	-0.0029144	0.11962	0.9806
rs143877325	T	C	0.120021	0.012019	1.88e-23	-0.056914	0.20163	0.7777
rs14408	C	T	0.043665	0.002131	2.97e-93	-0.057772	0.031447	0.06619
rs144123929	C	T	0.059399	0.007641	7.98e-15	0.06868	0.1543	0.6562
rs144171632	C	G	0.045881	0.006542	2.41e-12	0.086452	0.11009	0.4323
rs144215737	A	G	0.056016	0.008678	1.12e-10	-0.17075	0.1383	0.217
rs144317085	T	A	0.049756	0.005126	3e-22	0.004966	0.081958	0.9517
rs144447022	G	T	0.078946	0.002921	9.19e-161	-0.021292	0.065666	0.7458
rs144506209	T	G	0.045696	0.007218	2.52e-10	0.11608	0.1477	0.4319
rs144569746	C	T	0.018995	0.003195	2.83e-09	0.042031	0.040961	0.3048
rs144626001	C	T	0.085018	0.006808	9.46e-36	-0.003794	0.087909	0.9656
rs144728990	G	T	0.069972	0.009587	3.02e-13	-0.4492	0.19077	0.01854
rs144866718	G	A	0.036594	0.005081	6.19e-13	0.11479	0.066194	0.0829
rs145177066	G	A	0.063449	0.009627	4.52e-11	-0.053081	0.19834	0.789
rs145404218	A	G	0.077488	0.012583	7.59e-10	-0.12642	0.17343	0.4661
rs145672106	GAAC	G	0.018133	0.002908	4.65e-10	0.010128	0.044537	0.8201
rs145717413	A	T	0.066598	0.007607	2.15e-18	0.0065568	0.13257	0.9606
rs146160549	C	T	0.020634	0.003515	4.45e-09	0.025781	0.05379	0.6317
rs146163083	C	T	0.065342	0.010184	1.44e-10	-0.087935	0.23521	0.7085
rs146453939	T	C	0.061114	0.009462	1.09e-10	0.052409	0.17267	0.7615
rs146820492	C	A	0.058733	0.006586	5.01e-19	-0.087978	0.12544	0.4831
rs1468488	C	T	0.019017	0.002107	1.87e-19	0.0031912	0.031207	0.9186
rs146867208	TA	T	0.037888	0.006028	3.37e-10	-0.068635	0.086995	0.4301
rs147005258	T	C	0.099528	0.008212	9.09e-34	0.11237	0.17163	0.5126
rs147125679	T	C	0.032945	0.005463	1.68e-09	-0.11827	0.069209	0.08748
rs147193681	T	C	0.03851	0.004517	1.61e-17	0.040879	0.066617	0.5395
rs147412900	G	A	0.048462	0.005976	5.33e-16	-0.013574	0.071852	0.8502
rs1474419	C	T	0.018298	0.001886	3.11e-22	0.009485	0.030072	0.7524
rs147551892	T	C	0.051952	0.007043	1.69e-13	-0.067311	0.10478	0.5206
rs148319321	C	T	0.034726	0.004169	8.48e-17	-0.11319	0.053868	0.03561
rs148433635	C	CG	0.023622	0.003524	2.13e-11	0.01318	0.061453	0.8302
rs148669473	C	T	0.043892	0.006973	3.18e-10	-0.020013	0.094652	0.8325
rs148672032	C	T	0.025184	0.003997	3.06e-10	-0.053695	0.050765	0.2902
rs148951241	C	T	0.064161	0.010907	4.14e-09	-0.15798	0.19632	0.421
rs149130226	A	C	0.033573	0.004884	6.47e-12	0.084885	0.075234	0.2592
rs149161616	T	C	0.026445	0.0044	1.91e-09	0.014554	0.079102	0.854
rs149175346	A	G	0.039739	0.005245	3.73e-14	-0.1127	0.069041	0.1026
rs149257114	G	C	0.01754	0.002893	1.37e-09	-0.002227	0.044477	0.9601
rs149257976	C	A	0.077533	0.007973	2.52e-22	0.10869	0.12484	0.3839
rs149787889	A	G	0.03992	0.006809	4.68e-09	0.079972	0.093899	0.3944
rs149875147	A	G	0.02413	0.003904	6.6e-10	0.033551	0.058774	0.5681
rs149934734	T	C	0.047201	0.005867	9.05e-16	-0.12591	0.077141	0.1026
rs150260796	G	A	0.092472	0.007379	5.41e-36	-0.014497	0.11028	0.8954
rs150565849	A	G	0.041675	0.006505	1.54e-10	-0.14677	0.089666	0.1017
rs150639620	T	G	0.0263	0.00418	3.24e-10	-0.088513	0.052948	0.09458
rs150665764	C	G	0.070277	0.007877	4.86e-19	-0.15181	0.12446	0.2226
rs150839289	T	G	0.146501	0.011999	3.03e-34	-0.12688	0.21921	0.5627
rs150918492	G	A	0.027478	0.002201	9.95e-36	0.038773	0.036152	0.2835
rs1529727	G	T	0.011431	0.001885	1.37e-09	0.058663	0.0251	0.01943
rs1539009	C	T	0.014697	0.001896	9.48e-15	0.05349	0.029499	0.06979
rs1543314	C	A	0.016145	0.002339	5.27e-12	0.053411	0.029966	0.07468
rs155134	G	A	0.013723	0.00186	1.67e-13	-0.026492	0.029207	0.3644
rs155147	G	A	0.037258	0.005191	7.43e-13	0.14928	0.0631	0.01799
rs1618332	C	T	0.011595	0.001866	5.29e-10	0.021123	0.028318	0.4557
rs1641861	A	G	0.029464	0.00471	4.09e-10	-0.022774	0.063978	0.7219
rs164506	A	G	0.011579	0.001939	2.42e-09	0.010226	0.030689	0.739
rs16519	G	A	0.02367	0.003277	5.3e-13	-0.029876	0.051839	0.5644
rs16850073	T	C	0.042606	0.001922	8.76e-109	-0.026861	0.031142	0.3884
rs16896742	G	A	0.039257	0.001916	2.96e-93	-0.084101	0.046855	0.07267
rs16926387	T	G	0.06353	0.010178	4.46e-10	0.39932	0.15533	0.01015
rs16971626	G	C	0.014424	0.002109	8.3e-12	0.019196	0.026811	0.474
rs1700159	T	C	0.02445	0.002231	6.3e-28	0.020448	0.027972	0.4648
rs17005891	G	A	0.046415	0.002369	2.16e-85	0.054195	0.030968	0.08012
rs17011726	C	G	0.023627	0.002187	3.58e-27	-0.024153	0.0356	0.4975
rs17041439	C	A	0.037876	0.003999	2.96e-21	0.017735	0.047127	0.7067
rs1705003	G	A	0.022323	0.00253	1.16e-18	0.0047367	0.031003	0.8786
rs17054520	C	T	0.022005	0.003563	6.79e-10	-0.0043206	0.044383	0.9225
rs17082654	G	A	0.015396	0.002603	3.39e-09	-0.013341	0.034607	0.6999
rs17131683	G	A	0.01931	0.00313	7.06e-10	0.11518	0.048961	0.01865
rs17149859	G	A	0.016234	0.002766	4.49e-09	0.0052031	0.038307	0.892
rs17151790	G	A	0.021887	0.003691	3.12e-09	-0.054164	0.05499	0.3246
rs1715426	G	A	0.01777	0.002231	1.72e-15	-0.052683	0.034351	0.1251
rs17179594	A	G	0.012058	0.001898	2.18e-10	0.031721	0.025039	0.2052
rs17211818	A	C	0.026431	0.002644	1.68e-23	-0.034259	0.037542	0.3615
rs17211900	G	T	0.042002	0.006355	4e-11	-0.11879	0.08439	0.1592
rs17220417	A	G	0.043846	0.005035	3.28e-18	-0.12336	0.083673	0.1404
rs17232826	C	T	0.021831	0.003087	1.6e-12	-0.030109	0.042725	0.481
rs17270882	C	G	0.030784	0.002158	4.07e-46	-0.021567	0.029321	0.462
rs17295246	G	A	0.014295	0.002211	1.05e-10	-0.014772	0.027939	0.597
rs1738074	T	C	0.020403	0.001853	3.74e-28	-0.030538	0.028741	0.288
rs17404424	A	G	0.059376	0.004696	1.34e-36	0.012213	0.078782	0.8768
rs17428473	G	A	0.037491	0.005069	1.47e-13	-0.091834	0.067061	0.1709
rs174548	C	G	0.024925	0.001991	6.38e-36	0.010609	0.025747	0.6803
rs174964	G	A	0.015374	0.002399	1.51e-10	0.065475	0.036481	0.07269
rs17504333	C	A	0.026357	0.003938	2.26e-11	-0.070803	0.049379	0.1516
rs1752166	G	T	0.015161	0.002514	1.69e-09	-0.0050929	0.030613	0.8679
rs17522290	G	A	0.026914	0.003408	2.97e-15	-0.030828	0.044715	0.4905
rs17588356	T	G	0.016825	0.002022	9.16e-17	0.017135	0.026926	0.5245
rs17600731	G	C	0.016364	0.002788	4.47e-09	0.062251	0.037421	0.09621
rs17710008	A	G	0.021901	0.002394	6.11e-20	0.075073	0.041038	0.06735
rs17729447	T	C	0.01366	0.002048	2.65e-11	-0.02713	0.027156	0.3178
rs17737336	T	C	0.014039	0.002233	3.31e-10	0.046941	0.036401	0.1972
rs177499	A	G	0.019845	0.001866	2.19e-26	-0.01398	0.02925	0.6327
rs17758695	C	T	0.055946	0.005728	1.67e-22	0.083864	0.082139	0.3073
rs1779809	T	C	0.014395	0.001944	1.36e-13	0.0038533	0.024491	0.875
rs17814280	T	C	0.041975	0.006257	2.03e-11	0.0071239	0.098129	0.9421
rs1785511	G	C	0.012353	0.002067	2.36e-09	0.037497	0.026089	0.1506
rs1800961	C	T	0.037829	0.00532	1.2e-12	0.045755	0.070567	0.5167
rs1800973	A	C	0.025114	0.003821	5.11e-11	-0.06534	0.05206	0.2094
rs1805419	G	A	0.013214	0.002167	1.11e-09	-0.023815	0.033413	0.476
rs180941	G	A	0.016866	0.001919	1.63e-18	0.0080366	0.030024	0.789
rs180999168	G	T	0.057877	0.009741	2.91e-09	0.028445	0.14691	0.8465
rs1816990	C	G	0.017472	0.002723	1.44e-10	-0.02686	0.042239	0.5248
rs181969679	A	G	0.07494	0.009984	6.37e-14	0.22291	0.22879	0.3299
rs1822534	A	G	0.025822	0.001882	8.29e-43	0.016638	0.028689	0.5619
rs182923402	T	A	0.019708	0.003354	4.31e-09	0.047272	0.046122	0.3054
rs182968886	A	G	0.0252	0.003154	1.41e-15	-0.054835	0.046634	0.2397
rs183143244	C	A	0.040284	0.006475	5.09e-10	-0.027492	0.097607	0.7782
rs1835323	C	T	0.011755	0.001933	1.23e-09	-0.011485	0.030668	0.708
rs183889955	G	A	0.10611	0.012693	6.63e-17	-0.20208	0.16324	0.2157
rs184070214	G	A	0.086508	0.00738	1.08e-31	-0.08989	0.13388	0.5019
rs184409696	C	G	0.089621	0.011576	1.03e-14	0.16382	0.20884	0.4328
rs185765	G	A	0.012	0.001975	1.27e-09	0.028797	0.030685	0.348
rs186262136	A	C	0.064347	0.010555	1.12e-09	-0.12591	0.19702	0.5228
rs1863176	C	G	0.018542	0.001837	6.27e-24	0.010117	0.023562	0.6676
rs187386252	G	T	0.056595	0.00937	1.59e-09	-0.3268	0.20985	0.1194
rs1878036	G	T	0.01956	0.002283	1.13e-17	-0.046173	0.030452	0.1295
rs1879585	G	T	0.016968	0.002382	1.09e-12	-0.060545	0.030363	0.04615
rs188192	C	A	0.014601	0.002089	2.87e-12	0.0025917	0.032354	0.9362
rs188512985	A	G	0.022645	0.003583	2.7e-10	-0.049585	0.060022	0.4087
rs1886654	T	C	0.057486	0.002959	5.08e-84	0.010638	0.053672	0.8429
rs1887557	A	C	0.02087	0.002301	1.25e-19	0.013376	0.03561	0.7072
rs1890052	A	G	0.011721	0.001951	1.95e-09	-0.038513	0.030825	0.2115
rs189291004	A	G	0.02341	0.003737	3.84e-10	-0.11024	0.059136	0.0623
rs189382562	C	T	0.053823	0.007264	1.32e-13	0.027113	0.15998	0.8654
rs1895994	G	A	0.012955	0.001964	4.35e-11	0.052441	0.034666	0.1303
rs189616870	C	T	0.068545	0.011399	1.87e-09	-0.11838	0.22622	0.6008
rs1902800	C	G	0.013517	0.001945	3.79e-12	0.059407	0.030105	0.04846
rs190409258	C	T	0.055086	0.008923	6.89e-10	-0.040296	0.17933	0.8222
rs191682568	G	C	0.04358	0.007181	1.33e-09	-0.010276	0.13587	0.9397
rs192150171	G	C	0.049205	0.008404	4.91e-09	0.25032	0.15921	0.1159
rs192389469	C	T	0.054125	0.009131	3.16e-09	-0.022334	0.19763	0.91
rs192547614	T	C	0.045488	0.005765	3.15e-15	-0.18529	0.14065	0.1877
rs192665233	C	A	0.030014	0.004711	1.94e-10	0.014856	0.054855	0.7865
rs1926739	A	G	0.013141	0.001836	8.55e-13	-0.0072609	0.023466	0.757
rs1933295	A	G	0.015546	0.002311	1.81e-11	0.0043459	0.033507	0.8968
rs1947897	G	C	0.014361	0.001947	1.71e-13	-0.021741	0.024551	0.3759
rs1948760	T	A	0.02211	0.002401	3.47e-20	0.017547	0.038991	0.6527
rs1953012	T	C	0.017823	0.001912	1.24e-20	0.012612	0.02927	0.6665
rs1966478	C	T	0.017833	0.001997	4.47e-19	-0.025684	0.025318	0.3104
rs1982094	C	T	0.068894	0.004694	1.01e-48	0.032182	0.056825	0.5712
rs198470	A	C	0.012443	0.001985	3.79e-10	-0.067063	0.029757	0.02422
rs1985157	C	T	0.017255	0.001963	1.57e-18	0.0076172	0.030888	0.8052
rs198823	G	T	0.016685	0.001938	7.75e-18	-0.0098532	0.024387	0.6862
rs1990760	C	T	0.01898	0.001881	6.58e-24	0.028354	0.028821	0.3252
rs200861700	T	TA	0.04514	0.007253	5.01e-10	-0.27034	0.12422	0.02953
rs2012011	G	A	0.025502	0.002683	2.15e-21	-0.028918	0.034009	0.3951
rs2012610	T	G	0.027526	0.002769	2.99e-23	-0.0039855	0.033957	0.9066
rs2019872	C	T	0.016997	0.00266	1.72e-10	0.031388	0.042909	0.4645
rs2022003	T	A	0.014653	0.002039	7.01e-13	0.010892	0.025309	0.6669
rs2024385	A	T	0.017021	0.001875	1.2e-19	0.022653	0.023968	0.3446
rs2026029	A	G	0.014696	0.001985	1.4e-13	-0.0056864	0.024751	0.8183
rs202671	C	T	0.017577	0.002176	6.87e-16	-0.032924	0.028098	0.2413
rs2032809	C	T	0.015282	0.001975	1.06e-14	-0.012645	0.030282	0.6763
rs2038700	C	T	0.034424	0.00189	4.61e-74	0.0070841	0.024021	0.7681
rs205711	G	T	0.014922	0.002465	1.46e-09	-0.0071483	0.043442	0.8693
rs2060984	C	T	0.011481	0.001853	5.93e-10	0.01509	0.028543	0.597
rs2062250	A	G	0.050625	0.003905	2.12e-38	0.060178	0.050464	0.2331
rs2070902	T	C	0.014614	0.002107	4.15e-12	-0.067806	0.032689	0.03805
rs2076211	C	T	0.018018	0.002546	1.53e-12	0.070777	0.036001	0.0493
rs2079675	G	A	0.022613	0.003319	9.88e-12	0.044354	0.048293	0.3584
rs2084312	T	C	0.028894	0.002311	7.67e-36	0.05846	0.03544	0.09904
rs2088138	A	G	0.016461	0.002666	6.88e-10	0.011222	0.035654	0.753
rs2091084	C	T	0.01735	0.001951	6.25e-19	-0.023346	0.029674	0.4314
rs2096507	G	A	0.017157	0.001849	1.84e-20	0.0040478	0.023461	0.863
rs210181	G	A	0.04655	0.006041	1.37e-14	-0.071736	0.073227	0.3273
rs2106696	T	A	0.035646	0.003395	9.2e-26	-0.041016	0.044125	0.3526
rs2134417	G	A	0.02034	0.001873	1.99e-27	0.038953	0.028245	0.1679
rs2145612	C	A	0.028312	0.004043	2.62e-12	-0.030497	0.058303	0.6009
rs2158799	G	C	0.043041	0.001898	7.86e-114	-0.042141	0.030526	0.1674
rs2179593	C	A	0.012429	0.002054	1.49e-09	-0.018852	0.032517	0.5621
rs2180369	C	T	0.02298	0.003071	7.65e-14	-0.031872	0.035712	0.3721
rs218264	T	A	0.025769	0.002141	2.52e-33	0.032131	0.032026	0.3157
rs2189336	A	G	0.020087	0.001855	2.67e-27	0.040476	0.028772	0.1595
rs2212931	G	A	0.015794	0.001874	3.64e-17	0.036833	0.02948	0.2115
rs2214683	A	G	0.014811	0.002043	4.33e-13	-0.074791	0.027265	0.006086
rs2219143	A	G	0.017612	0.001989	9.04e-19	0.0092112	0.031178	0.7677
rs2228467	C	T	0.037355	0.00381	1.15e-22	0.021362	0.047809	0.655
rs2229527	G	T	0.028936	0.004271	1.3e-11	-0.0096753	0.053299	0.856
rs2238781	T	G	0.019964	0.002022	5.69e-23	0.040798	0.024259	0.09262
rs2240128	C	T	0.020464	0.002924	2.7e-12	-0.054057	0.036117	0.1345
rs2246011	T	C	0.011539	0.001935	2.55e-09	0.017801	0.024384	0.4654
rs2247856	G	A	0.01668	0.001893	1.33e-18	-0.065219	0.030243	0.03105
rs2249989	C	G	0.014295	0.002183	6.08e-11	0.0051847	0.033386	0.8766
rs2259855	T	C	0.023612	0.001849	2.66e-37	-0.018033	0.02386	0.4498
rs2265146	A	T	0.022475	0.002045	4.66e-28	-0.0089879	0.025366	0.7231
rs2268829	G	A	0.014138	0.002236	2.66e-10	-0.025124	0.035127	0.4745
rs2271400	C	T	0.023494	0.002078	1.29e-29	-0.036902	0.025622	0.1498
rs2278442	G	A	0.014595	0.002019	5.04e-13	0.093137	0.030665	0.002387
rs2286599	A	G	0.03864	0.00279	1.43e-43	-0.038081	0.041618	0.3602
rs2290669	A	C	0.047616	0.002308	1.52e-94	-0.062059	0.036309	0.08742
rs2296028	G	C	0.018404	0.002453	6.6e-14	-0.029908	0.033337	0.3696
rs2301775	A	G	0.02001	0.002886	4.3e-12	-0.066494	0.041237	0.1069
rs2306556	A	G	0.01406	0.002357	2.52e-09	-0.029171	0.029787	0.3274
rs233698	A	G	0.043887	0.004746	2.47e-20	0.038601	0.07954	0.6275
rs2339980	C	A	0.020166	0.003008	2.09e-11	0.081138	0.042112	0.05402
rs2344825	A	G	0.011294	0.00193	4.97e-09	0.025156	0.02465	0.3075
rs2358581	T	G	0.028224	0.002196	9.36e-38	0.00067667	0.032072	0.9832
rs2369842	T	G	0.018996	0.002175	2.57e-18	-0.018709	0.031361	0.5508
rs2371108	T	G	0.019217	0.001891	3.11e-24	-0.035164	0.028904	0.2238
rs2376585	C	T	0.014964	0.002506	2.41e-09	-0.046604	0.035318	0.187
rs2384319	G	T	0.021449	0.003187	1.76e-11	-0.0042758	0.04296	0.9207
rs2395470	A	G	0.079007	0.002047	1e-200	-0.027095	0.031419	0.3885
rs2432142	A	G	0.012676	0.001864	1.09e-11	-0.01588	0.02858	0.5785
rs2476601	G	A	0.052755	0.003045	3.35e-67	0.021797	0.043595	0.6171
rs247826	T	C	0.033815	0.002233	9.59e-52	0.0056736	0.036466	0.8764
rs2484535	T	C	0.01496	0.001836	3.87e-16	-0.059973	0.023463	0.01059
rs2485953	C	T	0.017095	0.002161	2.72e-15	0.011535	0.02955	0.6963
rs2494748	T	C	0.013067	0.001996	6.09e-11	0.0022144	0.029091	0.9393
rs2504235	G	A	0.023312	0.001917	5.39e-34	-0.017199	0.029153	0.5552
rs2508710	G	T	0.017987	0.002368	3.19e-14	0.011432	0.030253	0.7055
rs2516645	G	C	0.026124	0.003039	8.72e-18	0.053573	0.045062	0.2345
rs2516740	A	C	0.013935	0.002326	2.15e-09	0.0035076	0.032144	0.9131
rs2523661	A	G	0.024097	0.002152	4.42e-29	0.042832	0.025864	0.09771
rs2523751	G	A	0.039052	0.004837	7.14e-16	-0.031199	0.080002	0.6966
rs2532558	C	G	0.014337	0.002296	4.4e-10	0.026716	0.034223	0.435
rs2561758	A	G	0.03629	0.00208	4.2e-68	-0.019964	0.033709	0.5537
rs257063	C	T	0.013818	0.0021	4.91e-11	-0.010266	0.030489	0.7363
rs2573717	T	C	0.01167	0.001951	2.26e-09	0.0065142	0.028961	0.822
rs2583839	G	A	0.015271	0.001883	5.25e-16	-0.023485	0.02888	0.4161
rs2594880	A	G	0.016334	0.002488	5.37e-11	0.021538	0.036733	0.5577
rs2607921	T	C	0.011724	0.001919	1.02e-09	0.034614	0.028521	0.2249
rs2614257	T	C	0.023104	0.001852	1.15e-35	0.011287	0.023845	0.636
rs2615061	G	A	0.027637	0.002854	3.82e-22	0.0081891	0.036687	0.8234
rs2636769	C	T	0.013058	0.001856	2.09e-12	0.012642	0.029492	0.6682
rs2639692	C	T	0.02505	0.002914	8.64e-18	-0.031968	0.055143	0.5621
rs2659705	G	A	0.015967	0.002284	2.82e-12	-0.015591	0.034771	0.6539
rs266089	A	G	0.016024	0.0026	7.32e-10	0.019877	0.041555	0.6324
rs2665405	A	G	0.035373	0.001844	5.63e-82	-0.0081768	0.023866	0.7319
rs2667648	C	T	0.013403	0.002189	9.48e-10	-0.0083965	0.027787	0.7625
rs2671694	G	T	0.011892	0.001838	1.01e-10	0.0063813	0.023803	0.7886
rs2704589	C	T	0.015861	0.002239	1.47e-12	-0.021488	0.034829	0.5373
rs2710804	C	T	0.020606	0.001897	1.92e-27	0.049206	0.024634	0.04577
rs2723152	C	T	0.024358	0.002194	1.35e-28	-0.0039023	0.026446	0.8827
rs2727457	G	A	0.021218	0.003077	5.6e-12	0.06358	0.047503	0.1808
rs2729707	A	G	0.030932	0.002446	1.28e-36	0.029104	0.030491	0.3398
rs2732467	C	G	0.01087	0.001844	3.85e-09	-0.010159	0.023563	0.6664
rs2734031	T	C	0.039119	0.003189	1.51e-34	0.066534	0.03842	0.08331
rs2734583	A	G	0.09674	0.002669	1e-200	0.01467	0.04064	0.7181
rs2736098	T	C	0.018463	0.002195	4.22e-17	-0.05746	0.031932	0.07195
rs2765523	C	A	0.013835	0.001866	1.26e-13	-0.074105	0.029298	0.01143
rs2796881	C	T	0.017529	0.002536	4.94e-12	-0.048971	0.031	0.1142
rs2807743	T	C	0.030452	0.002199	1.48e-43	-0.069927	0.033449	0.03657
rs2812203	C	T	0.013822	0.002241	7.13e-10	0.025047	0.030223	0.4072
rs2832258	A	G	0.01385	0.002251	7.9e-10	-0.0051243	0.027268	0.8509
rs2835742	A	G	0.025927	0.002886	2.76e-19	-0.085748	0.036805	0.01982
rs28359990	A	G	0.025719	0.004281	1.93e-09	-0.074959	0.054748	0.1709
rs28360972	A	T	0.059318	0.004795	4.16e-35	-0.047354	0.064617	0.4637
rs28431145	C	T	0.014979	0.002253	3.04e-11	-0.002719	0.037069	0.9415
rs284317	G	A	0.017425	0.001945	3.52e-19	0.045073	0.029137	0.1219
rs2844459	G	A	0.046834	0.001994	6.08e-122	-0.032327	0.025746	0.2093
rs28483039	A	G	0.01457	0.002144	1.11e-11	0.010277	0.026415	0.6972
rs28530750	A	G	0.055643	0.004613	1.83e-33	0.042561	0.058552	0.4673
rs2853926	G	A	0.069031	0.002054	1e-200	-0.031728	0.027075	0.2413
rs28574812	A	G	0.016041	0.002537	2.66e-10	0.0083949	0.037573	0.8232
rs28576226	A	G	0.031285	0.002853	6.14e-28	-0.023787	0.036049	0.5094
rs28588142	T	C	0.016725	0.002356	1.3e-12	0.0029045	0.030495	0.9241
rs28600315	T	C	0.017042	0.002831	1.8e-09	0.040488	0.036494	0.2672
rs2860228	C	T	0.015894	0.001869	1.93e-17	-0.0047549	0.023787	0.8416
rs28605244	G	C	0.013575	0.002242	1.45e-09	-0.033464	0.027908	0.2305
rs28615248	T	C	0.022775	0.002435	8.92e-21	0.016302	0.03822	0.6697
rs28615543	A	G	0.014346	0.001869	1.73e-14	0.045335	0.023714	0.05591
rs28678167	G	T	0.018185	0.002002	1.13e-19	0.00073795	0.025207	0.9766
rs28724893	C	T	0.048195	0.001836	9.69e-152	-0.0068447	0.044082	0.8766
rs28751879	A	T	0.020659	0.003032	9.92e-12	0.050812	0.056394	0.3676
rs28834970	T	C	0.014705	0.00191	1.43e-14	0.0010778	0.024338	0.9647
rs2884487	C	T	0.016	0.002178	2.13e-13	-0.0014586	0.034093	0.9659
rs28886684	C	T	0.02048	0.003288	4.83e-10	0.033409	0.037338	0.3709
rs2901008	C	G	0.014326	0.002226	1.27e-10	-0.014359	0.033597	0.6691
rs2904270	G	A	0.015318	0.001844	1.03e-16	-0.023344	0.023693	0.3245
rs2910580	T	A	0.015326	0.001939	2.83e-15	-0.017643	0.030681	0.5653
rs2925634	C	G	0.017872	0.00296	1.61e-09	-0.043407	0.046645	0.3521
rs2925979	T	C	0.013464	0.002037	4e-11	0.043855	0.030889	0.1557
rs2954021	G	A	0.01428	0.001835	7.51e-15	0.014838	0.02343	0.5266
rs2957435	G	A	0.012709	0.001972	1.18e-10	-0.0042702	0.025375	0.8664
rs2961290	G	T	0.012038	0.002039	3.63e-09	0.017866	0.025369	0.4813
rs2973356	C	A	0.013855	0.001954	1.39e-12	-0.032451	0.029731	0.2751
rs3027012	T	C	0.019037	0.002386	1.55e-15	0.00227	0.036475	0.9504
rs303753	G	A	0.019587	0.00196	1.78e-23	-0.023959	0.030282	0.4288
rs305063	T	G	0.013874	0.00204	1.09e-11	0.035014	0.031293	0.2632
rs305071	A	G	0.023447	0.00294	1.61e-15	0.029219	0.042501	0.4918
rs3097683	G	A	0.032797	0.003177	5.96e-25	0.079481	0.061472	0.196
rs3102346	A	G	0.014701	0.00213	5.36e-12	0.075399	0.030796	0.01435
rs3116994	A	G	0.025293	0.001845	1.01e-42	0.019417	0.028117	0.4898
rs3117604	C	T	0.0202	0.002026	2.18e-23	-0.0058506	0.029768	0.8442
rs3118471	G	A	0.013417	0.002005	2.27e-11	2.0472e-05	0.026276	0.9994
rs3128936	A	T	0.011445	0.001876	1.08e-09	-0.049401	0.028571	0.0838
rs3129830	G	A	0.090389	0.002789	1e-200	0.011496	0.061341	0.8513
rs3130100	C	T	0.022903	0.001842	1.95e-35	0.0077447	0.023563	0.7424
rs3130785	C	T	0.024609	0.002447	9.11e-24	-0.016953	0.032858	0.6059
rs3136685	C	T	0.016485	0.002638	4.29e-10	-0.029171	0.038914	0.4535
rs3184504	T	C	0.067191	0.001836	1e-200	-0.03055	0.028979	0.2918
rs3198005	G	A	0.0246	0.00417	3.77e-09	0.13084	0.059517	0.02793
rs3217933	T	C	0.012554	0.002113	2.92e-09	0.033706	0.027361	0.218
rs3218194	G	T	0.02701	0.004482	1.73e-09	0.049397	0.064026	0.4404
rs3219484	T	C	0.025223	0.003511	7.04e-13	0.017151	0.048813	0.7253
rs333947	A	G	0.024008	0.002599	2.71e-20	-0.00021196	0.041843	0.996
rs338587	C	G	0.012115	0.001853	6.45e-11	-0.013856	0.023873	0.5616
rs34043654	C	T	0.013423	0.001961	7.87e-12	-0.015837	0.02484	0.5238
rs34070318	T	C	0.053046	0.00764	3.99e-12	-0.16704	0.14545	0.2508
rs34121650	A	C	0.011919	0.001909	4.4e-10	-0.0013794	0.029584	0.9628
rs34121753	A	G	0.015048	0.00188	1.28e-15	-0.055244	0.030517	0.07025
rs34140285	C	T	0.015488	0.002144	5.31e-13	-0.00083768	0.035467	0.9812
rs34145995	T	C	0.013486	0.001977	9.39e-12	-0.016497	0.031419	0.5995
rs34178379	A	G	0.024007	0.003822	3.44e-10	0.062438	0.045433	0.1694
rs34179455	A	G	0.012067	0.001859	8.9e-11	0.022659	0.02862	0.4285
rs34224666	A	C	0.012907	0.002171	2.83e-09	-0.00069346	0.027392	0.9798
rs342294	T	C	0.017407	0.001848	4.9e-21	-0.010535	0.02398	0.6604
rs34261613	C	T	0.025371	0.004104	6.55e-10	-0.00012183	0.067765	0.9986
rs34298354	C	T	0.024205	0.002801	5.9e-18	-0.037598	0.035692	0.2922
rs34338164	A	C	0.076924	0.009754	3.26e-15	-0.34648	0.20112	0.08493
rs34382456	T	C	0.026819	0.003966	1.42e-11	-0.058795	0.053924	0.2756
rs34388511	C	CT	0.026317	0.00409	1.28e-10	-0.033925	0.075941	0.6551
rs34505104	A	G	0.02041	0.002056	3.36e-23	0.0095633	0.025643	0.7092
rs34557412	A	G	0.124797	0.01154	3.19e-27	-0.1207	0.23597	0.609
rs34564463	G	GC	0.012626	0.002068	1.05e-09	0.0039827	0.030217	0.8951
rs34599082	C	T	0.151481	0.008129	1.93e-77	0.046442	0.094717	0.6239
rs34670304	A	G	0.011245	0.001866	1.74e-09	0.0046741	0.029479	0.874
rs346789	C	A	0.015308	0.002575	2.83e-09	-0.028079	0.030228	0.3529
rs34729015	C	T	0.020286	0.002638	1.55e-14	-0.00083992	0.033395	0.9799
rs34738768	AT	A	0.017399	0.002712	1.45e-10	0.036062	0.0419	0.3894
rs34765661	C	T	0.03261	0.003725	2.19e-18	0.029721	0.048522	0.5402
rs34888489	C	A	0.053921	0.003168	6.65e-65	-0.04277	0.071719	0.5509
rs34907709	T	TC	0.013121	0.002212	3.06e-09	0.028556	0.031467	0.3642
rs34931195	A	T	0.012245	0.002081	4.09e-09	-0.026954	0.026107	0.3019
rs34948725	AT	A	0.029603	0.003571	1.19e-16	0.0028343	0.057163	0.9605
rs34952318	G	A	0.033097	0.004378	4.24e-14	-0.079825	0.060559	0.1875
rs35085656	A	G	0.016583	0.002599	1.83e-10	-0.017611	0.03372	0.6015
rs35092495	G	GT	0.023986	0.00206	2.61e-31	-0.012645	0.032771	0.6996
rs35168272	C	G	0.022574	0.001936	2.22e-31	-0.0098155	0.024818	0.6925
rs35188965	C	T	0.01362	0.001984	6.99e-12	0.0077765	0.023732	0.7432
rs35256080	A	AT	0.015395	0.00214	6.58e-13	-0.04708	0.030847	0.127
rs35267807	G	C	0.012306	0.002066	2.66e-09	0.087034	0.033019	0.008392
rs35319679	A	G	0.017915	0.002696	3.12e-11	0.018152	0.033974	0.5931
rs35447532	G	A	0.0149	0.002067	5.84e-13	-0.0065168	0.033744	0.8469
rs35509042	A	ACACT	0.015169	0.002266	2.26e-11	-0.0035372	0.031528	0.9107
rs35513223	G	A	0.019963	0.00214	1.15e-20	0.019183	0.032554	0.5557
rs35571080	C	T	0.024903	0.002243	1.32e-28	-0.044521	0.028675	0.1205
rs35577546	G	A	0.0131	0.001839	1.1e-12	-0.036649	0.023621	0.1208
rs35580513	T	TAC	0.023746	0.002055	7.71e-31	-0.068963	0.031306	0.0276
rs35592432	C	G	0.039902	0.00608	5.47e-11	-0.033927	0.097036	0.7266
rs35592645	A	C	0.017479	0.00213	2.38e-16	0.019927	0.027431	0.4676
rs35615661	C	CA	0.023234	0.002102	2.23e-28	0.0080813	0.033183	0.8076
rs35734242	C	T	0.02176	0.001948	6.3e-29	0.014114	0.023734	0.5521
rs35734599	G	A	0.014308	0.002112	1.3e-11	0.04025	0.027765	0.1472
rs35755865	C	T	0.041492	0.005077	3.18e-16	-0.10931	0.070918	0.1232
rs35768595	C	T	0.06713	0.003012	5.36e-110	-0.072102	0.067238	0.2836
rs35955747	T	A	0.017093	0.001947	1.76e-18	-0.0074749	0.031147	0.8103
rs36055153	A	G	0.018742	0.002529	1.31e-13	0.10679	0.041336	0.009779
rs36070170	AT	A	0.015294	0.002545	1.92e-09	-0.098406	0.037064	0.007931
rs369081	C	T	0.015688	0.002009	6.02e-15	-0.03145	0.024397	0.1974
rs369097446	G	GT	0.020385	0.002069	7e-23	0.010011	0.031346	0.7494
rs370591186	T	C	0.048142	0.006372	4.38e-14	0.03956	0.078718	0.6153
rs3731265	C	T	0.158043	0.01257	3.27e-36	-0.34902	0.21506	0.1046
rs3731351	C	T	0.10285	0.016526	5.01e-10	0.1306	0.24718	0.5973
rs3732378	A	G	0.020274	0.00243	7.7e-17	-0.046773	0.032533	0.1505
rs3735485	G	A	0.041036	0.00257	2.34e-57	-0.0003394	0.032234	0.9916
rs3737577	T	G	0.011732	0.001998	4.42e-09	-0.049985	0.032373	0.1226
rs3738182	A	G	0.020943	0.002319	1.78e-19	-0.0098288	0.030129	0.7443
rs374039502	T	A	0.065211	0.00704	2.13e-20	0.029051	0.087999	0.7413
rs3740688	G	T	0.013894	0.001854	7.03e-14	0.018394	0.02871	0.5217
rs3741398	T	C	0.019945	0.003192	4.28e-10	-0.064157	0.038558	0.09612
rs374532386	T	C	0.089316	0.010906	2.76e-16	-0.15294	0.17436	0.3804
rs3747869	C	A	0.038842	0.00322	1.79e-33	-0.085968	0.04786	0.07246
rs3749748	C	T	0.014226	0.002142	3.25e-11	-0.029291	0.027906	0.2939
rs3751836	G	A	0.023139	0.003684	3.47e-10	0.047726	0.042408	0.2604
rs3761028	G	A	0.02021	0.002021	1.64e-23	-0.0054588	0.029925	0.8553
rs3762297	T	C	0.024844	0.002423	1.23e-24	-2.3456e-06	0.029849	0.9999
rs377110161	G	A	0.036659	0.002902	1.56e-36	-0.027601	0.044707	0.537
rs3775967	A	G	0.012866	0.001933	2.9e-11	-0.027979	0.02437	0.2509
rs3781454	A	G	0.025211	0.002007	3.68e-36	0.035942	0.029566	0.2241
rs3786604	G	A	0.022866	0.002437	6.83e-21	-0.0067938	0.0402	0.8658
rs3786711	G	T	0.012057	0.001959	7.74e-10	-0.010915	0.030588	0.7212
rs3790460	G	C	0.014829	0.002286	9.15e-11	-0.014619	0.036731	0.6906
rs3793537	C	G	0.019834	0.002029	1.53e-22	0.017713	0.026311	0.5008
rs3795503	C	T	0.015409	0.00201	1.83e-14	0.042461	0.026092	0.1037
rs37974	G	A	0.012732	0.001879	1.29e-11	0.00096114	0.028551	0.9731
rs3798345	C	T	0.022227	0.002269	1.23e-22	0.042837	0.034017	0.2079
rs3800385	T	G	0.032205	0.002337	3.8e-43	-0.017183	0.027937	0.5385
rs3802225	A	G	0.012446	0.001913	7.88e-11	0.032697	0.024139	0.1756
rs3808619	A	C	0.020109	0.002127	3.54e-21	0.019164	0.025886	0.4591
rs3811444	T	C	0.025138	0.001943	3.12e-38	0.0067116	0.024969	0.7881
rs3812849	C	A	0.01961	0.002086	5.85e-21	-0.0081746	0.025626	0.7497
rs385893	C	T	0.017898	0.001853	4.85e-22	0.006966	0.02888	0.8094
rs386243	C	T	0.01516	0.002197	5.36e-12	-0.023277	0.026465	0.3791
rs38859	T	C	0.011328	0.001851	9.71e-10	-0.041072	0.024097	0.0883
rs3891126	C	G	0.021277	0.003126	1.04e-11	0.0032342	0.044597	0.9422
rs3907518	T	C	0.012609	0.002149	4.54e-09	-0.016508	0.031359	0.5986
rs3917907	T	C	0.04728	0.005811	4.29e-16	-0.008611	0.091534	0.9251
rs3917914	A	G	0.114313	0.008458	1.39e-41	-0.025366	0.096934	0.7936
rs3917932	C	G	0.044849	0.001866	1.22e-127	0.02385	0.029563	0.4198
rs4074672	T	C	0.018004	0.001907	3.87e-21	0.0092256	0.024048	0.7012
rs41264213	G	A	0.034014	0.003491	2.1e-22	0.061172	0.048955	0.2115
rs41264467	G	A	0.059802	0.009094	4.99e-11	-0.084989	0.10294	0.409
rs41272536	A	G	0.034443	0.004735	3.65e-13	-0.073029	0.068786	0.2884
rs412816	G	A	0.014706	0.001867	3.48e-15	0.037778	0.025487	0.1383
rs41287280	G	C	0.039287	0.0065	1.55e-09	0.069445	0.12279	0.5717
rs41313381	A	C	0.048456	0.005508	1.47e-18	0.013224	0.070555	0.8513
rs413141	G	A	0.020279	0.002718	9.02e-14	-0.019125	0.042757	0.6547
rs41350	C	T	0.02521	0.002596	2.89e-22	-0.031192	0.041565	0.453
rs4141388	G	A	0.033067	0.004639	1.05e-12	0.017614	0.10469	0.8664
rs4142232	G	C	0.01306	0.00209	4.31e-10	-0.037729	0.032747	0.2493
rs4151121	A	G	0.013529	0.001948	3.94e-12	-0.024911	0.029529	0.3989
rs4239439	G	A	0.016825	0.002302	2.84e-13	0.011879	0.034268	0.7289
rs4252607	C	T	0.088888	0.013308	2.49e-11	-0.2858	0.29413	0.3312
rs4272	G	A	0.035126	0.002262	2.41e-54	0.017912	0.028369	0.5278
rs4318395	T	C	0.020902	0.002106	3.51e-23	0.014266	0.032209	0.6578
rs4375041	G	C	0.021231	0.003357	2.62e-10	0.022341	0.057124	0.6957
rs4391200	G	A	0.022974	0.001894	7.86e-34	0.0026847	0.024116	0.9114
rs4394724	C	T	0.013355	0.002143	4.76e-10	-0.0035559	0.032536	0.913
rs4396821	C	A	0.010908	0.001833	2.73e-09	0.037333	0.023387	0.1104
rs439749	G	A	0.014914	0.001966	3.47e-14	-0.036542	0.029299	0.2123
rs4400255	A	T	0.026354	0.003911	1.66e-11	0.016653	0.054174	0.7585
rs4411786	T	C	0.02056	0.00209	8.34e-23	0.035392	0.030153	0.2405
rs4413892	A	G	0.031056	0.002174	2.87e-46	0.023284	0.033232	0.4835
rs4419398	T	A	0.01127	0.00185	1.15e-09	0.012504	0.023747	0.5985
rs4422151	A	T	0.014419	0.002344	7.84e-10	0.021987	0.035522	0.5359
rs4432538	G	A	0.02218	0.001841	2.22e-33	-0.0126	0.02345	0.591
rs445	C	T	0.094532	0.00309	1e-200	-0.0051032	0.035591	0.886
rs4458721	T	C	0.05234	0.002665	8.67e-86	0.056199	0.036239	0.1209
rs4460067	G	A	0.018551	0.00224	1.28e-16	0.02001	0.02834	0.4801
rs4534048	G	A	0.012974	0.002033	1.81e-10	0.029845	0.031872	0.3491
rs453461	A	G	0.019394	0.001942	1.91e-23	-0.00031485	0.024522	0.9898
rs453779	G	A	0.022233	0.001851	3.3e-33	-0.01383	0.028352	0.6257
rs45474992	T	C	0.051948	0.005206	2.03e-23	-0.13974	0.10259	0.1732
rs45522544	T	C	0.057171	0.008223	3.72e-12	0.41345	0.17396	0.01747
rs4557765	T	C	0.011725	0.001882	4.77e-10	0.010012	0.02852	0.7256
rs45586037	A	G	0.064175	0.007254	9.54e-19	-0.035073	0.11977	0.7697
rs45593534	G	C	0.075827	0.011023	6.25e-12	-0.40169	0.23529	0.08779
rs4616635	C	G	0.01275	0.002044	4.54e-10	0.0034776	0.030049	0.9079
rs4626924	T	C	0.016752	0.001885	6.62e-19	-0.017793	0.028433	0.5315
rs4632345	G	A	0.013718	0.001973	3.75e-12	-0.025916	0.030289	0.3922
rs4635969	G	A	0.014729	0.002423	1.25e-09	-0.03211	0.029431	0.2753
rs464609	A	G	0.012934	0.001852	3e-12	0.022523	0.028906	0.4359
rs4657609	G	A	0.019265	0.002299	5.52e-17	-0.010471	0.038612	0.7862
rs4675190	C	T	0.012009	0.001878	1.65e-10	0.040078	0.028429	0.1586
rs4681767	C	T	0.011069	0.001867	3.15e-09	0.010535	0.028674	0.7133
rs4696256	A	G	0.017872	0.001849	4.59e-22	0.036085	0.028609	0.2072
rs4700745	G	A	0.01178	0.001921	8.87e-10	0.020088	0.029162	0.4909
rs4703881	G	A	0.03619	0.002812	7.28e-38	0.021324	0.033973	0.5302
rs4706020	G	A	0.019622	0.001945	6.63e-24	0.03024	0.031002	0.3294
rs4707609	T	C	0.021092	0.001914	3.21e-28	-0.017527	0.024782	0.4794
rs4711363	A	G	0.013396	0.002018	3.3e-11	-0.0080428	0.025077	0.7484
rs4712614	T	G	0.021637	0.001891	2.79e-30	-0.00055619	0.024181	0.9816
rs4712672	T	C	0.011507	0.001951	3.77e-09	-0.031079	0.029729	0.2958
rs4713108	A	G	0.023304	0.001923	9.3e-34	-0.050195	0.024728	0.04237
rs4714508	G	A	0.015803	0.001966	9.7e-16	0.031827	0.02904	0.2731
rs4719956	G	A	0.016685	0.002458	1.17e-11	0.064768	0.032081	0.0435
rs4721668	C	T	0.019957	0.002808	1.23e-12	-0.028726	0.035636	0.4202
rs4722859	T	A	0.014478	0.002225	7.98e-11	0.047555	0.033768	0.159
rs47341	T	C	0.015865	0.001975	1.01e-15	0.029637	0.024223	0.2211
rs4734879	A	G	0.021974	0.002057	1.34e-26	-0.017354	0.031493	0.5816
rs4737566	G	A	0.015838	0.002231	1.3e-12	0.043435	0.027997	0.1208
rs4739140	C	T	0.012827	0.001914	2.15e-11	-0.040009	0.030607	0.1911
rs4757955	C	A	0.013344	0.002009	3.17e-11	0.051042	0.025023	0.04137
rs4760	A	G	0.070234	0.002594	2.21e-161	-0.022203	0.046171	0.6306
rs4761234	C	T	0.015191	0.001847	2.03e-16	0.01691	0.028722	0.556
rs4782371	G	T	0.012922	0.002116	1.05e-09	0.0035346	0.029665	0.9052
rs4794820	G	A	0.07212	0.001861	1e-200	-0.03524	0.02823	0.2119
rs4800929	G	A	0.012193	0.001966	5.78e-10	0.0058826	0.029515	0.842
rs4804033	G	A	0.015831	0.001891	5.93e-17	-0.017635	0.031565	0.5764
rs4804774	C	G	0.014263	0.002268	3.31e-10	-0.024501	0.034804	0.4814
rs4805881	A	C	0.01642	0.001984	1.32e-16	-0.001924	0.025881	0.9407
rs4807440	T	G	0.025256	0.002046	5.83e-35	-0.044452	0.029902	0.1371
rs4808683	C	G	0.012835	0.001877	8.23e-12	0.0047358	0.028408	0.8676
rs4842266	G	A	0.014242	0.001997	1.03e-12	-0.064454	0.031821	0.04282
rs4844390	A	G	0.026549	0.002216	4.97e-33	0.00048872	0.02934	0.9867
rs4844565	A	T	0.011403	0.001866	1.01e-09	0.03906	0.023765	0.1003
rs4849169	C	A	0.018639	0.001939	7.44e-22	-0.022864	0.028389	0.4206
rs4889630	C	T	0.025239	0.002316	1.26e-27	0.022569	0.036874	0.5405
rs4890487	C	A	0.013353	0.001885	1.47e-12	-0.013363	0.023923	0.5764
rs4902630	A	G	0.016526	0.001917	7.11e-18	0.0090384	0.024299	0.7099
rs4903580	T	C	0.016091	0.001845	2.93e-18	-0.01205	0.023568	0.6092
rs4908761	G	A	0.017356	0.001932	2.8e-19	-0.042194	0.024093	0.07989
rs4909932	G	A	0.013829	0.001881	2.01e-13	0.019812	0.023837	0.4059
rs4924450	A	G	0.01369	0.002122	1.14e-10	0.033916	0.032047	0.2899
rs4924590	A	T	0.024102	0.002173	1.45e-28	0.054184	0.027247	0.04674
rs4925558	C	G	0.01583	0.00238	3.01e-11	0.028221	0.037446	0.4511
rs4925621	G	A	0.01266	0.001908	3.39e-11	-0.030734	0.029531	0.298
rs492899	C	T	0.046596	0.00334	3.5e-44	0.089763	0.036733	0.01454
rs4948097	A	G	0.017568	0.002148	3.03e-16	0.025703	0.026547	0.3329
rs4962035	A	G	0.027572	0.003896	1.54e-12	-0.0059355	0.050447	0.9063
rs4982216	A	G	0.013838	0.002201	3.36e-10	0.092452	0.027194	0.0006745
rs4983590	G	A	0.014382	0.001991	5.31e-13	-0.048013	0.03029	0.1129
rs4984636	C	T	0.014447	0.002083	4.22e-12	0.044043	0.034456	0.2012
rs4998802	G	A	0.012113	0.002063	4.43e-09	0.019163	0.032308	0.5531
rs501461	G	T	0.013113	0.001884	3.57e-12	-0.0024877	0.029138	0.932
rs501791	C	T	0.033478	0.004415	3.54e-14	-0.040835	0.045667	0.3712
rs502041	G	C	0.018411	0.002312	1.76e-15	0.010206	0.037199	0.7838
rs5026470	G	A	0.012468	0.001843	1.37e-11	0.0062737	0.028064	0.8231
rs5030937	C	T	0.012905	0.001979	7.21e-11	-0.027193	0.028992	0.3483
rs504117	G	A	0.014228	0.001857	1.94e-14	0.022764	0.028435	0.4234
rs5112	C	G	0.014048	0.002086	1.7e-11	-0.026872	0.030842	0.3836
rs523676	G	A	0.013223	0.002008	4.74e-11	-0.033347	0.030798	0.2789
rs527266417	T	G	0.018826	0.003215	4.91e-09	0.043138	0.051557	0.4028
rs533483	G	A	0.017399	0.002188	1.91e-15	0.061523	0.035135	0.07993
rs547364	G	C	0.016368	0.00184	6.25e-19	0.027168	0.028009	0.3321
rs549302	A	G	0.020151	0.001843	8.48e-28	-0.029308	0.028769	0.3083
rs554743	C	T	0.014312	0.002089	7.66e-12	0.034477	0.032254	0.2851
rs557199716	TA	T	0.144727	0.016929	1.31e-17	0.038606	0.18192	0.8319
rs55743682	C	G	0.015888	0.002542	4.22e-10	0.029262	0.038925	0.4522
rs557710142	A	G	0.045722	0.007125	1.44e-10	0.039367	0.11626	0.7349
rs55775744	T	G	0.021123	0.002852	1.36e-13	0.0089414	0.036948	0.8088
rs55818584	T	A	0.015036	0.002307	7.39e-11	0.0028905	0.034299	0.9328
rs55860526	C	T	0.016768	0.002369	1.5e-12	0.07752	0.034248	0.0236
rs55915914	C	T	0.012374	0.002096	3.67e-09	0.030864	0.034522	0.3713
rs56044559	T	C	0.045075	0.0039	7.24e-31	0.10619	0.058889	0.07135
rs56048141	T	C	0.047574	0.007291	7.02e-11	-0.035805	0.13763	0.7947
rs56073057	G	C	0.014358	0.00217	3.82e-11	0.037724	0.035465	0.2875
rs56082403	C	T	0.014772	0.001889	5.5e-15	0.030628	0.023855	0.1992
rs56086235	T	C	0.026063	0.00215	8.97e-34	0.00090007	0.033041	0.9783
rs56118212	T	G	0.015627	0.001977	2.83e-15	0.010004	0.03122	0.7486
rs56188865	T	C	0.027014	0.001899	7e-46	0.026162	0.024085	0.2774
rs56225825	A	G	0.018347	0.003108	3.68e-09	0.021489	0.053865	0.6899
rs56365334	A	G	0.012477	0.00191	6.7e-11	-0.02164	0.029086	0.4569
rs563781	C	T	0.012237	0.001914	1.69e-10	0.015457	0.030371	0.6108
rs56378716	G	A	0.107631	0.008291	1.7e-38	0.075319	0.11185	0.5007
rs56388170	T	G	0.059326	0.002043	2.73e-185	0.0018468	0.030551	0.9518
rs56853305	A	G	0.027603	0.002685	9.2e-25	0.0016737	0.046208	0.9711
rs57070010	C	G	0.01956	0.002949	3.43e-11	0.037146	0.037097	0.3167
rs571497	G	A	0.036357	0.002584	6.32e-45	-0.059205	0.038331	0.1224
rs574098757	A	C	0.035875	0.005557	1.11e-10	-0.023117	0.090402	0.7982
rs5746451	C	T	0.019536	0.001849	4.61e-26	-0.013546	0.028433	0.6338
rs57641561	C	T	0.012153	0.002034	2.38e-09	-0.027335	0.03129	0.3823
rs576566496	A	G	0.087103	0.006394	3.22e-42	-0.005067	0.095821	0.9578
rs5774795	GT	G	0.013863	0.002106	4.73e-11	-0.020649	0.030544	0.499
rs57818081	C	CATT	0.023369	0.002665	1.91e-18	0.057288	0.038081	0.1325
rs5789282	A	ACAG	0.017141	0.002228	1.49e-14	-0.003563	0.032663	0.9131
rs58106596	G	A	0.023602	0.002262	1.85e-25	-0.0059044	0.032897	0.8576
rs58270357	C	T	0.026	0.004155	4.03e-10	-0.10639	0.068126	0.1184
rs58329391	G	A	0.014827	0.002247	4.27e-11	-0.0064021	0.035047	0.8551
rs58337831	CG	C	0.049917	0.005188	6.86e-22	0.012478	0.054996	0.8205
rs58408429	T	C	0.025822	0.002362	8.75e-28	-0.0466	0.029591	0.1153
rs58526981	A	T	0.015836	0.002683	3.67e-09	0.061424	0.038827	0.1137
rs58745116	A	G	0.012544	0.001883	2.8e-11	-0.0078805	0.029909	0.7922
rs58964929	G	A	0.011473	0.001916	2.2e-09	0.010107	0.031187	0.7459
rs59085061	A	G	0.050292	0.004692	9e-27	0.036369	0.054833	0.5072
rs59143200	T	C	0.013268	0.002192	1.47e-09	-0.0095432	0.031796	0.7641
rs59520042	G	A	0.066706	0.007539	9.43e-19	-0.086831	0.10231	0.396
rs59697075	C	T	0.038736	0.001977	1.82e-85	-0.0030802	0.030121	0.9185
rs59765792	C	T	0.011583	0.001978	4.84e-09	-0.019773	0.029078	0.4965
rs60095216	C	G	0.016022	0.002643	1.39e-09	-0.0095028	0.042437	0.8228
rs60123309	C	T	0.072219	0.011423	2.66e-10	-0.026384	0.11996	0.8259
rs60124939	C	T	0.016467	0.002408	8.35e-12	-0.064948	0.029594	0.02819
[truncated: 421 more rows]

[truncated: 13 more sheets: Table_S11_Neutro, Table_S12_Eosino, Table_S13_Baso, Table_S14_Mono, Table_S15_Lym, Table_S16_RBC, Table_S17_RDW, Table_S18_Hb, Table_S19_Ht, Table_S20_MCV, Table_S21_MCH, Table_S22_MCHC, Table_S23_Plt]
